# Supplementary material for: The role of m6A demethylase FTO in chemotherapy resistance mediating acute myeloid leukemia relapse
Source: Cell Death Discov. 2023 Jul 5;9:225. doi: 10.1038/s41420-023-01505-y (PMC10319875; doi:10.1038/s41420-023-01505-y)
Supplement: Supplementary file 2 — Supplementary table S1 [file 41420_2023_1505_MOESM2_ESM.xls]

## Sheet: Sheet1
Table S1. List of samples utilized for m6A-seq and RNA level detection
ID	Gender	Age	Blast cells (%)	Diagnosis	Usage
AML-1	male	45	0.025	Complete Remission	m6A-seq
			0.94	Relapse
AML-2	male	70	0.02	Complete Remission	m6A-seq, qPCR
			0.44	Relapse
AML-3	female	46	0.005	Complete Remission	m6A-seq, qPCR
			0.22	Relapse
AML-4	male	22	0.015	Complete Remission	qPCR
			0.09	Relapse
AML-5	female	29	0.005	Complete Remission	qPCR
			0.06	Relapse
AML-6	male	38	0.01	Complete Remission	qPCR
			0.07	Relapse
AML-7	female	64	0.02	Complete Remission	qPCR
			0.12	Relapse
AML-8	female	35	0.02	Complete Remission	qPCR
			0.485	Relapse
AML-9	male	49	0.005	Complete Remission	qPCR
			0.845	Relapse
AML-10	female	28	0.04	Complete Remission	qPCR
			0.06	Relapse
AML-11	female	33	0.01	Complete Remission	qPCR
			0.26	Relapse
AML-12	female	46	0.04	Complete Remission	qPCR
			0.715	Relapse
AML-13	female	28	0.02	Complete Remission	qPCR
			0.115	Relapse
AML-14	female	40	0.0155	Complete Remission	qPCR
			0.1	Relapse
AML-15	female	33	0.01	Complete Remission	qPCR
			0.435	Relapse
