# Supplementary material for: The role of m6A demethylase FTO in chemotherapy resistance mediating acute myeloid leukemia relapse
Source: Cell Death Discov. 2023 Jul 5;9:225. doi: 10.1038/s41420-023-01505-y (PMC10319875; doi:10.1038/s41420-023-01505-y)
Supplement: Supplementary file 3 — Supplementary table S2 [file 41420_2023_1505_MOESM3_ESM.xls]

## Sheet: Sheet1
Table S2. The quality control and mapping rate summary of m6A-seq samples
Sample Name		Raw Reads	Clean Reads	Raw Bases(G)	Clean Bases(G)	Q20(%)	Q30(%)	GC Content(%)	Number of input reads	Average input read length	Uniquely mapped reads number	Uniquely mapped reads %
AML_1C_IP	R1	57100854	55296738	8.57	7.65	97.49	92.39	54.7	27648369	138	22126782	0.8003
	R2								27648369	137	22052884	0.7976
AML_1C_input	R1	73870310	68464978	11.08	9.41	97.26	91.99	57.33	34232489	138	28022159	0.8186
	R2								34232489	136	27059743	0.7905
AML_1R_IP	R1	52753556	51542938	7.91	7.21	97.56	92.46	52.35	25771469	140	23170970	0.8991
	R2								25771469	139	23179489	0.8994
AML_1R_input	R1	64429778	59683004	9.66	8.04	97.28	91.97	50.28	29841502	136	25948124	0.8695
	R2								29841502	133	26653335	0.8932
AML_2C_IP	R1	59663606	57971432	8.95	7.98	97.65	92.75	54.51	28985716	138	23189978	0.8
	R2								28985716	136	23154628	0.7988
AML_2C_input	R1	62960126	57971406	9.44	7.77	97.6	92.78	54.49	28985703	135	23044259	0.795
	R2								28985703	132	23045094	0.7951
AML_2R_IP	R1	59597252	57439622	8.94	8.12	97.36	92.03	53.05	28719811	142	24307307	0.8464
	R2								28719811	140	24258134	0.8446
AML_2R_input	R1	62921484	57971606	9.44	8.13	97.35	92.03	52.82	28985803	141	25214038	0.8699
	R2								28985803	138	24976583	0.8617
AML_3C_IP	R1	56326472	54951166	8.45	7.8	97.53	92.38	52.93	27475583	143	23993638	0.8733
	R2								27475583	140	23972952	0.8725
AML_3C_input	R1	60047426	54951164	9.01	7.44	97.59	92.69	53.37	27475582	136	23881516	0.8692
	R2								27475582	133	23313151	0.8485
AML_3R_IP	R1	55192486	53908462	8.28	7.59	97.72	92.89	52.54	26954231	141	24230015	0.8989
	R2								26954231	139	24270885	0.9004
AML_3R_input	R1	59175396	53908404	8.88	7.58	97.44	92.19	51.98	26954202	141	23464740	0.8705
	R2								26954202	139	23879012	0.8859
