# Supplementary material for: The role of m6A demethylase FTO in chemotherapy resistance mediating acute myeloid leukemia relapse
Source: Cell Death Discov. 2023 Jul 5;9:225. doi: 10.1038/s41420-023-01505-y (PMC10319875; doi:10.1038/s41420-023-01505-y)
Supplement: Supplementary file 4 — Supplementary table S3 [file 41420_2023_1505_MOESM4_ESM.xls]

## Sheet: Complete remission
Table S3. GO analysis of genes with m6A peaks in complete remission and relapse samples
	Term ID	Term Name	Gene In List In Term	Gene In List	Gene In Term	Total Gene	Ratio	Enrichment	P value	FDR
AML-1	GO:0050776	regulation of immune response	138	1535	874	17330	0.157895	1.78262	8.10727e-12	1.14569e-09
	GO:1902105	regulation of leukocyte differentiation	58	1535	277	17330	0.209386	2.36395	4.35561e-10	5.01207e-08
	GO:0042981	regulation of apoptotic process	204	1535	1536	17330	0.132812	1.49944	9.79446e-10	1.06614e-07
	GO:0010941	regulation of cell death	218	1535	1679	17330	0.129839	1.46587	1.78195e-09	1.8402e-07
AML-2	GO:0050776	regulation of immune response	151	1813	874	17330	0.172769	1.65145	2.25572e-10	2.60149e-08
	GO:1902105	regulation of leukocyte differentiation	65	1813	277	17330	0.234657	2.24303	2.6413e-10	2.92593e-08
	GO:0042981	regulation of apoptotic process	235	1813	1536	17330	0.152995	1.46244	4.51922e-10	4.87786e-08
	GO:0010941	regulation of cell death	258	1813	1679	17330	0.153663	1.46882	3.38693e-11	4.62535e-09
AML-3	GO:0050776	regulation of immune response	139	1793	874	17330	0.159039	1.53717	1.24354e-07	1.21282e-05
	GO:1902105	regulation of leukocyte differentiation	58	1793	277	17330	0.209386	2.02379	1.23153e-07	1.21282e-05
	GO:0042981	regulation of apoptotic process	220	1793	1536	17330	0.143229	1.38436	1.75668e-07	1.65512e-05
	GO:0010941	regulation of cell death	235	1793	1679	17330	0.139964	1.35281	4.13471e-07	3.29584e-05

## Sheet: Relapse
Table S3. GO analysis of genes with m6A peaks in complete remission and relapse samples
	Term ID	Term Name	Gene In List In Term	Gene In List	Gene In Term	Total Gene	Ratio	Enrichment	P value	FDR
AML-1	GO:1902105	regulation of leukocyte differentiation	77	2470	277	17330	0.277978	1.95035	2.59333e-09	3.5399e-07
	GO:0032677	regulation of interleukin-8 production	27	2470	74	17330	0.364865	2.55996	1.5784e-06	0.0001451
	GO:0010942	positive regulation of cell death	142	2470	707	17330	0.200849	1.40919	9.31624e-06	0.000665349
	GO:0002521	leukocyte differentiation	69	2470	294	17330	0.234694	1.64666	1.41325e-05	0.000936174
	GO:0006915	apoptotic process	151	2470	767	17330	0.196871	1.38128	1.49056e-05	0.00098018
AML-2	GO:1902105	regulation of leukocyte differentiation	74	2822	277	17330	0.267148	1.64057	6.20893e-06	0.000405427
	GO:0032677	regulation of interleukin-8 production	28	2822	74	17330	0.378378	2.32363	6.40275e-06	0.000412508
	GO:0010942	positive regulation of cell death	166	2822	707	17330	0.234795	1.44188	2.83464e-07	2.88358e-05
	GO:0002521	leukocyte differentiation	78	2822	294	17330	0.265306	1.62925	4.67e-06	0.000313409
	GO:0006915	apoptotic process	187	2822	767	17330	0.243807	1.49723	2.42203e-09	3.44213e-07
AML-3	GO:1902105	regulation of leukocyte differentiation	87	3352	277	17330	0.314079	1.62381	9.64429e-07	8.77457e-05
	GO:0032677	regulation of interleukin-8 production	35	3352	74	17330	0.472973	2.44529	4.75242e-08	5.99934e-06
	GO:0010942	positive regulation of cell death	191	3352	707	17330	0.270156	1.39672	2.53637e-07	2.72498e-05
	GO:0002521	leukocyte differentiation	101	3352	294	17330	0.343537	1.7761	7.13692e-10	1.09206e-07
	GO:0006915	apoptotic process	209	3352	767	17330	0.27249	1.40879	3.32184e-08	4.30093e-06
