# Supplementary material for: The role of m6A demethylase FTO in chemotherapy resistance mediating acute myeloid leukemia relapse
Source: Cell Death Discov. 2023 Jul 5;9:225. doi: 10.1038/s41420-023-01505-y (PMC10319875; doi:10.1038/s41420-023-01505-y)
Supplement: Supplementary file 5 — Supplementary table S4 [file 41420_2023_1505_MOESM5_ESM.xls]

## Sheet: AML-1R vs AML-1C
Table S4. Differential m6A peaks in sequential samples (relapse vs complete remission)
chr	chrom Start	chrom End	name	score	strand	thick Start	thick End	itemRgb	block Count	block Sizes	block Starts	lg.p	lg.fdr	fold_enrchment	diff.lg.fdr	diff.lg.p	diff.log2.fc
chr1	24358342	24358442	STPG1	9.8e-07	-	24358342	24358442	0	1	100,	0	-6.01	-4.28	2	-434	-434	0.459
chr19	7535150	7535251	PNPLA6	0.0027	+	7535150	7535251	0	1	101,	0	-2.57	-1.59	2.5	-434	-434	0
chr12	5854046	5856263	ANO2	0.003	-	5854046	5856263	0	2	95,6,	0,2211	-2.52	-1.55	1.33	-434	-434	-2
chr7	150951565	150951666	KCNH2	0.0028	-	150951565	150951666	0	1	101,	0	-2.55	-2.38	1.89	-434	-434	0.918
chr15	55915857	55915958	NEDD4	0.0006	-	55915857	55915958	0	1	101,	0	-3.22	-2.15	3.5	-434	-434	4.06
chr1	227733851	227733951	JMJD4	0.0038	-	227733851	227733951	0	1	100,	0	-2.42	-1.47	2	-434	-434	-2.32
chr22	25357649	25357749	LRP5L	0.001	-	25357649	25357749	0	1	100,	0	-3	-1.96	3	-434	-434	2.22
chr22	37848628	37848729	ANKRD54	0.0011	-	37848628	37848729	0	1	101,	0	-2.97	-1.94	3.33	-434	-434	-2.21
chr16	58515727	58515827	SETD6	0.0014	+	58515727	58515827	0	1	100,	0	-2.86	-1.84	3	-434	-434	-2.51
chr19	54251022	54251173	LILRB5	0.0028	-	54251022	54251173	0	1	151,	0	-2.56	-2.39	2.75	-434	-434	-1.91
chr10	71715484	71715585	CDH23	0.00059	+	71715484	71715585	0	1	101,	0	-3.23	-2.15	1.5	-434	-434	-3.32
chr10	102631694	102631794	SUFU	0.004	+	102631694	102631794	0	1	100,	0	-2.4	-1.45	6	-434	-434	-1.68
chr10	94402901	94403002	TBC1D12	2.2e-05	+	94402901	94403002	0	1	101,	0	-4.65	-3.29	2.5	-434	-434	-3.12
chr11	122959349	122959450	JHY	0.0017	+	122959349	122959450	0	1	101,	0	-2.76	-1.75	2.67	-434	-434	3.17
chr6	10556722	10556822	GCNT2	0.0013	+	10556722	10556822	0	1	100,	0	-2.87	-1.85	1.5	-434	-434	3.85
chr5	59275478	59275828	PDE4D	0.0029	-	59275478	59275828	0	1	350,	0	-2.54	-2.37	3.17	-434	-434	1.82
chr1	147623922	147624023	BCL9	0.00015	+	147623922	147624023	0	1	101,	0	-3.82	-2.63	3	-434	-434	-1.82
chr1	200553594	200553695	KIF14	0.0029	-	200553594	200553695	0	1	101,	0	-2.54	-1.57	2	-434	-434	-3.46
chr1	200618229	200618330	KIF14	0.00016	-	200618229	200618330	0	1	101,	0	-3.79	-2.61	3.33	-434	-434	-1.58
chr6	143941946	143942046	PLAGL1	2.7e-05	-	143941946	143942046	0	1	100,	0	-4.57	-3.23	1.71	-434	-434	2.43
chr7	138838017	138838118	KIAA1549	0.001	-	138838017	138838118	0	1	101,	0	-3	-1.96	1.5	-434	-434	2
chrX	13710407	13710506	RAB9A	1.5e-06	+	13710407	13710506	0	1	99,	0	-5.82	-4.14	2.5	-434	-434	-1.7
chr20	59253124	59253983	ZNF831	0.0017	+	59253124	59253983	0	2	14,86,	0,773	-2.78	-1.77	2	-434	-434	-4.58
chr17	42845669	42845868	AOC2	0.0011	+	42845669	42845868	0	1	199,	0	-2.97	-1.94	4	-434	-434	-0.652
chr1	155914093	155914194	KHDC4	0.0023	-	155914093	155914194	0	1	101,	0	-2.64	-2.47	2.11	-434	-434	0.255
chr11	68936338	68936438	IGHMBP2	0.00031	+	68936338	68936438	0	1	100,	0	-3.51	-2.38	3.67	-434	-434	0.276
chr1	239909067	239909168	CHRM3	1e-05	+	239909067	239909168	0	1	101,	0	-4.98	-3.54	2.5	-434	-434	3.81
chr1	201648832	201648933	NAV1	0.0035	+	201648832	201648933	0	1	101,	0	-2.45	-2.29	2	-434	-434	2.23
chr6	138430781	138430932	NHSL1	0.001	-	138430781	138430932	0	1	151,	0	-2.98	-1.94	5.67	-434	-434	3.04
chr15	78766516	78766616	ADAMTS7	0.0018	-	78766516	78766616	0	1	100,	0	-2.75	-1.74	3.5	-434	-434	4.09
chr17	512467	512568	VPS53	0.0018	-	512467	512568	0	1	101,	0	-2.74	-1.74	2.33	-434	-434	4.81
chr19	36341523	36360145	ZFP14	0.00032	-	36341523	36360145	0	2	67,34,	0,18588	-3.49	-2.36	1.38	-434	-434	2.32
chr1	46616791	46616891	MOB3C	0.005	-	46616791	46616891	0	1	100,	0	-2.3	-1.36	2.67	-434	-434	-1.74
chr3	31658637	31658788	OSBPL10	4.2e-05	-	31658637	31658788	0	1	151,	0	-4.38	-3.08	4.33	-434	-434	2.72
chr5	115525004	115525155	FEM1C	7.9e-15	-	115525004	115525155	0	1	151,	0	-14.1	-11.7	2.33	-434	-434	0.0962
chr5	156951582	156951729	TIMD4	3.2e-05	-	156951582	156951729	0	1	147,	0	-4.5	-4.09	2.64	-434	-434	-3.33
chr11	65079662	65079762	CDCA5	0.00046	-	65079662	65079762	0	1	100,	0	-3.34	-2.24	2.5	-434	-434	-2
chr11	61429781	61429881	CPSF7	0.0025	-	61429781	61429881	0	1	100,	0	-2.6	-1.61	2.5	-434	-434	-0.807
chr12	32107831	32107932	BICD1	8.9e-05	+	32107831	32107932	0	1	101,	0	-4.05	-2.82	1.67	-434	-434	2.58
chr1	53245251	53245352	LRP8	0.00083	-	53245251	53245352	0	1	101,	0	-3.08	-2.02	4	-434	-434	0.918
chr4	2304505	2304755	ZFYVE28	0.0019	-	2304505	2304755	0	1	250,	0	-2.71	-1.71	3.5	-434	-434	-3.32
chr3	108849252	108854014	TRAT1	3.9e-08	+	108849252	108854014	0	2	2,395,	0,4367	-7.41	-6.19	8.5	-434	-434	-3.65
chr7	6692459	6692609	ZNF12	5.4e-05	-	6692459	6692609	0	1	150,	0	-4.27	-3	2.67	-434	-434	-1.08
chr9	15744446	15744547	CCDC171	0.00041	+	15744446	15744547	0	1	101,	0	-3.39	-3.14	1.92	-434	-434	1.08
chr11	6655659	6655759	DCHS1	0.003	-	6655659	6655759	0	1	100,	0	-2.53	-1.56	1.67	-434	-434	3.39
chr15	67194021	67194121	SMAD3	0.01	+	67194021	67194121	0	1	100,	0	-2	-1.87	1.93	-434	-434	0.64
chr12	49189154	49208854	TUBA1C	2.9e-10	+	49189154	49208854	0	2	71,23,	0,19677	-9.54	-6.91	2	-434	-434	-5.67
chr4	7042639	7042740	CCDC96	1.3e-06	-	7042639	7042740	0	1	101,	0	-5.88	-4.19	2	-434	-434	-5.91
chr1	1373827	1374023	AURKAIP1	0.0016	-	1373827	1374023	0	2	75,24,	0,172	-2.8	-2.62	1.14	-434	-434	-0.152
chr7	197215	197365	FAM20C	0.00015	+	197215	197365	0	1	150,	0	-3.82	-2.63	2	-434	-434	-1.05
chr3	94060353	94060453	DHFR2	0.00078	-	94060353	94060453	0	1	100,	0	-3.11	-2.05	2	-434	-434	3.07
chr15	44534738	44534837	EIF3J-DT	0.00071	-	44534738	44534837	0	1	99,	0	-3.15	-2.08	2.67	-434	-434	3.98
chr19	37547993	37548093	AC022148.1	5.5e-05	-	37547993	37548093	0	1	100,	0	-4.26	-2.99	4	-434	-434	4.25
chr21	14964732	14967232	NRIP1	0.00019	-	14964732	14967232	0	1	2500,	0	-3.73	-3.44	3.17	-434	-434	-1.41
chr3	192799185	192799482	MB21D2	8.3e-06	-	192799185	192799482	0	1	297,	0	-5.08	-3.62	3.67	-434	-434	-4.72
chr12	7070484	7070634	C1S	0.0029	+	7070484	7070634	0	1	150,	0	-2.54	-1.56	8	-434	-434	-3.84
chrX	55159129	55160743	FAM104B	2.1e-10	-	55159129	55160743	0	2	99,1,	0,1613	-9.68	-7.02	2	-434	-434	-0.585
chr9	116187854	116188055	PAPPA	0.0011	+	116187854	116188055	0	1	201,	0	-2.97	-1.93	4.5	-434	-434	-4.58
chr15	82043479	82043580	MEX3B	3.1e-05	-	82043479	82043580	0	1	101,	0	-4.51	-3.18	2	-434	-434	3.09
chr16	75170356	75170505	ZFP1	3.5e-05	+	75170356	75170505	0	1	149,	0	-4.46	-3.14	2.67	-434	-434	3.52
chr14	105529116	105529265	TMEM121	0.001	+	105529116	105529265	0	1	149,	0	-3	-1.96	3	-434	-434	-0.678
chr17	67993244	67993345	C17orf58	0.00044	-	67993244	67993345	0	1	101,	0	-3.36	-2.26	3	-434	-434	-1.29
chr1	40495499	40495649	ZFP69	0.0021	+	40495499	40495649	0	1	150,	0	-2.68	-1.69	2	-434	-434	3.87
chr2	113235989	113236189	PAX8-AS1	0.0031	+	113235989	113236189	0	1	200,	0	-2.51	-1.54	5	-434	-434	-4.58
chr19	23743741	23743892	ZNF681	7.1e-06	-	23743741	23743892	0	1	151,	0	-5.15	-3.67	2.67	-434	-434	3.38
chr9	96888821	96888922	MFSD14C	5.1e-05	-	96888821	96888922	0	1	101,	0	-4.29	-3.01	2.33	-434	-434	0.115
chr9	96889021	96889122	MFSD14C	5.1e-05	-	96889021	96889122	0	1	101,	0	-4.29	-3.01	1.57	-434	-434	2.88
chr20	46503011	46504228	ZNF334	1.9e-05	-	46503011	46504228	0	2	86,15,	0,1202	-4.73	-3.35	2	-434	-434	2.32
chr1	207801967	207802068	MIR29B2CHG	5.5e-06	-	207801967	207802068	0	1	101,	0	-5.26	-3.75	1.8	-434	-434	1.81
chrX	72143928	72144028	NHSL2	0.00051	+	72143928	72144028	0	1	100,	0	-3.29	-2.2	2.25	-434	-434	-1.42
chr6	31811689	31811788	HSPA1L	1.3e-05	-	31811689	31811788	0	1	99,	0	-4.9	-3.48	2	-434	-434	-1.74
chr19	52115122	52115271	ZNF616	1.3e-05	-	52115122	52115271	0	1	149,	0	-4.88	-3.47	4.33	-434	-434	0.766
chr1	232807465	232807565	MAP10	0.0037	+	232807465	232807565	0	1	100,	0	-2.43	-1.47	4	-434	-434	2.64
chr9	136847504	136847605	AJM1	0.0012	+	136847504	136847605	0	1	101,	0	-2.93	-1.9	2.5	-434	-434	-2
chr1	180950839	180954689	KIAA1614-AS1	0.0022	-	180950839	180954689	0	2	79,22,	0,3828	-2.65	-1.66	3	-434	-434	-2.1
chr10	133641767	133641915	AGGF1P2	0.0043	+	133641767	133641915	0	1	148,	0	-2.37	-1.42	2.33	-434	-434	3.43
chr1	94927459	94927558	AC105942.1	5.9e-07	+	94927459	94927558	0	1	99,	0	-6.23	-4.43	3.33	-434	-434	1.64
chr9	110136479	110136629	AKAP2	0.0011	+	110136479	110136629	0	1	150,	0	-2.97	-1.93	2	-434	-434	-1.64
chr9	110137275	110137375	AKAP2	0.0011	+	110137275	110137375	0	1	100,	0	-2.97	-1.93	1.5	-434	-434	-3.32
chr9	110137573	110137773	AKAP2	0.0011	+	110137573	110137773	0	1	200,	0	-2.97	-1.93	6.5	-434	-434	-4.7
chr9	110137971	110138121	AKAP2	0.0011	+	110137971	110138121	0	1	150,	0	-2.97	-2.77	4.2	-434	-434	-2.77
chr11	78174508	78174609	KCTD21-AS1	0.00025	+	78174508	78174609	0	1	101,	0	-3.6	-2.45	3	-434	-434	3.91
chr16	75109384	75109482	AC099508.1	0.0028	-	75109384	75109482	0	1	98,	0	-2.56	-2.39	3.2	-434	-434	3.2
chr8	89597528	89597628	AF117829.1	0.0014	-	89597528	89597628	0	1	100,	0	-2.84	-1.82	2	-434	-434	3.46
chr1	159836223	159836324	AL590560.1	6.6e-05	-	159836223	159836324	0	1	101,	0	-4.18	-2.93	3	-434	-434	-3.81
chr15	101772231	101772332	DNM1P47	0.0018	+	101772231	101772332	0	1	101,	0	-2.75	-1.75	2.33	-434	-434	0.222
chr1	109896966	109897066	AL450468.2	2.1e-06	+	109896966	109897066	0	1	100,	0	-5.67	-4.03	4.5	-434	-434	-3
chr16	71448886	71448986	AC010547.4	0.00019	-	71448886	71448986	0	1	100,	0	-3.71	-2.55	2	-434	-434	-3
chr16	71454122	71456075	AC010547.4	0.00019	-	71454122	71456075	0	2	96,4,	0,1949	-3.71	-2.55	2.25	-434	-434	-1.74
chr1	110939809	110939910	AL360270.2	0.0011	-	110939809	110939910	0	1	101,	0	-2.96	-1.92	5	-434	-434	2.25
chr19	53211211	53211360	AC092070.2	1.5e-05	+	53211211	53211360	0	1	149,	0	-4.81	-3.41	4.67	-434	-434	2.04
chr11	2659108	2659259	KCNQ1OT1	0.0039	-	2659108	2659259	0	1	151,	0	-2.41	-1.45	2.33	-434	-434	3.42
chr3	33797818	33797918	AC112220.2	0.00019	-	33797818	33797918	0	1	100,	0	-3.73	-2.56	1.4	-434	-434	3.46
chr7	123749666	123749767	AC006333.2	1.7e-05	+	123749666	123749767	0	1	101,	0	-4.77	-3.39	2.5	-434	-434	2.81
chr7	149860445	149860546	AC004877.1	0.00011	-	149860445	149860546	0	1	101,	0	-3.97	-2.75	3	-434	-434	0.107
chr7	142587957	142588134	TRBV14	0.00081	+	142587957	142588134	0	2	18,73,	0,104	-3.09	-2.87	1.71	-434	-434	-0.559
chr5	87412980	87480003	AC018754.1	1.2e-07	+	87412980	87480003	0	2	81,67,	0,66956	-6.91	-4.92	3.33	-434	-434	2.04
chr8	125953658	125953758	AC016074.2	1.1e-05	+	125953658	125953758	0	1	100,	0	-4.94	-3.51	2	-434	-434	-3.46
chr8	42843182	42843280	AC087533.1	7.9e-06	+	42843182	42843280	0	1	98,	0	-5.1	-3.63	1.75	-434	-434	0.963
chr20	64100087	64100237	AL121581.2	0.0034	-	64100087	64100237	0	1	150,	0	-2.47	-1.5	2.67	-434	-434	2.58
chr10	35641346	35644528	AL121749.2	0.0015	+	35641346	35644528	0	2	68,33,	0,3149	-2.83	-1.81	1.67	-434	-434	1.81
chr1	32102616	32102717	TMEM39B	0.0037	+	32102616	32102717	0	1	101,	0	-2.43	-1.47	2.4	0	-9.97e-05	-0.556
chr12	8039849	8040000	FOXJ2	5.1e-06	+	8039849	8040000	0	1	151,	0	-5.29	-4.71	2	0	-9.9e-05	0.0483
chr9	69254290	69254590	AL358113.1	0.00025	+	69254290	69254590	0	1	300,	0	-3.61	-3.33	5.25	0	-9.89e-05	-0.246
chr1	1319359	1319609	INTS11	6.8e-05	-	1319359	1319609	0	1	250,	0	-4.17	-3.81	3.2	0	-9.84e-05	-0.0348
chr2	39022827	39022928	SOS1	3.6e-05	-	39022827	39022928	0	1	101,	0	-4.44	-4.04	1.6	0	-9.66e-06	-0.0394
chr8	127736429	127736580	MYC	2e-07	+	127736429	127736580	0	1	151,	0	-6.69	-5.7	2	0	-9.64e-05	0.165
chr1	35191456	35192498	SFPQ	2.5e-09	-	35191456	35192498	0	2	73,277,	0,765	-8.6	-7.03	1.26	0	-9.61e-05	-0.00121
chr12	12330279	12330628	MANSC1	3.9e-06	-	12330279	12330628	0	1	349,	0	-5.41	-4.79	10	0	-9.59e-05	-0.0809
chr4	99559202	99559303	TRMT10A	0.0047	-	99559202	99559303	0	1	101,	0	-2.33	-1.38	2.67	0	-9.33e-05	-0.193
chr13	40766824	40766973	MRPS31	3.2e-11	-	40766824	40766973	0	1	149,	0	-10.5	-8.57	3	0	-9.32e-07	0
chr12	121442632	121442832	KDM2B	0.012	-	121442632	121442832	0	1	200,	0	-1.93	-1.8	2.04	0	-9.28e-05	-0.0246
chr11	95790113	95790581	CEP57	0.00019	+	95790113	95790581	0	2	29,121,	0,347	-3.73	-3.44	3.67	0	-9.24e-05	-0.112
chr12	6824328	6825530	GPR162	0.0002	+	6824328	6825530	0	2	844,47,	0,1155	-3.69	-3.41	7.5	-6.86	-9.17	2.42
chr16	57997102	57997252	ZNF319	0.0031	-	57997102	57997252	0	1	150,	0	-2.51	-1.54	3.4	0	-9.11e-06	0.0849
chr1	1217606	1217707	SDF4	5.8e-05	-	1217606	1217707	0	1	101,	0	-4.24	-3.88	2.5	0	-9.02e-05	0.0831
chr12	111900522	111900623	MAPKAPK5	0.00012	+	111900522	111900623	0	1	101,	0	-3.93	-3.62	9.25	0	-9e-05	-1.06
chr11	61258831	61258931	VWCE	0.0003	-	61258831	61258931	0	1	100,	0	-3.52	-2.39	4	0	-8.86e-06	0.193
chr6	21595544	21596933	SOX4	0.00021	+	21595544	21596933	0	1	1389,	0	-3.67	-3.39	4	-6.29	-8.6	-1.34
chr1	52033151	52033350	AL445685.3	5.1e-10	-	52033151	52033350	0	1	199,	0	-9.29	-7.58	3	0	-8.4e-06	0.379
chr7	150337532	150341803	AC005586.2	9.3e-07	+	150337532	150341803	0	2	67,33,	0,4238	-6.03	-5.23	5	0	-8.31e-05	-1.31
chr1	35753924	35761108	CLSPN	3.8e-08	-	35753924	35761108	0	3	12,575,13,	0,6417,7171	-7.42	-6.19	5.5	0	-8.24e-06	0.208
chr19	40807686	40808135	EGLN2	5.4e-07	+	40807686	40808135	0	1	449,	0	-6.27	-5.41	3	0	-8.07e-05	0.103
chr9	114903892	114903991	TNFSF8	0.0016	-	114903892	114903991	0	1	99,	0	-2.79	-1.78	2	0	-7.95e-05	0.363
chr15	63057068	63059712	TPM1	6.8e-07	+	63057068	63059712	0	2	50,150,	0,2494	-6.17	-5.33	1.74	0	-7.82e-05	0.0341
chr3	171603144	171603245	PLD1	2.6e-10	-	171603144	171603245	0	1	101,	0	-9.58	-6.94	4.5	0	-7.74e-05	0
chr16	72788352	72788801	AC004943.2	7.4e-05	+	72788352	72788801	0	1	449,	0	-4.13	-3.78	8.5	0	-7.69e-05	-0.163
chr19	17301141	17301486	ABHD8	0.0054	-	17301141	17301486	0	1	345,	0	-2.27	-2.13	5.5	0	-7.68e-05	-0.602
chr1	42746583	42746683	P3H1	2.1e-05	-	42746583	42746683	0	1	100,	0	-4.67	-4.22	3	0	-7.62e-05	-0.438
chr21	15878324	15878674	USP25	1.4e-07	+	15878324	15878674	0	1	350,	0	-6.86	-5.81	7.6	0	-7.51e-07	0
chr2	117919907	117920107	CCDC93	2.9e-05	-	117919907	117920107	0	1	200,	0	-4.54	-4.12	4.2	0	-7.47e-06	-0.339
chr21	14967781	14968482	NRIP1	6.6e-06	-	14967781	14968482	0	1	701,	0	-5.18	-4.62	2.9	-5.16	-7.46	-1.44
chr20	63289590	63289691	ARFGAP1	1.8e-06	+	63289590	63289691	0	1	101,	0	-5.75	-5.04	1.83	0	-7.4e-05	-0.0875
chr11	76381452	76382251	GVQW3	0.00017	+	76381452	76382251	0	1	799,	0	-3.76	-3.47	9.67	-5	-7.3	1.82
chr15	84604135	84606580	ZSCAN2	5e-12	+	84604135	84606580	0	2	198,52,	0,2393	-11.3	-9.29	3.75	0	-7.29e-06	-0.471
chr7	18666252	18666453	HDAC9	3.5e-06	+	18666252	18666453	0	1	201,	0	-5.46	-4.83	3.57	0	-7.25e-06	0.00776
chr10	73813248	73813398	CAMK2G	0.001	-	73813248	73813398	0	1	150,	0	-2.99	-2.79	2.4	0	-7.22e-05	-0.119
chr2	120221707	120222604	TMEM185B	4.2e-07	-	120221707	120222604	0	1	897,	0	-6.38	-5.49	5.6	0	-7.22e-05	-0.681
chr15	58138268	58138667	AQP9	0.00098	+	58138268	58138667	0	1	399,	0	-3.01	-2.8	2.38	0	-7.13e-05	0.47
chr14	64779818	64782376	SPTB	3.9e-07	-	64779818	64782376	0	2	113,87,	0,2471	-6.41	-5.5	1.46	0	-7.08e-05	0.281
chr1	228293391	228293542	OBSCN	0.00024	+	228293391	228293542	0	1	151,	0	-3.62	-3.35	1.82	0	-7.07e-05	-0.596
chr19	55642929	55643421	ZNF580	0.0056	+	55642929	55643421	0	1	492,	0	-2.25	-2.11	1.96	0	-7.07e-05	-0.0662
chr3	47911804	47912055	MAP4	0.0022	-	47911804	47912055	0	1	251,	0	-2.66	-2.49	5.14	0	-6.98e-05	-0.465
chr12	52054360	52054911	NR4A1	6.3e-05	+	52054360	52054911	0	1	551,	0	-4.2	-3.84	2.76	-4.6	-6.89	-1.55
chr11	118481936	118482137	AP001267.5	2.5e-07	+	118481936	118482137	0	1	201,	0	-6.6	-5.63	2.2	0	-6.89e-05	0.00387
chr16	69385698	69385948	TERF2	1.2e-05	-	69385698	69385948	0	1	250,	0	-4.91	-4.42	2.67	0	-6.88e-05	-0.125
chr2	203135697	203135848	NBEAL1	0.00022	+	203135697	203135848	0	1	151,	0	-3.66	-2.51	4.5	0	-6.79e-05	-0.0862
chr20	20392878	20412062	RALGAPA2	7.6e-07	-	20392878	20412062	0	3	375,40,36,	0,3816,19148	-6.12	-5.3	4	0	-6.68e-05	-0.161
chr12	112029524	112033253	NAA25	0.00019	-	112029524	112033253	0	2	129,21,	0,3708	-3.73	-3.44	3.75	0	-6.61e-05	-0.0356
chr15	85579093	85579570	AC087286.3	5e-06	-	85579093	85579570	0	1	477,	0	-5.3	-4.72	4.58	0	-6.6e-07	0.0378
chr1	243165572	243166023	CEP170	6.5e-07	-	243165572	243166023	0	1	451,	0	-6.19	-5.35	5.11	0	-6.58e-06	-0.172
chr2	231528855	231528955	NMUR1	7.1e-05	-	231528855	231528955	0	1	100,	0	-4.15	-2.9	5.5	0	-6.47e-09	-0.621
chr6	82365265	82366309	TPBG	0.00017	+	82365265	82366309	0	1	1044,	0	-3.78	-3.48	13.5	-4.12	-6.41	-0.879
chr3	151413220	151416386	MED12L	0.0003	+	151413220	151416386	0	2	75,75,	0,3091	-3.53	-3.27	1.96	0	-6.34e-05	0.0717
chr5	154891325	154891575	GEMIN5	4.8e-05	-	154891325	154891575	0	1	250,	0	-4.32	-3.94	5.33	0	-6.25e-05	-0.234
chr7	55431249	55431399	LANCL2	2.5e-05	+	55431249	55431399	0	1	150,	0	-4.6	-4.17	5.67	0	-6.19e-05	-0.527
chr19	18433930	18434413	SSBP4	0.0026	+	18433930	18434413	0	2	2,197,	0,286	-2.58	-2.41	3.33	0	-6.14e-05	-0.062
chr1	182585964	182586463	RNASEL	6.3e-14	-	182585964	182586463	0	1	499,	0	-13.2	-10.9	3.67	0	-6.1e-05	0.181
chr2	62705762	62705912	EHBP1	4.6e-07	+	62705762	62705912	0	1	150,	0	-6.34	-5.46	1.38	0	-6.09e-05	-0.029
chr1	39414152	39414503	MACF1	0.0017	+	39414152	39414503	0	1	351,	0	-2.77	-2.58	2	0	-6.02e-05	-0.193
chr8	101177977	101178128	ZNF706	3.7e-05	-	101177977	101178128	0	1	151,	0	-4.43	-4.03	10.5	0	-5.85e-05	-1.2
chr12	62191495	62192044	TAFA2	0.00027	-	62191495	62192044	0	1	549,	0	-3.57	-3.3	9.67	-3.56	-5.85	2.42
chr1	3916826	3916926	LINC01134	4.9e-06	+	3916826	3916926	0	1	100,	0	-5.31	-3.78	4	0	-5.82e-08	0
chr6	34883040	34887893	TAF11	0.00023	-	34883040	34887893	0	2	40,107,	0,4746	-3.64	-3.36	1.56	0	-5.76e-05	-0.028
chr14	74798320	74799669	YLPM1	1.5e-06	+	74798320	74799669	0	1	1349,	0	-5.83	-5.1	6.63	-3.46	-5.74	-0.75
chr20	40687491	40687990	MAFB	2.5e-05	-	40687491	40687990	0	1	499,	0	-4.61	-4.17	4.59	-3.42	-5.69	1.85
chr14	63375755	63376055	PPP2R5E	3.7e-07	-	63375755	63376055	0	1	300,	0	-6.43	-5.52	3.5	0	-5.66e-06	0
chr1	92390057	92391108	RPAP2	7.8e-05	+	92390057	92391108	0	1	1051,	0	-4.11	-3.76	7.67	-3.34	-5.61	0.889
chr1	23509664	23519183	E2F2	0.00032	-	23509664	23519183	0	3	484,193,168,	0,6670,9351	-3.49	-3.23	7.33	-3.33	-5.6	-1.25
chr11	110579382	110579981	ARHGAP20	0.00026	-	110579382	110579981	0	1	599,	0	-3.58	-3.31	7	-3.32	-5.59	0.727
chr22	41621317	41621422	XRCC6	0.00026	+	41621317	41621422	0	2	28,73,	0,32	-3.58	-3.31	1.69	0	-5.47e-05	0.059
chr19	33207364	33207515	LRP3	0.00041	+	33207364	33207515	0	1	151,	0	-3.39	-2.29	2.4	0	-5.44e-07	0
chr14	23556835	23557185	THTPA	0.00083	+	23556835	23557185	0	1	350,	0	-3.08	-2.86	3.2	0	-5.42e-05	-0.209
chr15	93004722	93020303	CHD2	3e-06	+	93004722	93020303	0	5	29,213,100,214,292,	0,4422,7622,9973,15289	-5.53	-4.88	2.47	-3.06	-5.33	-0.902
chr11	62677738	62677937	UBXN1	7.6e-06	-	62677738	62677937	0	1	199,	0	-5.12	-4.58	3.25	0	-5.19e-05	0.0795
chr15	50355158	50355408	GABPB1	4.2e-05	-	50355158	50355408	0	1	250,	0	-4.38	-3.08	4.5	0	-5.18e-08	-1.15
chr10	99704575	99704676	ENTPD7	0.0013	+	99704575	99704676	0	1	101,	0	-2.9	-1.88	2	0	-5.18e-08	-0.267
chr19	36237275	36238075	ZNF146	1.4e-05	+	36237275	36238075	0	1	800,	0	-4.84	-4.36	6.11	-2.82	-5.08	-1.68
chrX	154398119	154398369	AC245140.2	4.8e-09	-	154398119	154398369	0	1	250,	0	-8.32	-5.95	6.33	0	-5.08e-05	-0.569
chr13	43859778	43859928	CCDC122	0.00017	-	43859778	43859928	0	1	150,	0	-3.76	-2.59	5.5	0	-0.0005	-1.51
chr19	37636259	37643318	ZFP30	7.4e-05	-	37636259	37643318	0	2	46,54,	0,7005	-4.13	-2.88	2.5	0	-4.97e-06	-0.295
chr21	44457350	44457850	LRRC3	0.001	+	44457350	44457850	0	1	500,	0	-2.98	-1.94	4	-2.69	-4.95	1.9
chr8	81281020	81283076	FABP5	8.9e-06	+	81281020	81283076	0	2	293,49,	0,2007	-5.05	-3.59	4.33	-2.69	-4.94	3.83
chr17	75588306	75590301	MYO15B	3.8e-06	+	75588306	75590301	0	1	1995,	0	-5.42	-4.8	5.25	-2.69	-4.94	-0.863
chr9	94299808	94300307	ZNF169	2.2e-06	+	94299808	94300307	0	1	499,	0	-5.65	-4.96	7.67	0	-4.88e-05	-0.935
chr7	92578380	92579241	FAM133B	3.5e-05	-	92578380	92579241	0	2	13,87,	0,774	-4.46	-4.05	2.18	0	-4.88e-05	0.0876
chr3	48466995	48467595	TREX1	0.00074	+	48466995	48467595	0	1	600,	0	-3.13	-2.91	5	0	-4.77e-05	0.293
chr6	1611855	1612254	FOXC1	0.0015	+	1611855	1612254	0	1	399,	0	-2.81	-2.62	3.56	-2.48	-4.73	-1.61
chr19	1020979	1021079	TMEM259	0.0011	-	1020979	1021079	0	1	100,	0	-2.97	-2.77	1.77	0	-4.72e-05	0.0452
chr2	38070746	38071246	CYP1B1	0.0019	-	38070746	38071246	0	1	500,	0	-2.71	-2.53	10.5	-2.47	-4.71	-1.9
chr2	73424503	73424654	ALMS1	0.00012	+	73424503	73424654	0	1	151,	0	-3.93	-3.61	2.75	0	-4.66e-05	-0.252
chr14	95416596	95416846	SYNE3	1.5e-05	-	95416596	95416846	0	1	250,	0	-4.82	-4.34	4	0	-4.64e-05	-0.263
chr12	51288138	51291937	BIN2	1.7e-05	-	51288138	51291937	0	2	50,347,	0,3452	-4.77	-4.3	2.12	0	-4.61e-05	0.0256
chr6	52404886	52405136	PAQR8	5.1e-05	+	52404886	52405136	0	1	250,	0	-4.29	-3.92	6.33	-2.35	-4.58	3.6
chr9	115086544	115087045	TNC	7.6e-05	-	115086544	115087045	0	1	501,	0	-4.12	-3.77	5.67	-2.29	-4.52	-1.79
chr16	29663315	29664842	SPN	5.6e-07	+	29663315	29664842	0	2	1,1148,	0,379	-6.25	-5.4	6	-2.28	-4.51	-0.602
chr2	43223848	43226556	ZFP36L2	3.8e-08	-	43223848	43226556	0	2	1904,292,	0,2416	-7.42	-6.19	3.25	-2.24	-4.46	0.0565
chrX	149483032	149486989	IDS	8.3e-05	-	149483032	149486989	0	2	186,65,	0,3892	-4.08	-3.74	3.26	0	-4.4e-06	0.0605
chr22	39488301	39488901	MGAT3	0.0028	+	39488301	39488901	0	1	600,	0	-2.56	-2.39	7.33	-2.18	-4.4	-1.71
chr6	7246452	7249437	RREB1	6e-08	+	7246452	7249437	0	2	769,927,	0,2058	-7.22	-6.06	7.2	-2.17	-4.39	-0.476
chr20	49908390	49908591	SPATA2	0.0021	-	49908390	49908591	0	1	201,	0	-2.68	-2.51	4	0	-4.34e-05	0.169
chr1	202015336	202015636	ELF3	0.00052	+	202015336	202015636	0	1	300,	0	-3.28	-3.05	5.5	-2.1	-4.31	-2.91
chr1	202015360	202015657	AL691482.3	5e-14	+	202015360	202015657	0	1	297,	0	-13.3	-11.1	8.5	-2.03	-4.25	-2.87
chr16	50710636	50711584	NOD2	5.1e-06	+	50710636	50711584	0	1	948,	0	-5.29	-4.71	7.67	-2.02	-4.23	-0.733
chr7	27171484	27171683	HOXA10	0.0032	-	27171484	27171683	0	1	199,	0	-2.49	-2.32	8	-1.99	-4.2	5.76
chr1	27534684	27548528	AHDC1	0.00013	-	27534684	27548528	0	2	232,1268,	0,12576	-3.87	-3.56	7	-1.96	-4.16	0.616
chr5	61543537	61544283	ZSWIM6	4e-07	+	61543537	61544283	0	1	746,	0	-6.4	-5.5	8	0	-4.15e-05	0.0599
chr7	73736242	73736392	ABHD11	0.00042	-	73736242	73736392	0	1	150,	0	-3.38	-2.28	4.5	0	-4.14e-06	1.04
chr19	14731454	14731555	ZNF333	0.0022	+	14731454	14731555	0	1	101,	0	-2.65	-1.66	3.67	0	-4.14e-07	0
chr22	36286815	36297094	MYH9	4.6e-06	-	36286815	36297094	0	11	31,162,213,213,249,153,105,207,145,213,252,	0,1436,1911,2269,5170,6513,6943,7276,8116,8689,10027	-5.34	-4.74	1.86	-1.93	-4.13	0.298
chr18	37224696	37224947	KIAA1328	0.00025	+	37224696	37224947	0	1	251,	0	-3.61	-3.34	5.5	0	-4.11e-05	-0.819
chr19	22089392	22089691	ZNF257	2.4e-06	+	22089392	22089691	0	1	299,	0	-5.62	-4	7	-1.89	-4.09	3.83
chr15	64460791	64500142	ZNF609	2.7e-09	+	64460791	64500142	0	2	47,851,	0,38500	-8.57	-7.02	3.22	-1.86	-4.06	-0.607
chr18	62715689	62715989	PHLPP1	6.8e-07	+	62715689	62715989	0	1	300,	0	-6.17	-5.34	3.12	-1.85	-4.04	1.31
chr19	10513141	10514040	S1PR5	2.2e-06	-	10513141	10514040	0	1	899,	0	-5.66	-4.97	10	-1.84	-4.02	-0.733
chr16	2671754	2672004	ERVK13-1	0.00031	-	2671754	2672004	0	1	250,	0	-3.51	-3.25	2.6	0	-4.01e-07	-0.41
chr19	52908060	52915277	ZNF888	6e-06	-	52908060	52915277	0	2	119,82,	0,7135	-5.22	-4.65	4.71	0	-3.97e-05	3.2e-16
chr15	81311947	81312097	STARD5	6.5e-08	-	81311947	81312097	0	1	150,	0	-7.19	-5.11	1.6	0	-3.96e-05	-0.459
chr12	94570203	94570402	TMCC3	0.00032	-	94570203	94570402	0	1	199,	0	-3.49	-3.23	5.33	0	-3.93e-06	0.532
chr19	32347304	32353094	ZNF507	2.8e-07	+	32347304	32353094	0	2	34,266,	0,5524	-6.56	-5.61	2.25	0	-3.91e-06	0.031
chr3	124719077	124719178	KALRN	2e-05	+	124719077	124719178	0	1	101,	0	-4.7	-3.33	5	0	-3.87e-05	0.263
chr16	88453428	88489173	ZFPM1	2.1e-06	+	88453428	88489173	0	3	250,105,143,	0,32510,35602	-5.68	-4.98	2.38	-1.69	-3.87	1.06
chr5	96917524	96918023	ERAP2	5.6e-07	+	96917524	96918023	0	1	499,	0	-6.25	-5.4	5.14	-1.67	-3.85	-1.38
chr19	10513134	10514020	S1PR5	0.0004	-	10513134	10514020	0	1	886,	0	-3.4	-3.15	9.5	-1.62	-3.8	-0.669
chr6	37317204	37331586	TBC1D22B	0.00012	+	37317204	37331586	0	2	2,543,	0,13839	-3.93	-3.61	6.2	-1.61	-3.79	-2.03
chrX	103586699	103587242	TCEAL4	9.1e-07	+	103586699	103587242	0	1	543,	0	-6.04	-5.24	3.16	-1.59	-3.76	-0.854
chr5	40691838	40692487	PTGER4	0.00015	+	40691838	40692487	0	1	649,	0	-3.83	-3.53	4.57	-1.56	-3.73	-1.16
chr15	78601623	78602070	CHRNA3	0.0001	-	78601623	78602070	0	1	447,	0	-3.99	-3.66	5	-1.56	-3.72	1.42
chr8	23571415	23571865	SLC25A37	4.1e-05	+	23571415	23571865	0	1	450,	0	-4.39	-4	2.46	-1.55	-3.71	0.98
chr20	52972906	53185305	TSHZ2	5.9e-09	+	52972906	53185305	0	2	427,23,	0,212376	-8.23	-6.77	14	-1.54	-3.7	-0.431
chr2	74552603	74553050	LOXL3	0.0023	-	74552603	74553050	0	1	447,	0	-2.63	-2.46	4.75	-1.54	-3.69	1.89
chr1	29058846	29065088	EPB41	2.1e-06	+	29058846	29065088	0	3	6,63,132,	0,1575,6110	-5.67	-4.98	1.83	-1.52	-3.67	-1.93
chr19	44387421	44387919	ZNF285	1.4e-07	-	44387421	44387919	0	1	498,	0	-6.84	-4.87	4	-1.52	-3.67	1.85
chr7	192818	193116	FAM20C	0.00015	+	192818	193116	0	1	298,	0	-3.82	-3.51	4.25	-1.5	-3.64	-2.47
chr3	141292360	141292811	PXYLP1	2.4e-06	+	141292360	141292811	0	1	451,	0	-5.62	-4.94	5.86	0	-3.59e-05	-0.338
chr3	52603636	52609090	PBRM1	0.0032	-	52603636	52609090	0	2	96,5,	0,5449	-2.49	-2.33	1.82	0	-3.59e-05	-0.038
chr17	17794689	17795735	RAI1	2.2e-06	+	17794689	17795735	0	1	1046,	0	-5.65	-4.96	5	-1.44	-3.58	0.778
chr5	108381349	108382048	FBXL17	3.2e-11	-	108381349	108382048	0	1	699,	0	-10.5	-8.57	5.25	-1.44	-3.58	1.51
chr1	117622983	117624323	TENT5C	2.9e-05	+	117622983	117624323	0	1	1340,	0	-4.54	-4.12	6.71	-1.44	-3.58	0.953
chr7	140023992	140024392	PARP12	5e-05	-	140023992	140024392	0	1	400,	0	-4.3	-3.02	2.67	-1.43	-3.57	2.52
chr16	69083788	69084237	TANGO6	0.0001	+	69083788	69084237	0	1	449,	0	-3.98	-2.76	3	-1.43	-3.57	-2.66
chr2	70181474	70181972	C2orf42	0.00012	-	70181474	70181972	0	1	498,	0	-3.92	-3.6	3.17	0	-3.54e-05	0.292
chr11	15972744	15973045	SOX6	0.00014	-	15972744	15973045	0	1	301,	0	-3.84	-3.53	3.71	-1.39	-3.52	-2.16
chr17	29264170	29293799	NUFIP2	4e-18	-	29264170	29293799	0	4	421,33,1725,17,	0,3327,21821,29612	-17.4	-14.9	5.5	-1.39	-3.51	-0.542
chr5	77112887	77113288	ZBED3-AS1	0.0004	+	77112887	77113288	0	1	401,	0	-3.4	-2.29	8	-1.37	-3.49	1.88
chr12	21501830	21501931	GOLT1B	0.00018	+	21501830	21501931	0	1	101,	0	-3.75	-2.57	1.83	0	-3.47e-05	0.263
chr9	63817842	63818319	DUX4L50	3.5e-06	-	63817842	63818319	0	1	477,	0	-5.45	-4.83	4.29	-1.35	-3.47	2
chr12	122060303	122060453	BCL7A	0.00023	+	122060303	122060453	0	1	150,	0	-3.63	-3.35	5	0	-3.45e-05	-1.49
chr9	115085945	115086445	TNC	7.6e-05	-	115085945	115086445	0	1	500,	0	-4.12	-3.77	6	-1.33	-3.44	-1.27
chr2	112752407	112757052	CKAP2L	4.3e-05	-	112752407	112757052	0	2	67,1076,	0,3569	-4.37	-3.98	5.33	-1.33	-3.44	-0.732
chr5	176365636	176368944	ARL10	0.00014	+	176365636	176368944	0	3	110,202,138,	0,743,3170	-3.86	-3.55	3.57	-1.31	-3.43	1.27
chr1	151067403	151067503	MLLT11	7.2e-05	+	151067403	151067503	0	1	100,	0	-4.14	-2.89	2.8	0	-3.43e-05	-0.526
chr11	86808261	86808662	PRSS23	3.3e-07	+	86808261	86808662	0	1	401,	0	-6.48	-5.55	5.75	-1.31	-3.42	-1.81
chr11	12162166	12162417	MICAL2	0.0002	+	12162166	12162417	0	1	251,	0	-3.7	-3.41	2.18	-1.27	-3.38	-1.53
chr10	13646421	13646871	AL157392.3	1.8e-05	+	13646421	13646871	0	1	450,	0	-4.74	-4.28	3.83	-1.27	-3.38	-1.82
chr15	92924515	92942972	CHD2	8.9e-06	+	92924515	92942972	0	7	37,87,62,108,141,134,130,	0,2728,4514,13002,15062,17306,18327	-5.05	-4.53	1.81	-1.26	-3.37	-0.457
chr8	102650073	102651972	KLF10	3.2e-07	-	102650073	102651972	0	2	318,824,	0,1075	-6.5	-5.57	3.17	-1.26	-3.36	-0.535
chr17	75503234	75503568	CASKIN2	0.0021	-	75503234	75503568	0	2	20,180,	0,154	-2.67	-2.49	2.71	-1.25	-3.34	4.43
chr19	1912658	1912856	ADAT3	0.0006	+	1912658	1912856	0	1	198,	0	-3.22	-2.14	7.5	0	-3.34e-05	-0.759
chr20	50096706	50098917	UBE2V1	1.6e-05	-	50096706	50098917	0	2	114,36,	0,2175	-4.8	-4.33	1.76	0	-3.34e-05	0.0993
chr19	44683119	44683418	CEACAM19	0.0059	+	44683119	44683418	0	1	299,	0	-2.23	-2.09	7.4	-1.22	-3.32	1.89
chr4	159322445	159323521	RAPGEF2	0.021	+	159322445	159323521	0	2	38,63,	0,1013	-1.68	-1.57	1.5	-1.22	-3.31	-3
chr1	167430788	167431138	CD247	0.00013	-	167430788	167431138	0	1	350,	0	-3.89	-3.58	6.67	-1.22	-3.31	-1.63
chr1	109928896	109929695	CSF1	2.8e-05	+	109928896	109929695	0	1	799,	0	-4.56	-4.13	7.22	-1.21	-3.29	-1.3
chr3	38414429	38414877	XYLB	0.0014	+	38414429	38414877	0	1	448,	0	-2.84	-1.82	4.67	-1.2	-3.28	2.33
chr6	7727442	7845162	BMP6	1.3e-05	+	7727442	7845162	0	2	177,23,	0,117697	-4.9	-4.41	2.11	-1.18	-3.26	2.97
chr10	122514206	122514507	HTRA1	0.00032	+	122514206	122514507	0	1	301,	0	-3.5	-2.37	6.5	-1.18	-3.26	-3.94
chr9	128257680	128258198	GOLGA2	1.4e-05	-	128257680	128258198	0	3	27,103,219,	0,109,299	-4.84	-4.36	3.5	0	-3.26e-05	0.0105
chr5	141945177	141945576	PCDH12	0.00042	-	141945177	141945576	0	1	399,	0	-3.38	-2.27	5	-1.16	-3.23	-3.28
chr18	346579	346930	COLEC12	2.1e-05	-	346579	346930	0	1	351,	0	-4.67	-4.22	4.67	-1.16	-3.23	-0.804
chr10	45663674	45672331	ZFAND4	3.6e-05	-	45663674	45672331	0	2	168,82,	0,8575	-4.44	-4.04	3.25	-1.16	-3.23	-2.96
chr14	105925004	105925205	FAM30A	0.00052	+	105925004	105925205	0	1	201,	0	-3.28	-3.05	2.81	-1.16	-3.23	-1.74
chr1	66368841	66373033	PDE4B	2.2e-08	+	66368841	66373033	0	2	128,721,	0,3471	-7.66	-6.36	3.75	-1.15	-3.22	-0.676
chr19	58085463	58085813	ZNF135	0.0003	+	58085463	58085813	0	1	350,	0	-3.53	-2.4	3.33	-1.13	-3.2	2.16
chr11	65499084	65501129	MALAT1	2.3e-05	+	65499084	65501129	0	1	2045,	0	-4.63	-4.19	1.82	-1.11	-3.18	0.224
chr1	89582787	89582937	LRRC8C-DT	8.5e-07	-	89582787	89582937	0	1	150,	0	-6.07	-5.26	2	0	-3.17e-05	0.0589
chr9	15472730	15485981	PSIP1	9.8e-09	-	15472730	15485981	0	5	20,229,76,97,79,	0,1278,5746,6860,13172	-8.01	-6.61	2.73	-1.1	-3.16	-0.906
chr1	167993354	168003889	DCAF6	0.006	+	167993354	168003889	0	3	86,94,20,	0,9127,10515	-2.22	-2.08	2.23	-1.07	-3.13	-1.82
chr7	29566412	29566804	PRR15	2.2e-06	+	29566412	29566804	0	1	392,	0	-5.66	-4.02	4.33	-1.06	-3.11	1.17
chr14	105250195	105250645	BTBD6	4e-05	+	105250195	105250645	0	1	450,	0	-4.4	-4	9.33	-1.06	-3.11	-2.02
chr19	44156288	44156488	ZNF234	8.1e-05	+	44156288	44156488	0	1	200,	0	-4.09	-2.85	3	-1.03	-3.08	4.18
chr9	707126	711182	KANK1	2e-05	+	707126	711182	0	2	121,379,	0,3677	-4.69	-4.24	4.75	-1.03	-3.07	1.54
chr20	57407784	57408085	RBM38	0.0087	+	57407784	57408085	0	1	301,	0	-2.06	-1.93	2.87	-1.03	-3.07	1.19
chr9	712675	713324	KANK1	2e-05	+	712675	713324	0	1	649,	0	-4.69	-4.24	8.8	-1.02	-3.06	0.0131
chr17	78358019	78358815	SOCS3	8.9e-06	-	78358019	78358815	0	1	796,	0	-5.05	-4.52	3.32	-1.02	-3.06	0.589
chr16	89282720	89286206	ANKRD11	3.5e-06	-	89282720	89286206	0	2	2929,168,	0,3318	-5.46	-4.83	6.65	-1.01	-3.05	-0.299
chr15	99883635	99901453	AC090825.1	7.4e-05	+	99883635	99901453	0	2	291,58,	0,17760	-4.13	-2.89	5	-1.01	-3.05	1.68
chr1	39576490	39576640	PABPC4	0.0001	-	39576490	39576640	0	1	150,	0	-3.98	-3.65	1.45	0	-3.04e-05	-0.0135
chr11	102712343	102712692	MMP8	0.0035	-	102712343	102712692	0	1	349,	0	-2.45	-2.29	3.8	-1	-3.04	-1.57
chr6	75890078	75892563	MYO6	1.6e-07	+	75890078	75892563	0	3	187,79,34,	0,1149,2451	-6.79	-5.77	7.75	-0.987	-3.02	-2.58
chr5	157252902	157253500	ITK	0.00021	+	157252902	157253500	0	1	598,	0	-3.67	-3.39	6.17	-0.987	-3.01	0.0439
chrX	119838451	119840667	UPF3B	0.00013	-	119838451	119840667	0	2	76,74,	0,2142	-3.89	-3.58	4.79	0	-3.01e-05	-0.193
chr1	26255273	26255824	CEP85	0.00025	+	26255273	26255824	0	1	551,	0	-3.61	-3.33	4.33	-0.987	-3.01	-1.63
chr17	48576043	48576288	HOXB4	3.1e-06	-	48576043	48576288	0	1	245,	0	-5.51	-3.92	3	-0.987	-3.01	2.61
chr1	167694299	167705012	RCSD1	8.7e-07	+	167694299	167705012	0	3	3,744,349,	0,2799,10364	-6.06	-5.26	6.45	-0.987	-3.01	-0.51
chr2	27653538	27653688	SUPT7L	0.00069	-	27653538	27653688	0	1	150,	0	-3.16	-2.94	2.3	0	-3e-05	-0.0186
chrY	19593484	19593684	TXLNGY	0.013	+	19593484	19593684	0	1	200,	0	-1.88	-1.75	2.9	-0.983	-3	1.66
chr8	143922650	143924500	PLEC	1.3e-06	-	143922650	143924500	0	1	1850,	0	-5.87	-5.12	3.14	-0.983	-3	0.329
chr1	223112695	223112996	TLR5	0.00037	-	223112695	223112996	0	1	301,	0	-3.43	-3.18	7	-0.985	-3	-2.73
chrX	81114735	81118733	HMGN5	1.9e-08	-	81114735	81118733	0	4	495,138,54,4,	0,1468,3696,3994	-7.71	-6.4	7.19	-0.985	-3	-0.859
chr19	18777756	18777956	CRTC1	0.00047	+	18777756	18777956	0	1	200,	0	-3.33	-3.09	2.5	0	-2.98e-07	-0.323
chr19	18147012	18149750	MAST3	7.4e-05	+	18147012	18149750	0	3	5,182,560,	0,430,2178	-4.13	-3.78	3.6	-0.959	-2.97	-0.86
chr6	156777554	156779054	ARID1B	4.9e-09	+	156777554	156779054	0	1	1500,	0	-8.31	-6.82	6.67	-0.952	-2.96	-0.628
chr15	55915408	55915758	NEDD4	0.0006	-	55915408	55915758	0	1	350,	0	-3.22	-2.15	4	-0.952	-2.96	2.32
chr6	113868160	113868702	LINC01268	0.0023	-	113868160	113868702	0	1	542,	0	-2.64	-1.65	4.67	-0.952	-2.96	1.26
chr17	7512879	7514071	POLR2A	1.3e-08	+	7512879	7514071	0	2	44,1051,	0,141	-7.89	-6.53	4	-0.945	-2.95	-0.437
chr3	53868750	53870069	ACTR8	0.00052	-	53868750	53870069	0	2	112,88,	0,1231	-3.28	-3.04	2.25	0	-2.93e-06	-0.263
chrX	13662558	13663156	TCEANC	7.6e-06	+	13662558	13663156	0	1	598,	0	-5.12	-4.58	5.25	-0.931	-2.93	-0.987
chr8	89717563	89717763	AF117829.1	6.3e-05	-	89717563	89717763	0	1	200,	0	-4.2	-3.84	3	-0.928	-2.93	2.62
chr2	28408784	28413737	FOSL2	1.7e-07	+	28408784	28413737	0	2	82,1859,	0,3094	-6.76	-5.74	5.28	-0.925	-2.92	-0.197
chr15	43525533	43526583	MAP1A	0.00019	+	43525533	43526583	0	1	1050,	0	-3.73	-3.44	5.83	-0.923	-2.92	0.544
chr16	27740117	27740368	KIAA0556	0.00027	+	27740117	27740368	0	1	251,	0	-3.57	-3.3	3.67	0	-2.91e-08	-0.438
chr2	205795033	205795234	NRP2	0.0058	+	205795033	205795234	0	1	201,	0	-2.24	-1.3	5.67	-0.92	-2.91	-3.49
chr10	110228266	110244872	MXI1	0.033	+	110228266	110244872	0	2	55,45,	0,16561	-1.48	-1.37	1.57	-0.921	-2.91	-2.21
chr8	30544571	30544872	RBPMS	0.0029	+	30544571	30544872	0	1	301,	0	-2.54	-2.38	4.25	-0.92	-2.91	1.39
chr21	46334467	46334668	PCNT	0.0056	+	46334467	46334668	0	1	201,	0	-2.25	-2.1	1.81	-0.92	-2.91	-1.96
chr6	169667667	169668615	WDR27	0.00026	-	169667667	169668615	0	1	948,	0	-3.58	-3.31	7.75	-0.92	-2.91	0.241
chr18	58328995	58330756	NEDD4L	0.00074	+	58328995	58330756	0	2	132,19,	0,1742	-3.13	-2.91	3	-0.92	-2.9	-3.57
chr19	11949237	11950575	ZNF700	3.9e-06	+	11949237	11950575	0	1	1338,	0	-5.41	-4.79	7.83	-0.92	-2.9	-1.38
chr16	11691404	11691954	TXNDC11	1.4e-06	-	11691404	11691954	0	1	550,	0	-5.86	-5.11	7.5	-0.907	-2.89	-1.27
chr5	480193	480687	SLC9A3-AS1	0.00014	+	480193	480687	0	1	494,	0	-3.86	-3.55	3	-0.905	-2.88	1.47
chr11	114063260	114064505	ZBTB16	1.6e-10	+	114063260	114064505	0	1	1245,	0	-9.79	-7.98	7.86	-0.889	-2.86	0.259
chr14	55386058	55391021	ATG14	0.00051	-	55386058	55391021	0	2	38,111,	0,4852	-3.29	-3.05	2	-0.889	-2.86	-1.7
chr3	47635289	47661417	SMARCC1	1.1e-05	-	47635289	47661417	0	4	55,115,56,124,	0,732,3435,26004	-4.96	-4.45	2.8	-0.889	-2.86	-0.98
chr1	34794472	34794571	GJA4	0.0056	+	34794472	34794571	0	1	99,	0	-2.25	-2.1	2	0	-2.86e-05	0.953
chr9	96889870	96890571	MFSD14C	5.1e-05	-	96889870	96890571	0	1	701,	0	-4.29	-3.92	4.78	-0.889	-2.86	1.12
chr3	9829177	9835302	ARPC4-TTLL3	0.00019	+	9829177	9835302	0	2	218,622,	0,5503	-3.72	-3.43	3.75	-0.888	-2.86	-1.29
chr5	62580528	62581228	IPO11	1.7e-05	+	62580528	62581228	0	1	700,	0	-4.78	-4.31	4.2	-0.884	-2.85	-1.45
chr18	45752020	45752271	SLC14A1	0.0011	+	45752020	45752271	0	1	251,	0	-2.94	-2.74	8.67	-0.888	-2.85	-3.18
chr3	168010275	168036844	GOLIM4	5e-06	-	168010275	168036844	0	9	143,81,69,168,110,80,257,333,9,	0,467,14250,14652,17452,18947,19504,22244,26560	-5.3	-4.72	3.07	-0.885	-2.85	-0.681
chr10	96980976	96982175	LCOR	7.2e-08	+	96980976	96982175	0	1	1199,	0	-7.14	-6	3.64	-0.882	-2.84	0.817
chr14	55369659	55377900	ATG14	7.4e-05	-	55369659	55377900	0	2	266,82,	0,8159	-4.13	-3.78	3.64	-0.872	-2.83	-1.09
chr17	7579654	7580200	AC016876.2	3.5e-06	+	7579654	7580200	0	1	546,	0	-5.46	-4.83	3.5	-0.86	-2.82	0.884
chr1	246850295	246850446	AHCTF1	1.1e-06	-	246850295	246850446	0	1	151,	0	-5.95	-5.18	2.5	0	-2.81e-05	-0.0483
chr5	23979978	23980574	C5orf17	0.00048	+	23979978	23980574	0	1	596,	0	-3.32	-2.23	5.5	-0.857	-2.81	-0.242
chr5	40827658	40828008	RPL37	5.1e-05	-	40827658	40828008	0	1	350,	0	-4.29	-3.92	6.25	-0.829	-2.78	0.681
chr19	43901256	43901606	AC006213.2	0.00016	-	43901256	43901606	0	1	350,	0	-3.79	-2.61	4.33	-0.826	-2.78	2.7
chr8	80485817	80499752	ZBTB10	1.1e-07	+	80485817	80499752	0	3	66,1570,259,	0,395,13676	-6.95	-5.88	9.5	-0.817	-2.77	-0.689
chr11	1556629	1557225	DUSP8	0.00023	-	1556629	1557225	0	1	596,	0	-3.63	-3.35	6.5	-0.804	-2.75	-1.47
chr22	50523689	50524582	NCAPH2	2.1e-06	+	50523689	50524582	0	1	893,	0	-5.68	-4.99	12.5	-0.795	-2.74	-0.656
chr3	46358529	46359078	CCR2	0.0049	+	46358529	46359078	0	1	549,	0	-2.31	-2.16	9	-0.795	-2.74	-1.31
chr11	64449914	64450114	AP003774.1	7.8e-08	+	64449914	64450114	0	1	200,	0	-7.11	-5.06	4	-0.8	-2.74	2.87
chr17	6775020	6775519	PRAL	2.8e-05	-	6775020	6775519	0	1	499,	0	-4.55	-4.12	6.5	-0.793	-2.73	-1.27
chr19	12670485	12670735	AC010422.8	1.5e-05	-	12670485	12670735	0	1	250,	0	-4.81	-4.33	4.67	-0.791	-2.73	2.24
chr3	195908711	195909009	TNK2	0.00085	-	195908711	195909009	0	1	298,	0	-3.07	-2.86	3.67	-0.783	-2.72	1.22
chr12	26963415	26964905	FGFR1OP2	1.8e-06	+	26963415	26964905	0	2	40,310,	0,1180	-5.74	-5.03	2	-0.787	-2.72	-1.06
chr1	42191431	42191632	FOXJ3	3.9e-07	-	42191431	42191632	0	1	201,	0	-6.41	-5.5	2.88	-0.777	-2.71	-1.71
chr5	173888398	173889098	CPEB4	2.3e-05	+	173888398	173889098	0	1	700,	0	-4.63	-4.19	4.1	-0.768	-2.7	0.882
chr12	53253157	53253756	MFSD5	2.8e-05	+	53253157	53253756	0	1	599,	0	-4.55	-4.13	9.67	-0.768	-2.7	-1.28
chr11	67311716	67311816	SSH3	0.029	+	67311716	67311816	0	1	100,	0	-1.54	-1.43	1.27	-0.763	-2.69	2.89
chr5	176372686	176373537	ARL10	0.00014	+	176372686	176373537	0	1	851,	0	-3.86	-3.55	6.43	-0.765	-2.69	-2.96
chr16	30444709	30445494	SEPHS2	3.2e-05	-	30444709	30445494	0	1	785,	0	-4.5	-4.09	5	0	-2.69e-05	0.0381
chr16	89540509	89540960	SPG7	0.0001	+	89540509	89540960	0	1	451,	0	-3.99	-2.77	6.5	0	-2.69e-05	-0.295
chr3	112638357	112638657	CCDC80	0.00014	-	112638357	112638657	0	1	300,	0	-3.86	-2.67	5.5	-0.756	-2.68	-1.02
chr3	42636917	42637716	NKTR	1.3e-08	+	42636917	42637716	0	1	799,	0	-7.87	-6.51	3.77	-0.756	-2.68	-0.756
chr13	87677663	87678413	SLITRK5	0.00068	+	87677663	87678413	0	1	750,	0	-3.17	-2.94	10.3	-0.746	-2.67	-1.78
chr1	160753674	160754024	SLAMF7	0.0019	+	160753674	160754024	0	1	350,	0	-2.72	-1.72	2.6	-0.745	-2.66	-0.821
chr4	159314618	159322347	RAPGEF2	0.021	+	159314618	159322347	0	2	150,1,	0,7728	-1.68	-1.57	1.45	-0.745	-2.66	-1.38
chr7	138833825	138834226	KIAA1549	3.9e-05	-	138833825	138834226	0	1	401,	0	-4.41	-3.11	5.33	-0.745	-2.66	0.525
chr6	85673505	85673854	SNHG5	0.0028	-	85673505	85673854	0	1	349,	0	-2.56	-1.58	2.33	-0.745	-2.66	1.58
chr19	42375576	42376026	MEGF8	4.8e-05	+	42375576	42376026	0	1	450,	0	-4.32	-3.94	8.75	-0.743	-2.65	1.39
chr1	247868027	247876361	TRIM58	5.4e-06	+	247868027	247876361	0	2	36,462,	0,7872	-5.27	-4.69	1.97	-0.743	-2.65	0.716
chr22	19722511	19722760	2022-09-05	0.00025	+	19722511	19722760	0	1	249,	0	-3.6	-3.33	3.08	-0.743	-2.65	1.5
chrX	48539763	48541326	TBC1D25	0.0011	+	48539763	48541326	0	2	157,42,	0,1521	-2.97	-2.76	1.85	-0.737	-2.64	2.1
chr2	101007865	101008115	TBC1D8	0.00051	-	101007865	101008115	0	1	250,	0	-3.29	-3.06	4	-0.737	-2.64	-2.47
chr17	49990991	49991436	DLX3	0.0018	-	49990991	49991436	0	1	445,	0	-2.74	-1.73	7.5	-0.73	-2.63	2.09
chr14	73168278	73168629	PSEN1	7.2e-05	+	73168278	73168629	0	1	351,	0	-4.14	-3.78	6.5	-0.72	-2.62	1.45
chr2	97738320	97738569	ZAP70	0.0015	+	97738320	97738569	0	1	249,	0	-2.83	-1.82	7.5	-0.72	-2.62	-4
chr19	45468242	45468540	FOSB	0.00071	+	45468242	45468540	0	1	298,	0	-3.15	-2.93	3.11	-0.72	-2.62	-0.908
chr12	49051482	49052571	KMT2D	1.6e-06	-	49051482	49052571	0	2	942,8,	0,1081	-5.79	-5.07	4.95	-0.72	-2.62	-0.589
chr3	188609239	188609690	LPP	4.9e-06	+	188609239	188609690	0	1	451,	0	-5.31	-4.73	4.62	-0.715	-2.61	-1.59
chr1	121096060	121096310	FCGR1B	0.0034	+	121096060	121096310	0	1	250,	0	-2.47	-2.31	11	-0.716	-2.61	-2.58
chr17	82293765	82294114	AC132872.1	0.001	+	82293765	82294114	0	1	349,	0	-2.99	-2.79	7.25	-0.716	-2.61	1.63
chr12	122380478	122395457	CLIP1	6.6e-07	-	122380478	122395457	0	2	82,68,	0,14911	-6.18	-5.34	2.14	-0.709	-2.6	-2.93
chr5	32074025	32074625	PDZD2	0.0014	+	32074025	32074625	0	1	600,	0	-2.84	-2.65	8.5	-0.7	-2.59	0.00257
chr21	33296886	33297086	IL10RB	5.5e-06	+	33296886	33297086	0	1	200,	0	-5.26	-4.69	5.5	-0.703	-2.59	-2.15
chr7	193462	195671	FAM20C	0.00015	+	193462	195671	0	3	342,86,118,	0,1779,2091	-3.82	-3.51	10	-0.695	-2.58	0.757
chr12	10553508	10557816	LINC02446	0.0038	+	10553508	10557816	0	2	8,481,	0,3827	-2.42	-2.27	6	-0.698	-2.58	-0.674
chr8	140098442	140098793	PEG13	0.0045	-	140098442	140098793	0	1	351,	0	-2.35	-2.2	3	-0.695	-2.58	1.54
chr19	58314788	58314987	AC010642.2	1.3e-05	-	58314788	58314987	0	1	199,	0	-4.88	-4.39	3.86	-0.698	-2.58	-2.74
chr9	90888622	90896713	SYK	3.2e-07	+	90888622	90896713	0	2	5,1186,	0,6905	-6.5	-5.57	10	-0.677	-2.56	-0.797
chr22	26668234	26668580	Z99774.1	0.0014	-	26668234	26668580	0	1	346,	0	-2.86	-2.67	12	-0.67	-2.55	-1.26
chr11	85663747	85664895	CREBZF	5.2e-09	-	85663747	85664895	0	1	1148,	0	-8.28	-6.8	6.09	-0.666	-2.54	-0.549
chr10	31524105	31527314	ZEB1	5.2e-06	+	31524105	31527314	0	2	8,643,	0,2566	-5.28	-4.7	4.57	-0.666	-2.54	-0.719
chr10	128098657	128102786	MKI67	9.3e-05	-	128098657	128102786	0	3	598,444,208,	0,2600,3921	-4.03	-3.7	7.75	-0.666	-2.54	-0.381
chr7	5352006	5374097	TNRC18	2.5e-05	-	5352006	5374097	0	8	88,361,172,129,137,176,990,43,	0,4909,7391,9587,9890,10643,18368,22048	-4.61	-4.17	7.75	-0.666	-2.54	-0.263
chr6	46652533	46652781	CYP39A1	2.8e-08	-	46652533	46652781	0	1	248,	0	-7.56	-5.38	3.33	-0.653	-2.52	1.53
chr22	29769730	29769877	UQCR10	4.7e-06	+	29769730	29769877	0	1	147,	0	-5.33	-4.74	2.25	-0.655	-2.52	-2.69
chr19	3162832	3163523	GNA15	3e-05	+	3162832	3163523	0	1	691,	0	-4.52	-4.1	5.13	-0.639	-2.51	-0.354
chrX	78960945	78961244	P2RY10	2.3e-07	+	78960945	78961244	0	1	299,	0	-6.63	-4.72	8	-0.638	-2.5	-1
chr12	7487991	7497042	CD163	4.3e-06	-	7487991	7497042	0	3	96,321,230,	0,7089,8821	-5.37	-4.76	2.74	-0.635	-2.5	0.822
chr11	12213363	12216272	MICAL2	0.00065	+	12213363	12216272	0	2	47,54,	0,2855	-3.19	-2.96	1.52	-0.63	-2.49	-2.57
chr11	6623272	6624170	DCHS1	0.0021	-	6623272	6624170	0	1	898,	0	-2.67	-2.49	6	-0.626	-2.49	0.563
chr9	107009632	107011136	ZNF462	0.0046	+	107009632	107011136	0	2	36,314,	0,1190	-2.34	-2.19	10	-0.623	-2.48	2.06
chr6	52404138	52404687	PAQR8	5.1e-05	+	52404138	52404687	0	1	549,	0	-4.29	-3.92	7	-0.623	-2.48	0.694
chr6	73194767	73195315	KCNQ5	0.0017	+	73194767	73195315	0	1	548,	0	-2.77	-2.59	7.8	-0.614	-2.47	0.817
chr9	110138220	110148557	AKAP2	0.0011	+	110138220	110148557	0	2	319,30,	0,10307	-2.97	-2.77	4.2	-0.614	-2.47	-1.14
chr17	63700675	63701172	LIMD2	0.0052	-	63700675	63701172	0	2	10,189,	0,308	-2.28	-1.34	4	-0.607	-2.46	-3.83
chr7	150372044	150372395	REPIN1	0.00017	+	150372044	150372395	0	1	351,	0	-3.77	-3.47	2.94	-0.612	-2.46	0.965
chr17	7579819	7580115	CD68	0.0013	+	7579819	7580115	0	1	296,	0	-2.87	-2.68	2.1	-0.605	-2.45	0.928
chr19	43966720	43967413	ZNF221	0.0004	+	43966720	43967413	0	1	693,	0	-3.4	-3.15	9.5	-0.605	-2.45	0.577
chr5	115208796	115208996	PGGT1B	0.0039	-	115208796	115208996	0	1	200,	0	-2.41	-2.25	2	0	-2.44e-05	-0.278
chr14	23126941	23127242	SLC7A8	0.0002	-	23126941	23127242	0	1	301,	0	-3.69	-3.4	3.5	-0.583	-2.43	-1.74
chr14	21523022	21523273	SALL2	0.00055	-	21523022	21523273	0	1	251,	0	-3.26	-3.03	3.17	-0.587	-2.43	2.71
chr5	112921915	112922190	REEP5	0.0013	-	112921915	112922190	0	2	82,118,	0,157	-2.89	-2.7	2	-0.569	-2.41	1.97
chr19	47341518	47341916	C5AR2	1.4e-05	+	47341518	47341916	0	1	398,	0	-4.84	-4.36	6.67	-0.569	-2.41	-1.64
chr3	43347695	43348543	SNRK	5.2e-07	+	43347695	43348543	0	1	848,	0	-6.28	-5.41	10.5	-0.569	-2.41	-0.741
chr8	27776487	27776737	ESCO2	7.6e-06	+	27776487	27776737	0	1	250,	0	-5.12	-3.65	5.5	-0.569	-2.41	-2.26
chr2	84836741	84836941	TRABD2A	0.005	-	84836741	84836941	0	1	200,	0	-2.3	-2.15	5.5	-0.569	-2.41	-2.06
chr6	32191861	32192696	GPSM3	1.9e-05	-	32191861	32192696	0	3	47,125,225,	0,286,610	-4.73	-4.27	2.07	-0.569	-2.41	0.709
chr2	32414819	32416067	BIRC6	2.2e-08	+	32414819	32416067	0	1	1248,	0	-7.66	-6.37	4.64	-0.565	-2.4	-0.531
chr20	53256121	53256272	TSHZ2	5.9e-09	+	53256121	53256272	0	1	151,	0	-8.23	-6.77	6.67	-0.567	-2.4	-3.43
chr1	167127680	167127879	DUSP27	0.0038	+	167127680	167127879	0	1	199,	0	-2.42	-1.47	4	-0.567	-2.4	2.87
chr15	75341279	75341729	COMMD4	0.00048	+	75341279	75341729	0	1	450,	0	-3.32	-3.08	13.5	0	-2.39e-05	0.455
chr16	88436308	88436559	ZNF469	0.0014	+	88436308	88436559	0	1	251,	0	-2.86	-1.84	4	-0.561	-2.39	1.1
chr10	8074198	8074449	GATA3	2.2e-06	+	8074198	8074449	0	1	251,	0	-5.65	-4.97	6	-0.554	-2.38	-2.8
chr16	18808950	18809601	SMG1	8.3e-08	-	18808950	18809601	0	1	651,	0	-7.08	-5.96	10.1	-0.554	-2.38	-0.847
chr16	30524398	30524892	ZNF768	0.0044	-	30524398	30524892	0	1	494,	0	-2.36	-2.2	4.54	0	-2.38e-05	-0.222
chr19	57443411	57443861	ZNF749	0.00021	+	57443411	57443861	0	1	450,	0	-3.67	-3.38	7.5	-0.554	-2.38	2.06
chr16	57665032	57665381	ADGRG1	8.9e-05	+	57665032	57665381	0	1	349,	0	-4.05	-3.72	5.25	-0.554	-2.38	0.959
chr1	243330565	243338776	SDCCAG8	3.2e-05	+	243330565	243338776	0	2	127,24,	0,8187	-4.5	-4.09	4.22	-0.544	-2.37	-2.15
chr3	9470518	9470868	SETD5	7.8e-05	+	9470518	9470868	0	1	350,	0	-4.11	-3.76	5.42	-0.544	-2.37	-1.45
chr15	82045570	82046019	MEX3B	3.1e-05	-	82045570	82046019	0	1	449,	0	-4.51	-4.09	2	-0.544	-2.37	1.2
chr4	84672751	84677258	WDFY3	0.0045	-	84672751	84677258	0	2	240,60,	0,4447	-2.35	-2.2	3.67	-0.543	-2.36	-1.7
chr19	2274926	2275173	PEAK3	0.0017	-	2274926	2275173	0	1	247,	0	-2.76	-2.58	2	-0.543	-2.36	-1.38
chr11	32853725	32854126	PRRG4	9.8e-08	+	32853725	32854126	0	1	401,	0	-7.01	-5.91	9.4	-0.537	-2.35	-2.29
chr17	5184083	5184334	ZNF594	0.0004	-	5184083	5184334	0	1	251,	0	-3.4	-2.29	4	-0.537	-2.35	2.04
chr12	45851389	45852788	ARID2	4.7e-08	+	45851389	45852788	0	1	1399,	0	-7.33	-6.13	8	-0.532	-2.35	-0.754
chr7	2937157	2938028	CARD11	0.00068	-	2937157	2938028	0	2	77,122,	0,749	-3.17	-2.95	1.67	0	-2.35e-05	0.119
chr4	159332550	159332701	RAPGEF2	0.015	+	159332550	159332701	0	1	151,	0	-1.81	-1.68	2.62	-0.532	-2.34	-1.85
chrX	68717775	68718222	STARD8	0.00011	+	68717775	68718222	0	1	447,	0	-3.96	-3.64	2.75	-0.532	-2.34	1.19
chr11	34052759	34053023	CAPRIN1	3.3e-05	+	34052759	34053023	0	2	108,43,	0,221	-4.48	-4.07	2.4	-0.532	-2.34	-2.8
chr11	65111943	65112191	TM7SF2	0.00029	+	65111943	65112191	0	1	248,	0	-3.54	-3.27	3.86	0	-2.34e-05	-0.16
chr17	41965016	41965413	TTC25	0.0032	+	41965016	41965413	0	1	397,	0	-2.5	-2.33	9.33	-0.532	-2.34	-1.35
chr11	65423670	65424170	NEAT1	4.4e-05	+	65423670	65424170	0	1	500,	0	-4.36	-3.98	1.38	-0.532	-2.34	0.45
chr15	92924528	92942935	AC013394.1	2.1e-05	+	92924528	92942935	0	7	24,87,62,108,141,134,93,	0,2715,4501,12989,15049,17293,18314	-4.67	-4.22	1.82	-0.532	-2.34	-0.413
chr1	207967531	207967731	AL356275.1	0.00036	+	207967531	207967731	0	1	200,	0	-3.44	-3.19	9.33	-0.532	-2.34	1.9
chr22	40323009	40323460	TNRC6B	8.5e-09	+	40323009	40323460	0	1	451,	0	-8.07	-6.65	9.5	-0.526	-2.33	-1.33
chr6	3272810	3273261	SLC22A23	9.3e-05	-	3272810	3273261	0	1	451,	0	-4.03	-3.7	9	-0.526	-2.33	-0.427
chr4	7763506	7768958	AFAP1	0.0013	-	7763506	7768958	0	2	285,115,	0,5337	-2.88	-1.86	6	-0.526	-2.33	-1.15
chr11	45227565	45228116	PRDM11	0.001	+	45227565	45228116	0	1	551,	0	-2.98	-2.77	10	-0.52	-2.32	-0.00578
chr6	108683727	108683828	FOXO3	7.9e-06	+	108683727	108683828	0	1	101,	0	-5.1	-4.56	2.45	-0.518	-2.32	-2.23
chr17	6775000	6775548	XAF1	1.5e-06	+	6775000	6775548	0	1	548,	0	-5.83	-5.1	6.2	-0.516	-2.31	-1.18
chr19	44177235	44177435	ZNF226	7.2e-05	+	44177235	44177435	0	1	200,	0	-4.14	-3.79	2.86	-0.516	-2.31	2.08
chr16	50732446	50732647	NOD2	2.8e-06	+	50732446	50732647	0	1	201,	0	-5.56	-3.96	3.5	-0.503	-2.3	-3.17
chr16	88435009	88435760	ZNF469	0.0014	+	88435009	88435760	0	1	751,	0	-2.86	-2.66	11	-0.508	-2.3	0.666
chr6	89630585	89631085	ANKRD6	0.00051	+	89630585	89631085	0	1	500,	0	-3.29	-3.05	5.75	-0.499	-2.29	1.32
chr15	58890286	58894146	SLTM	5.1e-08	-	58890286	58894146	0	5	175,164,86,167,57,	0,2610,2992,3534,3803	-7.29	-6.1	2.87	-0.499	-2.29	-0.519
chr3	9834743	9835242	TTLL3	8.5e-06	+	9834743	9835242	0	1	499,	0	-5.07	-4.54	4	-0.499	-2.29	-1.25
chr3	150720009	150720260	ERICH6-AS1	0.00028	+	150720009	150720260	0	1	251,	0	-3.55	-3.28	6	-0.499	-2.29	2.13
chr12	123251854	123252054	CDK2AP1	0.0034	-	123251854	123252054	0	1	200,	0	-2.47	-1.5	2	-0.491	-2.28	2.69
chr17	5180934	5181435	ZNF594	4.7e-05	-	5180934	5181435	0	1	501,	0	-4.33	-3.95	7	-0.483	-2.27	0.703
chr22	26668249	26668550	MIAT	0.0033	+	26668249	26668550	0	1	301,	0	-2.48	-2.32	13	-0.486	-2.27	-1.38
chr17	28398272	28398422	SARM1	0.00079	+	28398272	28398422	0	1	150,	0	-3.1	-2.05	2.75	-0.478	-2.26	-3.58
chr17	28398270	28398420	SLC46A1	4.5e-05	-	28398270	28398420	0	1	150,	0	-4.35	-3.06	2.5	-0.478	-2.26	-3.58
chr7	74404101	74404202	CLIP2	0.019	+	74404101	74404202	0	1	101,	0	-1.71	-1.59	6.25	0	-2.26e-05	-0.346
chr1	1314185	1314684	INTS11	0.00019	-	1314185	1314684	0	1	499,	0	-3.71	-2.54	6	-0.478	-2.26	1.95
chr10	102812712	102813711	WBP1L	6.8e-07	+	102812712	102813711	0	1	999,	0	-6.17	-5.34	8.44	-0.478	-2.26	0.634
chr15	45403384	45403485	SPATA5L1	6.8e-05	+	45403384	45403485	0	1	101,	0	-4.17	-3.81	4.6	0	-2.26e-05	0.456
chr17	2060486	2060736	SMG6	0.0002	-	2060486	2060736	0	1	250,	0	-3.7	-3.41	3.11	-0.472	-2.25	-1.61
chr2	159231062	159231212	TANC1	0.00016	+	159231062	159231212	0	1	150,	0	-3.79	-3.49	4	-0.474	-2.25	2.61
chr17	7262918	7263119	CLDN7	0.0004	-	7262918	7263119	0	1	201,	0	-3.4	-2.29	5	-0.461	-2.24	3.04
chr9	127730690	127731040	TTC16	0.0027	+	127730690	127731040	0	1	350,	0	-2.57	-2.4	5	-0.455	-2.23	-1.72
chr15	64673995	64675292	ZNF609	1.5e-07	+	64673995	64675292	0	1	1297,	0	-6.82	-5.79	5.1	-0.456	-2.23	-0.612
chr6	137198128	137198526	IFNGR1	0.00029	-	137198128	137198526	0	1	398,	0	-3.54	-3.28	2.44	-0.451	-2.22	-0.993
chr19	11103026	11103426	LDLR	0.0058	+	11103026	11103426	0	1	400,	0	-2.24	-2.09	3.25	-0.452	-2.22	1.02
chr11	65077589	65077787	CDCA5	0.00046	-	65077589	65077787	0	1	198,	0	-3.34	-2.24	3	-0.45	-2.22	-2.95
chr1	37475458	37475808	ZC3H12A	0.0001	+	37475458	37475808	0	1	350,	0	-3.98	-3.66	2.43	-0.45	-2.22	-1.05
chr15	82045023	82045173	MEX3B	3.1e-05	-	82045023	82045173	0	1	150,	0	-4.51	-3.18	4.5	-0.45	-2.22	2.92
chr14	64504841	64511293	ZBTB1	0.00011	+	64504841	64511293	0	2	105,45,	0,6407	-3.94	-3.62	1.42	-0.444	-2.21	-1.78
chr12	8788550	8790061	AC092490.1	6.3e-07	+	8788550	8790061	0	2	236,62,	0,1449	-6.2	-5.36	5.13	-0.442	-2.21	-0.9
chr20	35940992	35947879	PHF20	0.00019	+	35940992	35947879	0	2	55,395,	0,6492	-3.71	-3.42	9.2	-0.442	-2.2	-1.54
chr2	97775908	97792925	TMEM131	7.9e-07	-	97775908	97792925	0	2	110,540,	0,16477	-6.1	-5.28	7	-0.44	-2.2	-0.784
chr1	92392757	92394007	RPAP2	1.7e-05	+	92392757	92394007	0	1	1250,	0	-4.76	-4.29	12.5	-0.442	-2.2	-0.286
chr1	183922283	183927044	RGL1	9.5e-06	+	183922283	183927044	0	2	53,940,	0,3821	-5.02	-4.5	15	-0.442	-2.2	-0.0836
chr4	186196365	186196515	CYP4V2	0.00062	+	186196365	186196515	0	1	150,	0	-3.21	-2.13	1.75	-0.44	-2.2	2.95
chr19	42527185	42527336	CEACAM1	0.00089	-	42527185	42527336	0	1	151,	0	-3.05	-2.84	3.5	-0.437	-2.19	-2.74
chr16	16138516	16141579	ABCC1	4.5e-08	+	16138516	16141579	0	2	42,407,	0,2656	-7.35	-6.14	4.22	-0.438	-2.19	-0.807
chr10	5746207	5747055	TASOR2	6e-06	+	5746207	5747055	0	1	848,	0	-5.22	-4.65	7.33	-0.438	-2.19	-1.13
chr20	41421767	41423530	CHD6	0.00046	-	41421767	41423530	0	2	312,39,	0,1724	-3.34	-3.1	3.8	-0.436	-2.19	1.46
chr20	6768034	6768834	BMP2	5.2e-05	+	6768034	6768834	0	1	800,	0	-4.28	-3.91	9	-0.436	-2.19	0.927
chr2	45651394	45675662	PRKCE	5.1e-06	+	45651394	45675662	0	2	1054,44,	0,24224	-5.29	-4.71	5.29	-0.438	-2.19	-0.36
chr11	67431727	67432374	RPS6KB2	2.1e-05	+	67431727	67432374	0	1	647,	0	-4.67	-4.22	7.33	-0.437	-2.19	1.21
chr5	140535847	140537092	ANKHD1	0.0013	+	140535847	140537092	0	2	57,44,	0,1201	-2.88	-2.69	1.74	-0.429	-2.18	-2.23
chr1	167125999	167126296	DUSP27	0.0038	+	167125999	167126296	0	1	297,	0	-2.42	-2.26	7.25	-0.429	-2.18	1.89
chr20	59024556	59024857	TUBB1	8.3e-05	+	59024556	59024857	0	1	301,	0	-4.08	-3.74	2.82	-0.428	-2.17	0.82
chr1	2503987	2504137	PLCH2	0.00023	+	2503987	2504137	0	1	150,	0	-3.64	-2.49	3.5	-0.428	-2.17	-3.06
chr1	200409683	200410006	ZNF281	7.4e-10	-	200409683	200410006	0	2	40,61,	0,262	-9.13	-7.44	2.17	-0.428	-2.17	2.41
chr15	82043800	82044245	MEX3B	3.6e-08	-	82043800	82044245	0	1	445,	0	-7.44	-6.2	6.75	-0.428	-2.17	1.14
chr6	26375822	26376273	BTN3A2	5.1e-05	+	26375822	26376273	0	1	451,	0	-4.29	-3.92	2.54	-0.426	-2.17	-1.14
chr8	141195108	141195209	DENND3	0.011	+	141195108	141195209	0	1	101,	0	-1.97	-1.84	1.89	-0.421	-2.16	-2.1
chr17	82440144	82440295	HEXD	0.01	+	82440144	82440295	0	1	151,	0	-1.98	-1.85	2.46	-0.418	-2.16	1.82
chr19	18539387	18539578	FKBP8	2.2e-05	-	18539387	18539578	0	2	72,28,	0,163	-4.65	-4.21	1.07	-0.414	-2.15	-1.11
chr3	128932837	128935165	KIAA1257	0.00032	-	128932837	128935165	0	2	160,41,	0,2287	-3.5	-2.37	5.67	-0.415	-2.15	1.61
chr2	102356179	102356279	IL18R1	0.00071	+	102356179	102356279	0	1	100,	0	-3.15	-2.93	1.75	-0.414	-2.15	-3.03
chr10	102656933	102657433	TRIM8	2.9e-05	+	102656933	102657433	0	1	500,	0	-4.54	-4.12	4.75	-0.414	-2.15	-0.15
chr15	92980831	92985553	CHD2	7.2e-05	+	92980831	92985553	0	4	80,93,171,56,	0,533,3498,4666	-4.14	-3.79	1.59	-0.414	-2.15	-0.602
chr20	31721750	31722336	ABALON	2.1e-06	+	31721750	31722336	0	1	586,	0	-5.67	-4.98	4.45	-0.414	-2.15	0.996
chr16	27740516	27740817	KIAA0556	0.00027	+	27740516	27740817	0	1	301,	0	-3.57	-3.3	4	-0.414	-2.14	1.87
chr6	158089902	158093030	SYNJ2	0.002	+	158089902	158093030	0	2	45,105,	0,3023	-2.69	-2.52	3.2	-0.413	-2.14	2.44
chr1	33494820	33495069	ZSCAN20	0.0014	+	33494820	33495069	0	1	249,	0	-2.86	-2.67	4.75	-0.414	-2.14	1.55
chr1	29018263	29018364	EPB41	4.3e-07	+	29018263	29018364	0	1	101,	0	-6.37	-5.48	1.17	-0.414	-2.14	-1.43
chr19	56471819	56472169	ZNF667	0.0019	-	56471819	56472169	0	1	350,	0	-2.71	-2.53	3	-0.412	-2.14	0.038
chr7	10982386	10983035	PHF14	2.3e-06	+	10982386	10983035	0	1	649,	0	-5.63	-4.95	5.75	-0.404	-2.13	-0.717
chr9	113542049	113565012	RGS3	0.0012	+	113542049	113565012	0	2	42,59,	0,22904	-2.93	-2.73	5.75	-0.404	-2.13	3.46
chr7	70694683	70695034	AUTS2	0.00042	+	70694683	70695034	0	1	351,	0	-3.38	-3.14	6.67	-0.404	-2.13	-1.13
chr1	110952356	110952701	AL360270.1	6.8e-06	+	110952356	110952701	0	1	345,	0	-5.17	-4.62	8	0	-2.13e-05	0.746
chr21	33296911	33297011	AP000295.1	0.025	+	33296911	33297011	0	1	100,	0	-1.6	-1.49	2.82	-0.404	-2.13	-2.08
chr14	89161542	89162292	FOXN3	6.5e-07	-	89161542	89162292	0	1	750,	0	-6.19	-5.35	4.15	-0.399	-2.12	-0.752
chr12	309890	310911	KDM5A	2e-05	-	309890	310911	0	2	74,27,	0,994	-4.69	-4.24	1.48	-0.402	-2.12	-1.54
chr11	12216371	12220279	MICAL2	0.00065	+	12216371	12220279	0	2	22,79,	0,3829	-3.19	-2.96	2.17	-0.402	-2.12	-2.25
chr19	51768991	51769240	FPR2	0.0026	+	51768991	51769240	0	1	249,	0	-2.59	-2.42	7.5	-0.402	-2.12	-1.5
chr17	31318791	31320388	EVI2A	2.9e-06	-	31318791	31320388	0	2	232,16,	0,1581	-5.54	-4.89	4.83	-0.396	-2.11	-1.28
chr9	33988976	33994580	UBAP2	7.6e-05	-	33988976	33994580	0	2	150,100,	0,5504	-4.12	-3.77	2.7	-0.396	-2.11	-0.929
chr3	150408683	150410480	TSC22D2	2e-09	+	150408683	150410480	0	1	1797,	0	-8.7	-7.11	7.33	-0.396	-2.11	-0.375
chr17	67109454	67114342	HELZ	4.8e-05	-	67109454	67114342	0	2	232,19,	0,4869	-4.32	-3.94	5	-0.396	-2.11	-1.36
chr11	4475918	4476116	OR52K3P	1.7e-05	+	4475918	4476116	0	1	198,	0	-4.78	-3.39	3.33	-0.394	-2.11	-2.72
chr20	59192603	59193451	ZNF831	2.9e-05	+	59192603	59193451	0	1	848,	0	-4.54	-4.12	15	-0.388	-2.1	-0.436
chr1	227028873	227029074	CDC42BPA	0.00027	-	227028873	227029074	0	1	201,	0	-3.57	-2.43	3.5	-0.389	-2.1	-4.12
chr8	30384560	30384861	RBPMS	5.8e-05	+	30384560	30384861	0	1	301,	0	-4.24	-3.87	2.33	-0.389	-2.1	1.25
chr6	116253243	116254040	TSPYL4	0.00014	-	116253243	116254040	0	1	797,	0	-3.86	-3.55	8.33	-0.389	-2.1	0.752
chr12	6667472	6667573	ZNF384	0.0032	-	6667472	6667573	0	1	101,	0	-2.5	-1.53	2.33	0	-2.09e-05	-0.29
chr19	13118450	13135445	NACC1	0.0018	+	13118450	13135445	0	2	4,246,	0,16749	-2.75	-2.57	3.2	-0.386	-2.09	-1.49
chr12	122729501	122729651	HCAR1	0.012	-	122729501	122729651	0	1	150,	0	-1.91	-1.78	4.86	-0.386	-2.09	1.97
chr10	68766048	68786199	CCAR1	1.2e-06	+	68766048	68786199	0	4	31,240,112,64,	0,5157,6939,20087	-5.93	-5.17	4.6	-0.379	-2.08	-0.677
chr19	11146048	11146397	SPC24	2.8e-05	-	11146048	11146397	0	1	349,	0	-4.56	-4.14	9.6	-0.379	-2.08	-1.4
chr17	42388119	42388419	STAT3	0.005	-	42388119	42388419	0	1	300,	0	-2.3	-2.15	1.95	-0.378	-2.08	0.879
chr3	167627058	167633424	WDR49	0.0028	-	167627058	167633424	0	2	234,16,	0,6350	-2.56	-2.39	5.33	-0.379	-2.08	1.04
chr11	59210854	59211205	MPEG1	0.0044	-	59210854	59211205	0	1	351,	0	-2.36	-2.21	2.33	-0.379	-2.08	1.29
chr17	63817722	63818420	DDX42	8.9e-10	+	63817722	63818420	0	1	698,	0	-9.05	-7.39	6.2	-0.379	-2.08	-0.583
chr5	43053708	43053808	AC025171.2	0.003	+	43053708	43053808	0	1	100,	0	-2.52	-1.55	3.33	-0.379	-2.08	3.58
chr10	42519791	42520660	ZNF37BP	0.0014	-	42519791	42520660	0	1	869,	0	-2.86	-2.67	4.75	-0.379	-2.08	0.904
chr8	128032027	128038921	PVT1	4.6e-05	+	128032027	128038921	0	2	245,5,	0,6889	-4.34	-3.95	4.8	-0.379	-2.08	-4.65
chr19	47113323	47125131	SAE1	5.2e-05	+	47113323	47125131	0	3	30,85,36,	0,117,11772	-4.28	-3.91	2.5	-0.373	-2.07	2.08
chr8	23434715	23435468	ENTPD4	0.00028	-	23434715	23435468	0	2	23,77,	0,676	-3.56	-3.29	1.57	-0.373	-2.07	2.89
chr12	53269690	53269841	ESPL1	0.0019	+	53269690	53269841	0	1	151,	0	-2.71	-1.71	2.25	-0.37	-2.06	-2.96
chr11	128809171	128811124	FLI1	1.7e-06	+	128809171	128811124	0	2	33,666,	0,1287	-5.78	-5.06	5.64	-0.37	-2.06	-0.621
chr2	85606743	85607191	C2orf68	0.0018	-	85606743	85607191	0	1	448,	0	-2.74	-2.56	3.67	-0.368	-2.06	0.897
chr16	10929204	10929404	CIITA	0.0031	+	10929204	10929404	0	1	200,	0	-2.51	-2.34	2.18	-0.37	-2.06	-1.89
chr12	132143835	132144269	DDX51	0.00093	-	132143835	132144269	0	2	74,277,	0,157	-3.03	-2.82	3.15	-0.37	-2.06	1.36
chr9	134907723	134909421	FCN1	8.3e-06	-	134907723	134909421	0	1	1698,	0	-5.08	-4.55	7	-0.362	-2.05	0.22
chr14	102592898	102592999	RCOR1	4.7e-06	+	102592898	102592999	0	1	101,	0	-5.33	-4.73	1.38	-0.365	-2.05	1.9
chr2	60756302	60756452	PAPOLG	0.0013	+	60756302	60756452	0	1	150,	0	-2.88	-2.69	2.33	-0.363	-2.05	-2.66
chr4	85995655	86000825	ARHGAP24	1.7e-05	+	85995655	86000825	0	2	2,347,	0,4823	-4.78	-3.39	8	-0.363	-2.05	-2
chr1	229268610	229268761	AL162595.1	1.9e-05	-	229268610	229268761	0	1	151,	0	-4.73	-3.35	3	-0.362	-2.05	3.39
chr3	42914459	42915256	ZNF662	0.0005	+	42914459	42915256	0	1	797,	0	-3.3	-3.06	12	-0.362	-2.05	-2.28
chrX	37727951	37728101	XK	3.4e-06	+	37727951	37728101	0	1	150,	0	-5.47	-3.89	8	-0.361	-2.04	-2.91
chr10	86499753	86517774	WAPL	1.2e-07	-	86499753	86517774	0	2	990,204,	0,17817	-6.91	-5.85	6.37	-0.362	-2.04	-0.639
chr7	100221138	100221288	STAG3	3.6e-05	+	100221138	100221288	0	1	150,	0	-4.44	-3.13	2.75	-0.362	-2.04	-2.49
chr16	12663074	12663174	CPPED1	0.0013	-	12663074	12663174	0	1	100,	0	-2.89	-2.7	2.57	-0.36	-2.04	-3.27
chr5	88268932	88269426	TMEM161B	8.1e-07	-	88268932	88269426	0	2	138,63,	0,431	-6.09	-4.33	3	-0.36	-2.04	-3.09
chr19	58067833	58068083	ZNF135	0.00042	+	58067833	58068083	0	1	250,	0	-3.38	-2.28	3.33	-0.358	-2.04	1.52
chr2	130373161	130374358	PTPN18	1.4e-06	+	130373161	130374358	0	1	1197,	0	-5.85	-5.11	4	-0.358	-2.03	0.441
chr14	75003269	75003420	EIF2B2	3.6e-06	+	75003269	75003420	0	1	151,	0	-5.44	-4.82	3.4	0	-2.03e-05	0.144
chr15	40622496	40623147	KNL1	6.6e-09	+	40622496	40623147	0	1	651,	0	-8.18	-6.74	6.5	-0.358	-2.03	-0.683
chr1	214384164	214384763	PTPN14	0.00021	-	214384164	214384763	0	1	599,	0	-3.67	-3.39	3.56	-0.356	-2.03	0.57
chr12	64193894	64194145	C12orf66	0.003	-	64193894	64194145	0	1	251,	0	-2.52	-1.55	5.33	-0.358	-2.03	2.21
chr21	44769278	44769729	UBE2G2	3.9e-06	-	44769278	44769729	0	1	451,	0	-5.41	-4.79	3.4	-0.357	-2.03	-0.855
chrX	72130108	72130507	RTL5	6.9e-05	-	72130108	72130507	0	1	399,	0	-4.16	-3.8	5.8	-0.354	-2.03	-1.78
chr19	14408918	14409765	DDX39A	0.0011	-	14408918	14409765	0	4	34,148,343,24,	0,118,384,823	-2.97	-2.77	3	-0.351	-2.02	0.637
chr3	50354847	50355485	TMEM115	1.3e-12	-	50354847	50355485	0	1	638,	0	-11.9	-9.79	19	-0.349	-2.02	-1.79
chr2	130151889	130152090	SMPD4	1.1e-05	-	130151889	130152090	0	1	201,	0	-4.97	-4.46	4.6	0	-2.02e-05	0.109
chr11	96342497	96343095	MAML2	1.4e-06	-	96342497	96343095	0	1	598,	0	-5.86	-5.11	5	-0.351	-2.02	-1.02
chrX	74068801	74069002	FTX	0.001	-	74068801	74069002	0	1	201,	0	-2.99	-1.95	3.33	-0.351	-2.02	1.85
chr22	23263413	23264209	FBXW4P1	0.0002	+	23263413	23264209	0	1	796,	0	-3.7	-3.41	14.7	-0.348	-2.02	0.413
chr20	62812366	62813852	OGFR	4.5e-07	+	62812366	62813852	0	1	1486,	0	-6.35	-5.46	4.28	-0.345	-2.01	0.53
chr2	206086003	206086303	INO80D	6.3e-11	-	206086003	206086303	0	1	300,	0	-10.2	-8.27	4.6	-0.346	-2.01	1.16
chr1	236543247	236543397	LGALS8	0.0021	+	236543247	236543397	0	1	150,	0	-2.68	-2.5	2	-0.346	-2.01	2.25
chr1	41580428	41580878	HIVEP3	4.6e-06	-	41580428	41580878	0	1	450,	0	-5.34	-4.74	5.11	-0.346	-2.01	-1.33
chr15	41710999	41727231	MGA	1.3e-06	+	41710999	41727231	0	3	350,346,52,	0,2151,16180	-5.87	-5.12	3.58	-0.346	-2.01	-0.918
chr19	34957394	34957594	ZNF792	0.0023	-	34957394	34957594	0	1	200,	0	-2.63	-2.45	2	-0.348	-2.01	2.01
chrX	47483619	47483769	LINC01560	2.9e-06	+	47483619	47483769	0	1	150,	0	-5.54	-3.95	3.5	-0.348	-2.01	3
chr18	62716087	62716884	PHLPP1	6.8e-07	+	62716087	62716884	0	1	797,	0	-6.17	-5.34	4.62	-0.345	-2	-1.47
chr12	1493735	1493985	ERC1	0.00028	+	1493735	1493985	0	1	250,	0	-3.56	-3.29	5	-0.345	-2	1.15
chr12	111901522	111901722	MAPKAPK5	0.00012	+	111901522	111901722	0	1	200,	0	-3.93	-3.62	3.67	-0.345	-2	1.39
chr14	92651640	92659172	RIN3	9.5e-07	+	92651640	92659172	0	2	1435,12,	0,7520	-6.02	-5.23	4	-0.345	-2	-0.302
chr10	119035953	119051320	EIF3A	4.7e-09	-	119035953	119051320	0	8	315,191,202,779,89,185,154,122,	0,1165,2284,6040,8100,13847,14567,15245	-8.33	-6.84	6	-0.345	-2	-0.153
chr1	26432380	26432580	DHDDS	2.8e-06	+	26432380	26432580	0	1	200,	0	-5.56	-4.9	3.29	0	-0.0002	-0.119
chr20	23083746	23085776	CD93	4.1e-06	-	23083746	23085776	0	2	228,1518,	0,512	-5.39	-4.78	6.29	-0.345	-2	-0.195
chr12	14446988	14456596	ATF7IP	8.7e-08	+	14446988	14456596	0	2	65,36,	0,9572	-7.06	-5.95	2.2	-0.345	-2	-1.5
chr3	40538647	40539048	ZNF621	5.4e-05	+	40538647	40539048	0	1	401,	0	-4.27	-3.9	4.42	-0.345	-2	0.294
chr5	21586084	21586284	GUSBP1	0.00071	+	21586084	21586284	0	1	200,	0	-3.15	-2.08	4.67	-0.345	-2	4.17
chr22	28001681	28001932	TTC28-AS1	0.0022	+	28001681	28001932	0	1	251,	0	-2.66	-1.67	6.33	-0.345	-2	2.1
chr1	159867135	159867485	AL590560.2	0.0016	+	159867135	159867485	0	1	350,	0	-2.8	-2.61	11.5	-0.345	-2	2.11
chr16	293613	304346	AXIN1	4.7e-07	-	293613	304346	0	4	105,171,530,43,	0,3442,4108,10690	-6.33	-5.45	3	-0.343	-1.99	0.668
chr20	18315651	18316050	ZNF133	3.7e-06	+	18315651	18316050	0	1	399,	0	-5.43	-4.81	3.33	-0.343	-1.99	1.08
chr18	79486469	79486769	NFATC1	0.00027	+	79486469	79486769	0	1	300,	0	-3.57	-3.3	6	-0.343	-1.99	-2.02
chr10	95876815	95877016	ENTPD1	0.0043	+	95876815	95877016	0	1	201,	0	-2.37	-2.21	3.25	-0.343	-1.99	-1.94
chr9	92764532	92764783	BICD2	2.9e-05	-	92764532	92764783	0	1	251,	0	-4.54	-4.12	1.62	-0.343	-1.99	1.03
chr7	6621565	6621665	ZNF853	0.0015	+	6621565	6621665	0	1	100,	0	-2.82	-1.8	2.67	-0.343	-1.99	3.62
chr8	6674871	6708224	MCPH1-AS1	0.00089	-	6674871	6708224	0	2	17,84,	0,33269	-3.05	-2	3	-0.343	-1.99	4.91
chr10	79311132	79314085	ZMIZ1	1.1e-05	+	79311132	79314085	0	2	52,1444,	0,1509	-4.97	-4.46	5.67	-0.339	-1.98	-0.424
chr12	12477792	12477893	DUSP16	1.5e-05	-	12477792	12477893	0	1	101,	0	-4.83	-3.43	2.33	-0.339	-1.98	-3.34
chr6	125885324	125889869	NCOA7	4.7e-08	+	125885324	125889869	0	2	19,931,	0,3614	-7.33	-6.13	7	-0.339	-1.98	-1.02
chr8	41598388	41598938	GPAT4	4.5e-06	+	41598388	41598938	0	1	550,	0	-5.35	-4.75	13.2	-0.339	-1.98	-1.48
chr2	62222365	62223302	B3GNT2	4.5e-08	+	62222365	62223302	0	1	937,	0	-7.35	-6.14	12.8	-0.339	-1.98	-0.218
chr7	6737283	6737582	PMS2CL	2.4e-06	+	6737283	6737582	0	1	299,	0	-5.62	-4.94	10.2	-0.339	-1.98	-2.85
chr2	206004449	206005498	INO80D	6.3e-11	-	206004449	206005498	0	1	1049,	0	-10.2	-8.27	9.43	-0.336	-1.97	-0.539
chr13	110719346	110719996	ING1	5.5e-08	+	110719346	110719996	0	1	650,	0	-7.26	-6.08	13.6	-0.333	-1.97	0.197
chr10	74842704	74843405	KAT6B	2.5e-07	+	74842704	74843405	0	1	701,	0	-6.6	-5.63	5	-0.336	-1.97	-0.718
chr4	94298779	94298977	HPGDS	0.00066	-	94298779	94298977	0	1	198,	0	-3.18	-2.95	5.14	-0.337	-1.97	2.37
chr13	34942886	34943087	NBEA	8.3e-05	+	34942886	34943087	0	1	201,	0	-4.08	-3.74	2.83	-0.336	-1.97	1.53
chr10	14843486	14843786	HSPA14	4.2e-05	+	14843486	14843786	0	1	300,	0	-4.38	-3.99	6.73	-0.333	-1.97	-1.32
chr12	118391273	118400749	SUDS3	3.1e-07	+	118391273	118400749	0	2	9,91,	0,9385	-6.51	-5.57	1.88	-0.331	-1.96	2.66
chrX	123621305	123622875	THOC2	3.3e-08	-	123621305	123622875	0	2	282,118,	0,1452	-7.48	-6.24	3.18	-0.333	-1.96	-0.623
chr20	438115	438266	TBC1D20	0.016	-	438115	438266	0	1	151,	0	-1.8	-1.67	2.5	-0.328	-1.96	1.84
chr17	20204412	20205910	SPECC1	1.2e-06	+	20204412	20205910	0	1	1498,	0	-5.91	-5.15	4.12	-0.331	-1.96	0.431
chr9	106925890	106926141	ZNF462	0.0018	+	106925890	106926141	0	1	251,	0	-2.75	-2.56	2.44	-0.331	-1.96	1.54
chr4	80202433	80202634	PRDM8	0.035	+	80202433	80202634	0	1	201,	0	-1.46	-1.35	3.6	-0.333	-1.96	0.706
chrX	135051660	135051953	RTL8A	0.0022	-	135051660	135051953	0	1	293,	0	-2.66	-2.48	3.6	-0.333	-1.96	2.46
chr7	2445689	2445940	CHST12	0.00012	+	2445689	2445940	0	1	251,	0	-3.91	-3.59	3.2	-0.327	-1.95	2.03
chr4	89935461	89936108	MMRN1	1.3e-06	+	89935461	89936108	0	1	647,	0	-5.87	-5.12	3.52	-0.326	-1.95	-0.431
chr3	44594722	44594922	ZNF660	1.3e-05	+	44594722	44594922	0	1	200,	0	-4.89	-4.4	7.75	-0.324	-1.95	0.807
chr1	228394571	228394871	TRIM11	0.00013	-	228394571	228394871	0	1	300,	0	-3.88	-3.57	9.33	-0.326	-1.95	-1.92
chr17	8144229	8144677	AC129492.1	0.0027	-	8144229	8144677	0	1	448,	0	-2.57	-2.4	2.53	-0.327	-1.95	0.8
chr7	140177625	140177970	KDM7A-DT	0.00021	+	140177625	140177970	0	1	345,	0	-3.68	-3.39	7	-0.327	-1.95	-1.25
chr6	155256727	155256877	TFB1M	0.0031	-	155256727	155256877	0	1	150,	0	-2.51	-1.54	3	-0.323	-1.94	2.91
chr6	70524976	70525077	FAM135A	9.3e-07	+	70524976	70525077	0	1	101,	0	-6.03	-4.29	2	-0.323	-1.94	2.75
chr7	6599952	6600151	C7orf26	0.00014	+	6599952	6600151	0	1	199,	0	-3.86	-3.55	11	-0.322	-1.94	-2.38
chr19	57754479	57754628	ZNF776	3.9e-06	+	57754479	57754628	0	1	149,	0	-5.41	-4.79	1.88	-0.322	-1.94	-1.7
chr11	120429478	120429772	ARHGEF12	9.3e-05	+	120429478	120429772	0	2	39,61,	0,233	-4.03	-3.69	1.73	-0.322	-1.94	-1.73
chr11	120446445	120447035	ARHGEF12	0.00013	+	120446445	120447035	0	2	63,88,	0,502	-3.88	-3.57	1.59	-0.322	-1.94	-1.09
chr9	136723012	136724553	SNHG7	0.0023	-	136723012	136724553	0	3	99,104,197,	0,884,1344	-2.64	-2.47	3.12	-0.324	-1.94	1
chr20	38951720	38952364	FAM83D	5.2e-05	+	38951720	38952364	0	1	644,	0	-4.28	-3.91	10	-0.318	-1.93	-0.986
chr2	97734724	97734924	ZAP70	0.0015	+	97734724	97734924	0	1	200,	0	-2.83	-2.64	3.86	-0.318	-1.93	-1.86
chr12	69390177	69390326	YEATS4	0.0019	+	69390177	69390326	0	1	149,	0	-2.71	-1.71	2.67	0	-1.93e-05	-0.0849
chr9	14120546	14125703	NFIB	0.00051	-	14120546	14125703	0	2	78,72,	0,5085	-3.29	-2.2	3	-0.318	-1.93	-3.17
chr4	128959694	128965294	SCLT1	3.2e-07	-	128959694	128965294	0	2	83,68,	0,5532	-6.5	-5.57	2.83	-0.318	-1.93	-1.98
chr1	61455489	61455690	NFIA	0.00035	+	61455489	61455690	0	1	201,	0	-3.46	-3.21	2.33	-0.318	-1.93	-1.66
chr8	143924848	143926798	PLEC	1.3e-06	-	143924848	143926798	0	2	1036,15,	0,1935	-5.87	-5.12	2.23	-0.318	-1.93	0.371
chr9	92715010	92715261	BICD2	2.9e-05	-	92715010	92715261	0	1	251,	0	-4.54	-3.21	5	-0.318	-1.93	1.42
chr1	146994707	146994808	NBPF12	0.00021	+	146994707	146994808	0	1	101,	0	-3.68	-2.52	4.5	-0.318	-1.93	4.52
chr1	148434936	148435036	LINC01138	0.00065	-	148434936	148435036	0	1	100,	0	-3.19	-2.97	2.43	-0.318	-1.93	2.19
chr19	58312447	58314983	AC020915.5	4.3e-07	+	58312447	58314983	0	2	15,236,	0,2300	-6.37	-5.48	4.6	-0.318	-1.93	-0.988
chr18	62716982	62779420	PHLPP1	6.8e-07	+	62716982	62779420	0	2	277,22,	0,62416	-6.17	-5.34	5.09	-0.316	-1.92	-2.64
chr5	39153505	39202473	FYB1	2.3e-06	-	39153505	39202473	0	2	99,648,	0,48320	-5.63	-4.95	3.71	-0.316	-1.92	0.711
chr19	42377820	42378021	MEGF8	0.00019	+	42377820	42378021	0	1	201,	0	-3.73	-3.44	2.33	0	-1.92e-05	-0.321
chr11	70371452	70371602	PPFIA1	0.00089	+	70371452	70371602	0	1	150,	0	-3.05	-2.84	1.9	-0.316	-1.92	-1.47
chr15	49424366	49424616	FGF7	1e-08	+	49424366	49424616	0	1	250,	0	-7.99	-5.71	8.5	-0.316	-1.92	-2.94
chr3	39142599	39144182	CSRNP1	4.7e-06	-	39142599	39144182	0	2	1445,46,	0,1537	-5.33	-4.74	5.94	-0.318	-1.92	-0.625
chr1	156913944	156914940	PEAR1	4.7e-07	+	156913944	156914940	0	2	156,294,	0,702	-6.33	-5.45	6.67	-0.316	-1.92	-0.75
chr5	71012463	71012863	NAIP	9.8e-06	-	71012463	71012863	0	1	400,	0	-5.01	-4.49	6	-0.316	-1.92	-0.793
chr1	145167969	145168218	LINC01145	1.9e-06	-	145167969	145168218	0	1	249,	0	-5.73	-5.02	4.5	0	-1.92e-05	-0.131
chr12	31729961	31730657	AC023157.3	3.2e-11	+	31729961	31730657	0	1	696,	0	-10.5	-8.6	8	-0.316	-1.92	1.11
chr17	50346190	50353943	XYLT2	3.1e-05	+	50346190	50353943	0	2	85,314,	0,7439	-4.51	-4.1	3.4	-0.314	-1.91	0.991
chr12	79795669	79798583	PPP1R12A	1.9e-08	-	79795669	79798583	0	4	90,169,201,90,	0,1112,1525,2824	-7.71	-6.4	3.88	-0.315	-1.91	-0.532
chr20	23354143	23354530	NXT1	0.00018	+	23354143	23354530	0	1	387,	0	-3.74	-3.45	5.33	-0.316	-1.91	-1.18
chr1	151404863	151406648	POGZ	9.5e-07	-	151404863	151406648	0	2	1601,42,	0,1743	-6.02	-5.23	6	-0.312	-1.91	-0.671
chr3	157148100	157148959	CCNL1	7.9e-09	-	157148100	157148959	0	2	489,11,	0,848	-8.1	-6.67	3.81	-0.312	-1.91	-0.769
chr12	14774431	14774975	H2AFJ	6.9e-08	+	14774431	14774975	0	1	544,	0	-7.16	-6.01	2.85	-0.316	-1.91	0.856
chr14	94062302	94081162	DDX24	4.5e-07	-	94062302	94081162	0	3	319,782,44,	0,16663,18816	-6.35	-5.46	2.66	-0.307	-1.9	-0.381
chr16	58015765	58016015	USB1	0.0011	+	58015765	58016015	0	1	250,	0	-2.94	-2.74	2.67	-0.308	-1.9	-1.71
chr3	42638164	42638963	NKTR	1.7e-07	+	42638164	42638963	0	1	799,	0	-6.77	-5.76	6	-0.31	-1.9	-0.437
chr12	48938864	48939064	ARF3	1e-06	-	48938864	48939064	0	1	200,	0	-6	-5.21	2.78	0	-1.9e-05	0.00695
chr7	2446936	2447137	CHST12	0.00012	+	2446936	2447137	0	1	201,	0	-3.91	-3.59	5	-0.31	-1.9	1.82
chr6	3456021	3456622	SLC22A23	0.00028	-	3456021	3456622	0	1	601,	0	-3.55	-3.28	4	-0.31	-1.9	-0.159
chr20	23047513	23048256	THBD	4.8e-07	-	23047513	23048256	0	1	743,	0	-6.32	-5.44	11.5	-0.31	-1.9	-0.811
chr3	4980016	4980265	BHLHE40-AS1	8.1e-06	-	4980016	4980265	0	1	249,	0	-5.09	-4.55	4.55	-0.308	-1.9	1.23
chr1	211374048	211374149	TRAF5	1e-05	+	211374048	211374149	0	1	101,	0	-4.98	-4.47	2.8	-0.303	-1.89	2.28
chr19	38843445	38843546	HNRNPL	0.00021	-	38843445	38843546	0	1	101,	0	-3.67	-3.39	2.54	-0.302	-1.89	1.83
chr11	67435658	67436356	CORO1B	4.6e-07	-	67435658	67436356	0	1	698,	0	-6.34	-5.46	4.11	-0.305	-1.89	-0.143
chr8	93733786	93734982	RBM12B	4.4e-08	-	93733786	93734982	0	1	1196,	0	-7.36	-6.15	9.4	-0.303	-1.89	0.442
chrX	72208650	72237882	ERCC6L	0.0049	-	72208650	72237882	0	2	48,52,	0,29180	-2.31	-1.37	3.5	-0.303	-1.89	-3.83
chr10	31318188	31318783	ZEB1-AS1	1.1e-09	-	31318188	31318783	0	1	595,	0	-8.94	-7.31	4.88	-0.303	-1.89	0.189
chr17	63702884	63703134	STRADA	2.9e-06	-	63702884	63703134	0	1	250,	0	-5.54	-4.89	4.2	-0.304	-1.89	1.42
chr2	202300283	202303463	NOP58	2.7e-07	+	202300283	202303463	0	3	84,137,78,	0,2637,3102	-6.57	-5.61	2.57	-0.3	-1.88	-0.692
chr6	10626476	10626776	GCNT2	5e-05	+	10626476	10626776	0	1	300,	0	-4.3	-3.02	4.67	-0.299	-1.88	-2.61
chr6	28297967	28301099	PGBD1	6.6e-05	+	28297967	28301099	0	2	24,376,	0,2756	-4.18	-2.92	7	-0.301	-1.88	1.27
chr12	47078870	47079019	AMIGO2	2e-07	-	47078870	47079019	0	1	149,	0	-6.69	-4.76	3.67	-0.301	-1.88	-4.39
chr11	118352437	118353268	CD3G	0.0016	+	118352437	118353268	0	2	50,150,	0,681	-2.8	-2.62	5.5	-0.299	-1.88	-1.52
chr15	82045573	82045969	MEX3B	3.6e-08	-	82045573	82045969	0	1	396,	0	-7.44	-6.2	1.75	-0.3	-1.88	1.08
chr17	44400722	44401372	GPATCH8	2.3e-08	-	44400722	44401372	0	1	650,	0	-7.64	-6.35	4.67	-0.301	-1.88	0.917
chr6	33455669	33456212	ZBTB9	0.0025	+	33455669	33456212	0	1	543,	0	-2.61	-2.44	6.5	-0.301	-1.88	1.22
chr7	142349245	142349617	TRBV6-2	7.9e-08	+	142349245	142349617	0	2	35,248,	0,124	-7.1	-5.97	2.83	-0.301	-1.88	1.63
chr17	76564998	76565098	AC015802.6	0.00026	-	76564998	76565098	0	1	100,	0	-3.59	-3.32	2.12	-0.299	-1.88	-2.81
chr12	100624201	100624451	GAS2L3	6.3e-05	+	100624201	100624451	0	1	250,	0	-4.2	-2.94	3	-0.295	-1.87	-1.77
chr17	2060455	2060754	HIC1	0.003	+	2060455	2060754	0	1	299,	0	-2.52	-2.36	3.5	-0.295	-1.87	-1.29
chr16	582942	583341	PIGQ	0.00021	+	582942	583341	0	1	399,	0	-3.68	-3.39	4.75	-0.29	-1.86	-1.13
chr7	100037950	100038100	ZKSCAN1	1.7e-05	+	100037950	100038100	0	1	150,	0	-4.77	-4.31	2.6	-0.29	-1.86	-3.04
chr20	59254182	59254481	ZNF831	0.0017	+	59254182	59254481	0	1	299,	0	-2.78	-1.77	5.5	-0.29	-1.86	-1.64
chr11	63818534	63818833	SPINDOC	0.0012	+	63818534	63818833	0	2	118,32,	0,267	-2.92	-1.89	2.4	-0.29	-1.86	2.64
chr19	58066888	58067387	ZNF135	0.00042	+	58066888	58067387	0	1	499,	0	-3.38	-3.14	5.67	-0.29	-1.86	0.625
chr4	441452	441902	ZNF721	1.1e-05	-	441452	441902	0	1	450,	0	-4.95	-4.45	4.5	0	-1.86e-05	-0.787
chr12	111599027	111599227	ATXN2	2.3e-05	-	111599027	111599227	0	1	200,	0	-4.64	-4.2	2.33	-0.289	-1.86	1.31
chr16	3058676	3059270	MMP25-AS1	0.0032	-	3058676	3059270	0	2	26,275,	0,319	-2.49	-2.33	4.83	-0.29	-1.86	-1.03
chr19	43667429	43667628	PLAUR	0.00029	-	43667429	43667628	0	1	199,	0	-3.54	-3.27	1.86	-0.287	-1.85	1.35
chr11	45212697	45212947	PRDM11	0.0027	+	45212697	45212947	0	1	250,	0	-2.57	-2.4	3.67	-0.282	-1.85	1.73
chr1	235196085	235220537	ARID4B	1.8e-07	-	235196085	235220537	0	4	30,258,176,236,	0,17683,23707,24216	-6.75	-5.74	5.67	-0.282	-1.85	-0.778
chr4	2952390	2954430	NOP14	0.0001	-	2952390	2954430	0	3	7,135,7,	0,1120,2033	-3.99	-3.66	1.62	-0.287	-1.85	-1.32
chr7	150692342	150693042	GIMAP2	4.9e-10	+	150692342	150693042	0	1	700,	0	-9.31	-7.59	8.14	-0.284	-1.85	-0.84
chr3	99850860	99851010	FILIP1L	5.4e-05	-	99850860	99851010	0	1	150,	0	-4.27	-2.99	4.67	-0.285	-1.85	-3
chr4	141132456	141132706	RNF150	0.00078	-	141132456	141132706	0	1	250,	0	-3.11	-2.89	3.6	-0.287	-1.85	1.4
chr16	69742163	69742311	NOB1	0.0083	-	69742163	69742311	0	1	148,	0	-2.08	-1.94	5.75	-0.279	-1.84	-2.73
chr17	68306992	68307292	ARSG	7.8e-06	+	68306992	68307292	0	1	300,	0	-5.11	-3.64	3.67	-0.279	-1.84	-1.05
chr3	197700764	197700915	RUBCN	0.0005	-	197700764	197700915	0	1	151,	0	-3.3	-3.07	5	-0.279	-1.84	-3.07
chr8	21692887	21693087	GFRA2	0.0001	-	21692887	21693087	0	1	200,	0	-3.98	-2.77	7	-0.281	-1.84	-2.1
chr7	64889584	64889834	AC092161.1	0.00015	+	64889584	64889834	0	1	250,	0	-3.82	-3.51	7	-0.281	-1.84	1.65
chr15	92945027	92945327	AC013394.1	0.00021	+	92945027	92945327	0	1	300,	0	-3.67	-3.39	2.23	-0.281	-1.84	-1.06
chr15	29053887	29054734	APBA2	0.00035	+	29053887	29054734	0	1	847,	0	-3.45	-3.2	6.33	-0.275	-1.83	0.292
chr3	31658887	31659187	OSBPL10	4.2e-05	-	31658887	31659187	0	1	300,	0	-4.38	-3.99	6.33	-0.276	-1.83	1.04
chr4	163528485	163529034	2022-03-01	9.5e-07	-	163528485	163529034	0	1	549,	0	-6.02	-5.23	9	-0.275	-1.83	-0.95
chr1	28466433	28466833	PHACTR4	3.7e-06	+	28466433	28466833	0	1	400,	0	-5.43	-4.81	6.17	-0.275	-1.83	-0.977
chr17	35557251	35558098	SLFN14	0.0036	-	35557251	35558098	0	1	847,	0	-2.44	-2.28	4.67	-0.274	-1.83	0.114
chr8	89586120	89586370	AF117829.1	0.00019	-	89586120	89586370	0	1	250,	0	-3.72	-2.55	4.5	-0.276	-1.83	1.42
chr11	62517947	62519195	AHNAK	0.00036	-	62517947	62519195	0	1	1248,	0	-3.44	-3.19	4.17	-0.266	-1.82	-0.397
chr5	87268385	87268835	RASA1	5.2e-07	+	87268385	87268835	0	1	450,	0	-6.28	-5.41	2.45	-0.266	-1.82	0.692
chr1	2504634	2505034	PLCH2	0.00023	+	2504634	2505034	0	1	400,	0	-3.64	-2.49	5	-0.266	-1.82	-2.22
chr12	121921468	121921569	WDR66	1.5e-06	+	121921468	121921569	0	1	101,	0	-5.81	-4.13	3	-0.266	-1.82	-4.67
chr13	45391389	45391639	TPT1-AS1	0.0017	+	45391389	45391639	0	1	250,	0	-2.76	-2.58	5	-0.266	-1.82	1.44
chr1	119140739	119141793	WARS2-AS1	8.9e-06	+	119140739	119141793	0	2	54,47,	0,1007	-5.05	-4.53	3	-0.266	-1.82	-2.23
chr17	76565828	76565978	ST6GALNAC2	7.2e-07	-	76565828	76565978	0	1	150,	0	-6.14	-4.37	4	0	-1.81e-07	0
chr17	78106542	78106643	TNRC6C	0.0028	+	78106542	78106643	0	1	101,	0	-2.55	-2.38	2.2	-0.262	-1.81	-2.62
chr6	106519915	106520065	CRYBG1	2.7e-06	+	106519915	106520065	0	1	150,	0	-5.57	-4.91	1.91	-0.262	-1.81	-1.79
chr17	77215756	77216354	SEC14L1	4.7e-07	+	77215756	77216354	0	1	598,	0	-6.33	-5.45	4	-0.262	-1.81	0.912
chr17	17188176	17188725	MPRIP	5.8e-05	+	17188176	17188725	0	1	549,	0	-4.24	-3.87	4.58	-0.262	-1.81	0.342
chr5	17217699	17275995	BASP1	6.9e-08	+	17217699	17275995	0	2	111,788,	0,57508	-7.16	-6.01	3.85	-0.262	-1.81	0.467
chr15	68184330	68184580	AC107871.1	6.6e-06	-	68184330	68184580	0	1	250,	0	-5.18	-4.62	4.25	-0.262	-1.81	-1.93
chr11	95070278	95070578	SRSF8	2.3e-05	+	95070278	95070578	0	1	300,	0	-4.63	-4.19	4.38	-0.262	-1.81	-1.17
chr17	38510639	38510939	ARHGAP23	0.0001	+	38510639	38510939	0	1	300,	0	-4	-3.67	5.5	-0.262	-1.81	-0.131
chr15	90974630	90976725	AC068831.7	0.0023	-	90974630	90976725	0	2	101,50,	0,2045	-2.64	-2.47	3	-0.262	-1.81	-1.35
chr17	19283432	19283532	EPN2	0.0012	+	19283432	19283532	0	1	100,	0	-2.93	-1.9	5	-0.262	-1.8	-3.02
chr16	15687415	15691248	NDE1	0.00066	+	15687415	15691248	0	2	96,105,	0,3728	-3.18	-2.96	1.4	-0.259	-1.8	-1.16
chr22	37313491	37314791	CYTH4	6.5e-05	+	37313491	37314791	0	1	1300,	0	-4.19	-3.83	5.4	-0.261	-1.8	0.634
chr9	133332048	133332793	SURF6	1.5e-06	-	133332048	133332793	0	2	300,246,	0,499	-5.83	-5.1	4	-0.262	-1.8	0.84
chr2	99337420	99364393	EIF5B	3.9e-09	+	99337420	99364393	0	6	169,126,85,673,218,123,	0,22815,23044,23727,26224,26850	-8.41	-6.9	6.92	-0.261	-1.8	-0.287
chr1	231694040	231694240	DISC1	2.7e-06	+	231694040	231694240	0	1	200,	0	-5.57	-4.91	4	-0.261	-1.8	-2.7
chr17	1574942	1575740	SLC43A2	5.9e-05	-	1574942	1575740	0	1	798,	0	-4.23	-3.86	11	-0.26	-1.8	-0.611
chr1	201877417	201877518	IPO9	0.00089	+	201877417	201877518	0	1	101,	0	-3.05	-2.84	1.8	-0.262	-1.8	-2.53
chr16	112696	117322	NPRL3	0.0017	-	112696	117322	0	2	79,22,	0,4604	-2.78	-2.59	1.8	-0.256	-1.79	2.04
chr14	75646987	75647187	FLVCR2	0.00015	+	75646987	75647187	0	1	200,	0	-3.82	-3.52	6.67	-0.257	-1.79	-1.98
chr6	167951971	167952221	AFDN	0.00027	+	167951971	167952221	0	1	250,	0	-3.57	-3.3	5	-0.257	-1.79	-1.87
chr5	134764017	134777738	DDX46	1.6e-08	+	134764017	134777738	0	5	75,144,97,166,165,	0,2899,6885,9678,13556	-7.8	-6.47	2.88	-0.257	-1.79	-0.45
chr13	35159173	35159424	NBEA	6e-05	+	35159173	35159424	0	1	251,	0	-4.22	-3.86	4.67	-0.257	-1.79	1.53
chr19	58068679	58069028	ZNF135	0.00042	+	58068679	58069028	0	1	349,	0	-3.38	-2.28	3.4	-0.257	-1.79	0.0729
chr1	58781684	58782782	JUN	3e-08	-	58781684	58782782	0	1	1098,	0	-7.53	-6.27	5.18	-0.257	-1.79	-0.184
chr3	40515898	40516099	ZNF620	0.00098	+	40515898	40516099	0	1	201,	0	-3.01	-2.8	4.57	-0.257	-1.79	1.57
chr9	129888486	129888987	FNBP1	2.5e-06	-	129888486	129888987	0	1	501,	0	-5.61	-4.94	5.42	-0.257	-1.79	-0.752
chrX	55452786	55452933	MAGEH1	0.00037	+	55452786	55452933	0	1	147,	0	-3.43	-2.32	9	-0.257	-1.79	3.09
chr19	21183818	21184019	ZNF431	6.2e-06	+	21183818	21184019	0	1	201,	0	-5.21	-4.65	6.14	-0.257	-1.79	0.118
chr16	1614640	1614840	CRAMP1	2.7e-05	+	1614640	1614840	0	1	200,	0	-4.57	-4.15	2.33	-0.255	-1.78	1.57
chr6	149378025	149379469	TAB2	6.3e-07	+	149378025	149379469	0	1	1444,	0	-6.2	-5.36	6.42	-0.256	-1.78	-0.00732
chr18	56638596	56638696	TXNL1	6.9e-05	-	56638596	56638696	0	1	100,	0	-4.16	-3.8	4.14	-0.256	-1.78	-2.03
chr12	51083097	51083315	CSRNP2	0.0013	-	51083097	51083315	0	2	13,87,	0,131	-2.87	-2.68	2.92	0	-1.78e-05	-0.149
chr1	28642736	28642836	TAF12	1.3e-06	-	28642736	28642836	0	1	100,	0	-5.89	-4.19	1.57	-0.255	-1.78	3.28
chr7	77626735	77627532	PTPN12	3.7e-09	+	77626735	77627532	0	1	797,	0	-8.43	-6.91	8.33	-0.256	-1.78	0.832
chr17	20227609	20232215	SPECC1	1.2e-06	+	20227609	20232215	0	3	11,74,16,	0,4148,4590	-5.91	-5.15	1.35	-0.256	-1.78	-1.19
chr17	6773657	6774652	XAF1	5.8e-06	+	6773657	6774652	0	1	995,	0	-5.24	-4.67	4.89	-0.256	-1.78	-0.579
chr2	148761784	148761885	EPC2	0.00035	+	148761784	148761885	0	1	101,	0	-3.45	-3.19	1.62	-0.255	-1.78	-2.31
chr9	120528744	120530013	CDK5RAP2	0.00028	-	120528744	120530013	0	3	53,12,36,	0,148,1233	-3.56	-3.29	1.71	-0.256	-1.78	-1.68
chr16	23674126	23674376	DCTN5	0.00028	+	23674126	23674376	0	1	250,	0	-3.55	-3.28	7	-0.256	-1.78	1.38
chr17	10705070	10705562	ADPRM	7.8e-05	+	10705070	10705562	0	1	492,	0	-4.11	-3.77	4.14	-0.255	-1.78	-4.66
chrX	153954497	153954995	HCFC1	1.5e-05	-	153954497	153954995	0	1	498,	0	-4.83	-4.35	5.18	-0.255	-1.78	-0.774
chr7	128657201	128657301	CICP14	0.00028	-	128657201	128657301	0	1	100,	0	-3.55	-3.28	2.27	-0.256	-1.78	0.0586
chr22	19721945	19722760	AC000093.1	4.4e-07	+	19721945	19722760	0	3	12,103,333,	0,291,482	-6.36	-5.47	3.08	-0.256	-1.78	0.981
chr1	107965030	107965130	VAV3	1e-06	-	107965030	107965130	0	1	100,	0	-5.99	-5.21	1.73	-0.255	-1.77	-2.06
chr9	121776387	121782338	DAB2IP	0.0018	+	121776387	121782338	0	3	4,88,8,	0,5076,5943	-2.75	-1.74	6	-0.255	-1.77	3.58
chr1	230274547	230280182	GALNT2	4.9e-05	+	230274547	230280182	0	2	17,880,	0,4755	-4.31	-3.93	5.55	-0.255	-1.77	-0.319
chr5	66170133	66174673	SREK1	4.5e-10	+	66170133	66174673	0	3	37,363,50,	0,451,4490	-9.35	-7.63	3.58	-0.255	-1.77	-0.24
chr1	64682098	64692062	CACHD1	1e-05	+	64682098	64692062	0	2	8,740,	0,9224	-5	-4.48	4.5	-0.255	-1.77	0.566
chr19	13153222	13154266	IER2	6.3e-07	+	13153222	13154266	0	1	1044,	0	-6.2	-5.36	2.97	-0.255	-1.77	-0.000953
chr2	3478911	3479446	TRAPPC12	0.00037	+	3478911	3479446	0	2	22,228,	0,307	-3.43	-3.18	3.33	-0.255	-1.77	1.85
chr2	203439869	203440019	RAPH1	4.9e-05	-	203439869	203440019	0	1	150,	0	-4.31	-3.03	3.5	-0.255	-1.77	-2.14
chr11	703127	703227	TMEM80	0.0011	+	703127	703227	0	1	100,	0	-2.97	-1.94	2.5	-0.255	-1.77	3.26
chr11	67435652	67437634	PTPRCAP	1.5e-09	-	67435652	67437634	0	2	698,18,	0,1964	-8.81	-7.2	3.58	-0.255	-1.77	-0.119
chr11	65423847	65424647	NEAT1	7.1e-09	+	65423847	65424647	0	1	800,	0	-8.15	-6.72	1.49	-0.255	-1.77	0.318
chr1	10303230	10304629	KIF1B	3.5e-07	+	10303230	10304629	0	1	1399,	0	-6.46	-5.53	6.29	-0.249	-1.76	0.357
chrX	77652201	77664668	ATRX	5e-08	-	77652201	77664668	0	5	152,103,94,177,24,	0,1896,4358,11180,12443	-7.3	-6.11	3.75	-0.249	-1.76	-0.477
chr18	80135671	80136664	ADNP2	4.8e-06	+	80135671	80136664	0	1	993,	0	-5.32	-4.73	10.8	-0.249	-1.76	-0.771
chr1	25617517	25617867	MAN1C1	2.2e-06	+	25617517	25617867	0	1	350,	0	-5.65	-4.97	5.29	-0.249	-1.76	-1.48
chr16	50315121	50315890	ADCY7	2.5e-06	+	50315121	50315890	0	2	17,532,	0,237	-5.61	-4.94	6.17	-0.249	-1.76	-0.93
chr7	55939688	55939988	ZNF713	0.0028	+	55939688	55939988	0	1	300,	0	-2.56	-2.39	11.5	-0.249	-1.76	1.7
chr12	133058867	133059167	ZNF84	2.4e-05	+	133058867	133059167	0	1	300,	0	-4.62	-4.18	3.71	-0.249	-1.76	0.708
chr6	35058308	35058609	ANKS1A	0.0045	+	35058308	35058609	0	1	301,	0	-2.35	-2.2	4.25	-0.249	-1.75	1.58
chr3	185643838	185644088	IGF2BP2	1.3e-06	-	185643838	185644088	0	1	250,	0	-5.87	-5.12	4.67	-0.249	-1.75	-1.2
chr3	50350792	50350892	NPRL2	0.00013	-	50350792	50350892	0	1	100,	0	-3.87	-2.67	4.33	-0.248	-1.75	-3.58
chr17	44148070	44148219	C17orf53	0.0046	+	44148070	44148219	0	1	149,	0	-2.34	-1.39	6.5	-0.248	-1.75	-2.97
chr1	85270696	85275084	BCL10	1.4e-07	-	85270696	85275084	0	2	210,141,	0,4247	-6.86	-5.82	4.25	-0.246	-1.75	-1.37
chr10	103077542	103077892	CNNM2	0.00045	+	103077542	103077892	0	1	350,	0	-3.35	-3.11	4	-0.249	-1.75	1.36
chr10	75028524	75029625	KAT6B	7.8e-10	+	75028524	75029625	0	1	1101,	0	-9.11	-7.43	5.7	-0.249	-1.75	-0.553
chr1	151190005	151190156	VPS72	0.0015	-	151190005	151190156	0	1	151,	0	-2.81	-2.62	4.71	-0.249	-1.75	-1.91
chr16	81006596	81006696	CENPN	7.4e-05	+	81006596	81006696	0	1	100,	0	-4.13	-2.88	2.2	-0.249	-1.75	-3.54
chr1	89933194	89933344	LRRC8D	1.3e-05	+	89933194	89933344	0	1	150,	0	-4.89	-4.4	1.9	-0.249	-1.75	1.29
chr16	10941718	10942019	DEXI	0.0032	-	10941718	10942019	0	1	301,	0	-2.5	-2.34	8.33	-0.249	-1.75	1.2
chr2	24271860	24275831	ITSN2	0.00095	-	24271860	24275831	0	2	81,119,	0,3852	-3.02	-2.82	2.75	-0.248	-1.75	-1.03
chr10	42519533	42520977	ZNF37BP	8.5e-06	-	42519533	42520977	0	1	1444,	0	-5.07	-4.54	7.5	-0.248	-1.75	0.595
chr16	11873148	11875837	GSPT1	4.6e-05	-	11873148	11875837	0	2	23,77,	0,2612	-4.34	-3.96	1.75	-0.246	-1.74	-1.42
chr17	70176064	70176414	KCNJ2	0.0018	+	70176064	70176414	0	1	350,	0	-2.75	-2.57	12.5	-0.246	-1.74	-1.15
chr6	167827021	167827122	AFDN	0.00049	+	167827021	167827122	0	1	101,	0	-3.31	-2.22	2	-0.246	-1.74	-4.49
chr11	63719749	63719950	RTN3	0.0022	+	63719749	63719950	0	1	201,	0	-2.65	-1.66	2.33	-0.245	-1.74	-2.76
chr6	26277805	26277904	HIST1H4H	0.0017	-	26277805	26277904	0	1	99,	0	-2.78	-1.77	3.67	-0.246	-1.74	-3.1
chr1	220696661	220696761	C1orf115	8.9e-05	+	220696661	220696761	0	1	100,	0	-4.05	-2.82	2.33	-0.246	-1.74	3
chr11	61962568	61962769	BEST1	0.00032	+	61962568	61962769	0	1	201,	0	-3.5	-3.24	9	-0.246	-1.74	-2.32
chr17	2056774	2057521	HIC1	0.00029	+	2056774	2057521	0	1	747,	0	-3.54	-3.27	5.4	-0.246	-1.74	-0.235
chr16	1827687	1828086	FAHD1	5.2e-05	+	1827687	1828086	0	1	399,	0	-4.28	-3.9	5.67	-0.246	-1.74	-1.39
chr5	129905612	129908308	CHSY3	0.0011	+	129905612	129908308	0	2	19,232,	0,2464	-2.97	-2.77	12	-0.246	-1.74	1.6
chr6	30198854	30199203	TRIM26	6.2e-06	-	30198854	30199203	0	1	349,	0	-5.21	-4.65	3.75	-0.246	-1.74	-1.23
chr6	33405544	33406208	KIFC1	0.012	+	33405544	33406208	0	2	87,13,	0,651	-1.92	-1.79	3	-0.246	-1.74	-2.1
chr16	75109041	75109287	AC099508.1	0.0028	-	75109041	75109287	0	1	246,	0	-2.56	-2.39	3.67	-0.246	-1.74	0.837
chr1	149647125	149647275	LINC00869	2.1e-05	+	149647125	149647275	0	1	150,	0	-4.68	-4.23	2.79	0	-1.74e-05	-0.0267
chrX	119629422	119637098	2022-09-06	4e-05	-	119629422	119637098	0	3	86,143,72,	0,3937,7604	-4.4	-4	2.17	-0.239	-1.73	-0.562
chr19	43848017	43848118	ZNF283	0.0001	+	43848017	43848118	0	1	101,	0	-3.98	-2.77	3	-0.24	-1.73	3
chr17	16443523	16444023	LRRC75A	0.00021	-	16443523	16444023	0	1	500,	0	-3.68	-3.4	5.5	-0.244	-1.73	-1.13
chr13	114325354	114325852	CHAMP1	1.5e-07	+	114325354	114325852	0	1	498,	0	-6.83	-5.79	11	-0.239	-1.73	0.3
chr6	113869143	113869390	LINC01268	0.0023	-	113869143	113869390	0	1	247,	0	-2.64	-1.65	5	-0.242	-1.73	1.42
chr1	26692281	26692582	AL512408.1	1e-11	-	26692281	26692582	0	1	301,	0	-11	-8.13	4	-0.24	-1.73	-4.22
chr17	7578615	7578715	SENP3-EIF4A1	5.8e-05	+	7578615	7578715	0	1	100,	0	-4.24	-3.87	1.45	-0.244	-1.73	1.8
chr9	33917663	33917763	UBE2R2	1.4e-05	+	33917663	33917763	0	1	100,	0	-4.86	-4.37	2.11	-0.237	-1.72	-2.43
chr12	54292307	54295143	NFE2	4.2e-06	-	54292307	54295143	0	2	1074,9,	0,2827	-5.38	-4.77	3.83	-0.238	-1.72	0.48
chr15	101177167	101177268	CHSY1	0.00027	-	101177167	101177268	0	1	101,	0	-3.57	-3.3	2.83	0	-1.72e-05	0
chr19	58312432	58314967	ERVK3-1	1.9e-06	+	58312432	58314967	0	2	30,220,	0,2315	-5.72	-5.02	4	-0.236	-1.72	-0.826
chr19	13135544	13135993	NACC1	3.2e-05	+	13135544	13135993	0	1	449,	0	-4.49	-4.08	9	-0.237	-1.72	1.13
chr15	84641197	84641347	SCAND2P	0.0025	+	84641197	84641347	0	1	150,	0	-2.6	-1.62	2.5	-0.238	-1.72	2.86
chr13	113816495	113816745	TMEM255B	3.8e-05	+	113816495	113816745	0	1	250,	0	-4.42	-3.11	6.33	-0.237	-1.72	1.22
chr3	193614849	193614950	OPA1	0.00058	+	193614849	193614950	0	1	101,	0	-3.24	-3.01	3.2	-0.236	-1.72	-3.02
chr17	35479634	35479833	SLFN12L	0.0039	-	35479634	35479833	0	1	199,	0	-2.41	-1.46	4.5	-0.237	-1.72	-1.72
chr9	110168481	110168830	AKAP2	0.0011	+	110168481	110168830	0	1	349,	0	-2.97	-2.77	14	-0.237	-1.72	-0.471
chr14	65061361	65062106	FNTB	6.8e-07	+	65061361	65062106	0	1	745,	0	-6.17	-5.34	4.67	-0.238	-1.72	1.47
chr1	77631927	77632326	AC118549.1	1.5e-07	-	77631927	77632326	0	1	399,	0	-6.83	-5.79	5.91	-0.236	-1.71	0.0365
chr2	71424694	71426688	ZNF638	1.5e-06	+	71424694	71426688	0	2	21,229,	0,1765	-5.82	-5.09	3.6	-0.236	-1.71	-1.02
chr7	100408628	100409545	ZCWPW1	0.0043	-	100408628	100409545	0	2	31,118,	0,799	-2.37	-2.22	3.6	-0.236	-1.71	-2.58
chr7	30425372	30425522	NOD1	0.00051	-	30425372	30425522	0	1	150,	0	-3.29	-2.2	2.33	-0.236	-1.71	2.42
chr9	72354944	72355144	ZFAND5	1.2e-05	-	72354944	72355144	0	1	200,	0	-4.91	-4.42	2.9	-0.236	-1.71	-1.63
chr17	28912616	28913917	PHF12	1.1e-07	-	28912616	28913917	0	2	661,39,	0,1262	-6.97	-5.89	7.2	-0.236	-1.71	-0.241
chr11	122885909	122886010	JHY	0.00036	+	122885909	122886010	0	1	101,	0	-3.44	-3.19	1.91	-0.236	-1.71	2.28
chr5	93881537	93881637	FAM172A	2.5e-05	-	93881537	93881637	0	1	100,	0	-4.6	-4.17	2	-0.236	-1.71	-2.98
chr12	107318470	107319317	BTBD11	6.2e-07	+	107318470	107319317	0	1	847,	0	-6.21	-5.37	4.5	-0.236	-1.71	0.454
chr2	190500091	190500391	MFSD6	4.6e-06	+	190500091	190500391	0	1	300,	0	-5.34	-4.74	2.38	-0.236	-1.71	-1.13
chr6	56597894	56598614	DST	0.0018	-	56597894	56598614	0	2	112,139,	0,581	-2.75	-2.56	3	-0.236	-1.71	1.37
chr8	144521982	144523328	LRRC14	0.00039	+	144521982	144523328	0	1	1346,	0	-3.41	-3.16	8	-0.236	-1.71	0.669
chr2	68822380	68826734	ARHGAP25	2.7e-07	+	68822380	68826734	0	2	492,748,	0,3606	-6.57	-5.61	6.56	-0.236	-1.71	-0.562
chr9	104783995	104784146	ABCA1	0.00023	-	104783995	104784146	0	1	151,	0	-3.64	-3.36	4.5	-0.236	-1.71	-2.64
chr15	82043828	82044575	MEX3B	3.1e-05	-	82043828	82044575	0	1	747,	0	-4.51	-4.09	8.33	-0.236	-1.71	0.68
chrX	101488553	101489551	ARMCX4	2.9e-06	+	101488553	101489551	0	1	998,	0	-5.54	-4.88	7.5	-0.236	-1.71	0.251
chr14	71709289	71709639	SIPA1L1	4.8e-05	+	71709289	71709639	0	1	350,	0	-4.32	-3.94	7.25	-0.236	-1.71	-1.6
chr9	33543192	33548073	ANKRD18B	0.00017	+	33543192	33548073	0	2	63,136,	0,4745	-3.76	-2.58	5	-0.236	-1.71	-1.45
chr1	200617729	200617830	KIF14	0.00016	-	200617729	200617830	0	1	101,	0	-3.79	-2.61	1.5	-0.233	-1.7	-3.09
chr6	145800164	145804426	FBXO30	6.3e-25	-	145800164	145804426	0	2	145,55,	0,4207	-24.2	-21.1	6	-0.236	-1.7	-1.72
chr13	75807597	75807748	LMO7	0.00047	+	75807597	75807748	0	1	151,	0	-3.33	-2.23	2.75	-0.236	-1.7	3.58
chr19	57754132	57754380	ZNF776	3.9e-06	+	57754132	57754380	0	1	248,	0	-5.41	-4.79	6.14	-0.236	-1.7	-1.42
chr4	2744706	2745346	TNIP2	0.0044	-	2744706	2745346	0	2	239,11,	0,629	-2.36	-2.21	4.25	-0.236	-1.7	-1.21
chr22	21445403	21445503	HIC2	0.0023	+	21445403	21445503	0	1	100,	0	-2.63	-1.65	2.4	-0.233	-1.7	3.46
chr12	122130066	122132547	MLXIP	1.8e-05	+	122130066	122132547	0	4	46,90,92,23,	0,777,2225,2458	-4.75	-4.29	2.95	-0.236	-1.7	-1
chr10	123057019	123057120	ACADSB	0.001	+	123057019	123057120	0	1	101,	0	-3	-1.96	2.8	-0.234	-1.7	3.44
chr20	5501092	5501342	LINC00654	0.0032	-	5501092	5501342	0	1	250,	0	-2.49	-2.33	4.12	-0.236	-1.7	1.68
chr7	93101797	93101996	SAMD9	0.0017	-	93101797	93101996	0	1	199,	0	-2.77	-2.58	2.5	-0.236	-1.7	-1.9
chr16	30723614	30724014	SRCAP	2.2e-06	+	30723614	30724014	0	1	400,	0	-5.66	-4.97	4.67	-0.227	-1.69	-0.866
chr1	149791518	149791619	FCGR1A	0.012	+	149791518	149791619	0	1	101,	0	-1.91	-1.78	5	-0.23	-1.69	-1.98
chr21	44456900	44457151	LRRC3	0.001	+	44456900	44457151	0	1	251,	0	-2.98	-1.94	4	-0.232	-1.69	2.21
chr11	65961777	65962027	SART1	8.1e-08	+	65961777	65962027	0	1	250,	0	-7.09	-5.97	1.64	-0.229	-1.69	0.805
chr15	84620682	84620981	ZSCAN2	2e-10	+	84620682	84620981	0	1	299,	0	-9.69	-7.91	6.33	-0.228	-1.69	1.29
chr19	56577489	56577639	ZNF470	0.00062	+	56577489	56577639	0	1	150,	0	-3.21	-2.99	6.5	-0.228	-1.69	2.72
chr5	150396338	150399070	TCOF1	3.2e-06	+	150396338	150399070	0	3	504,98,49,	0,2015,2683	-5.5	-4.86	4.14	-0.226	-1.68	-0.386
chr19	14150687	14150988	ADGRL1	0.0044	-	14150687	14150988	0	1	301,	0	-2.36	-2.21	5.33	0	-1.68e-07	-1.1
chr9	124352363	124352463	NEK6	0.00013	+	124352363	124352463	0	1	100,	0	-3.88	-3.57	2.67	-0.226	-1.68	2.37
chr3	46358181	46358431	CCR2	0.0049	+	46358181	46358431	0	1	250,	0	-2.31	-2.16	5	-0.227	-1.68	-0.565
chr6	138433228	138433479	NHSL1	0.001	-	138433228	138433479	0	1	251,	0	-2.98	-1.94	4.33	-0.227	-1.68	1.14
chr9	100305841	100306190	TEX10	0.0015	-	100305841	100306190	0	1	349,	0	-2.83	-2.64	3.4	-0.226	-1.68	0.644
chr9	113597492	113597593	RGS3	0.00032	+	113597492	113597593	0	1	101,	0	-3.5	-3.24	1.62	-0.226	-1.68	2.17
chr10	128102985	128103536	MKI67	9.3e-05	-	128102985	128103536	0	1	551,	0	-4.03	-3.7	4.5	-0.227	-1.68	-0.682
chr19	14717702	14718297	ZNF333	1.1e-05	+	14717702	14718297	0	2	31,70,	0,525	-4.96	-3.53	3	-0.226	-1.68	3.53
chr16	89149894	89150294	ACSF3	0.0004	+	89149894	89150294	0	1	400,	0	-3.4	-3.15	2.6	-0.226	-1.68	1.21
chr6	32662704	32662853	HLA-DQB1	0.0011	-	32662704	32662853	0	1	149,	0	-2.97	-2.76	2.1	-0.226	-1.68	-2.92
chr19	12188127	12188278	ZNF136	1.7e-06	+	12188127	12188278	0	1	151,	0	-5.78	-5.06	2.3	-0.227	-1.68	1.58
chr6	31632256	31632905	PRRC2A	3.3e-06	+	31632256	31632905	0	1	649,	0	-5.48	-4.85	6.42	-0.226	-1.68	-0.168
chr1	201520235	201520632	RPS10P7	0.0032	+	201520235	201520632	0	1	397,	0	-2.5	-2.34	3.8	-0.226	-1.68	0.711
chr22	23690391	23690989	GUSBP11	0.00013	-	23690391	23690989	0	1	598,	0	-3.89	-3.57	4.29	-0.226	-1.68	0.857
chr19	55615587	55616033	ZNF865	0.00013	+	55615587	55616033	0	1	446,	0	-3.87	-3.56	12.7	-0.226	-1.68	-1.64
chr2	117815084	117819668	DDX18	2.3e-06	+	117815084	117819668	0	4	8,36,285,20,	0,603,2359,4564	-5.64	-4.96	1.87	-0.226	-1.67	-0.837
chr9	114893933	114894131	TNFSF8	0.00011	-	114893933	114894131	0	1	198,	0	-3.94	-2.73	2.75	-0.224	-1.67	-2.54
chr17	16325887	16326186	PIGL	5.4e-05	+	16325887	16326186	0	1	299,	0	-4.27	-3.9	9.33	-0.224	-1.67	-2.81
chr11	119728749	119729000	NECTIN1	0.00083	-	119728749	119729000	0	1	251,	0	-3.08	-2.03	3.2	-0.226	-1.67	-1.98
chr6	4021316	4032207	PRPF4B	1.3e-08	+	4021316	4032207	0	2	150,649,	0,10242	-7.89	-6.53	4.73	-0.226	-1.67	-0.205
chr14	23308001	23309117	BCL2L2	1e-06	+	23308001	23309117	0	2	198,302,	0,814	-6	-5.21	2.6	-0.226	-1.67	0.36
chr5	72195346	72195496	MAP1B	0.027	+	72195346	72195496	0	1	150,	0	-1.57	-1.46	11.3	-0.226	-1.67	-2.13
chr5	77076753	77078597	ZBED3	7.8e-07	-	77076753	77078597	0	2	1142,4,	0,1840	-6.11	-5.29	12.5	-0.226	-1.67	0.0152
chr5	10654917	10655468	ANKRD33B	0.0019	+	10654917	10655468	0	1	551,	0	-2.73	-2.55	5.83	-0.226	-1.67	0.836
chr18	13645173	13646072	LDLRAD4	2.2e-06	+	13645173	13646072	0	1	899,	0	-5.66	-4.97	10	-0.224	-1.67	-0.141
chr14	75279940	75280140	FOS	1.3e-06	+	75279940	75280140	0	1	200,	0	-5.89	-5.13	1.37	-0.226	-1.67	0.537
chr15	41669232	41669732	MGA	1.6e-05	+	41669232	41669732	0	1	500,	0	-4.8	-4.33	5.4	-0.224	-1.67	-0.964
chr1	222711922	222712023	AIDA	5e-05	-	222711922	222712023	0	1	101,	0	-4.3	-3.92	3	-0.225	-1.67	1.78
chr1	1615514	1615959	MIB2	1.9e-05	+	1615514	1615959	0	2	119,81,	0,364	-4.73	-4.27	4.56	0	-1.67e-05	-0.273
chr11	125899598	125900098	HYLS1	5.5e-05	+	125899598	125900098	0	1	500,	0	-4.26	-3.89	15.5	-0.224	-1.67	-3.92
chr1	205718269	205727731	NUCKS1	4e-13	-	205718269	205727731	0	5	210,200,153,56,32,	0,1257,2231,5656,9430	-12.4	-10.2	2.08	-0.223	-1.66	-0.393
chr19	17329367	17329781	ANO8	0.0051	-	17329367	17329781	0	2	174,25,	0,389	-2.29	-2.14	6.5	-0.224	-1.66	1.7
chr10	100924208	100924309	SLF2	4.5e-06	+	100924208	100924309	0	1	101,	0	-5.35	-3.82	2	-0.223	-1.66	2.32
chr12	115991106	115991956	MED13L	4.3e-09	-	115991106	115991956	0	1	850,	0	-8.37	-6.87	4.47	-0.223	-1.66	-0.529
chr15	42920509	42920809	TTBK2	0.00011	-	42920509	42920809	0	1	300,	0	-3.97	-3.64	2.67	-0.224	-1.66	1.73
chr2	1648313	1648464	PXDN	0.00016	-	1648313	1648464	0	1	151,	0	-3.79	-3.49	1.43	-0.224	-1.66	1.92
chr4	82373790	82374304	HNRNPD	1.1e-08	-	82373790	82374304	0	3	201,43,7,	0,328,507	-7.95	-6.56	2.5	-0.223	-1.66	0.664
chr6	7726148	7726995	BMP6	1.3e-05	+	7726148	7726995	0	1	847,	0	-4.9	-4.41	5.67	-0.223	-1.66	0.651
chr16	50315384	50315884	BRD7	3.2e-06	-	50315384	50315884	0	1	500,	0	-5.5	-4.86	6.12	-0.223	-1.66	-1.02
chr5	154820285	154820585	FAXDC2	0.00031	-	154820285	154820585	0	1	300,	0	-3.51	-3.25	3.29	-0.224	-1.66	-1.04
chr15	85741115	85745412	AKAP13	3e-07	+	85741115	85745412	0	3	380,334,785,	0,2376,3512	-6.53	-5.59	6.27	-0.224	-1.66	-0.113
chr8	60742434	60742535	CHD7	8.9e-06	+	60742434	60742535	0	1	101,	0	-5.05	-4.52	10.7	-0.224	-1.66	-3.2
chr19	1077898	1077999	AC004151.1	0.00049	+	1077898	1077999	0	1	101,	0	-3.31	-3.07	1.28	-0.224	-1.66	0.92
chr1	231694039	231694238	TSNAX-DISC1	0.00012	+	231694039	231694238	0	1	199,	0	-3.91	-3.59	4	-0.224	-1.66	-2.39
chr13	20703073	20703272	AL161772.1	3.8e-05	-	20703073	20703272	0	1	199,	0	-4.42	-3.11	3.33	-0.224	-1.66	0.885
chr1	149554813	149554964	AC242842.3	1.8e-10	+	149554813	149554964	0	1	151,	0	-9.74	-7.95	6.43	-0.223	-1.66	-2.33
chr4	128873184	128873334	JADE1	0.0017	+	128873184	128873334	0	1	150,	0	-2.77	-2.58	1.9	-0.223	-1.65	-1.38
chr2	134954352	134954602	CCNT2	9.1e-09	+	134954352	134954602	0	1	250,	0	-8.04	-6.63	7.5	-0.223	-1.65	-1.57
chr1	192579179	192579676	RGS1	6e-08	+	192579179	192579676	0	1	497,	0	-7.22	-6.06	6	-0.223	-1.65	-0.791
chr19	48234292	48234393	CARD8	0.00015	-	48234292	48234393	0	1	101,	0	-3.81	-3.51	2.9	-0.223	-1.65	1.85
chr3	140976281	140976630	SLC25A36	1.8e-08	+	140976281	140976630	0	1	349,	0	-7.74	-6.43	5.38	-0.223	-1.65	-1.02
chr20	59191507	59191708	ZNF831	2.9e-05	+	59191507	59191708	0	1	201,	0	-4.54	-3.21	2.5	-0.223	-1.65	-1.95
chr9	135821724	135821874	CAMSAP1	9.3e-06	-	135821724	135821874	0	1	150,	0	-5.03	-4.51	4.17	-0.223	-1.65	-2.07
chr17	17136333	17138347	MPRIP	6.5e-06	+	17136333	17138347	0	2	117,432,	0,1582	-5.19	-4.63	3.69	-0.223	-1.65	0.339
chr19	16577521	16577621	AC008764.1	6.3e-18	-	16577521	16577621	0	1	100,	0	-17.2	-14.7	1.8	-0.222	-1.65	2.43
chr3	111651695	111651996	CD96	5.1e-05	+	111651695	111651996	0	1	301,	0	-4.29	-3.92	3	-0.223	-1.65	-0.926
chr11	75525293	75525493	GDPD5	0.0023	-	75525293	75525493	0	1	200,	0	-2.63	-2.45	2.78	-0.223	-1.65	-2.2
chr16	50316483	50316983	BRD7	5.2e-05	-	50316483	50316983	0	1	500,	0	-4.28	-3.9	4.87	-0.223	-1.65	-1.14
chr3	57597820	57597921	ARF4	0.00098	-	57597820	57597921	0	1	101,	0	-3.01	-2.81	1.6	0	-1.65e-05	-0.115
chr19	51142447	51142697	SIGLEC7	0.00049	+	51142447	51142697	0	1	250,	0	-3.31	-3.07	7.5	-0.223	-1.65	-1.02
chr19	48194996	48196432	ZSWIM9	0.00019	+	48194996	48196432	0	1	1436,	0	-3.71	-3.42	8.67	-0.223	-1.65	0.316
chr21	34094943	34095343	SLC5A3	3.5e-06	+	34094943	34095343	0	1	400,	0	-5.46	-4.83	6.67	-0.223	-1.65	1.16
chr2	11402583	11402782	LINC00570	3e-06	+	11402583	11402782	0	1	199,	0	-5.53	-3.94	4.5	-0.223	-1.65	-1.24
chr9	120903884	120904332	TRAF1	0.00058	-	120903884	120904332	0	1	448,	0	-3.24	-2.16	5	-0.22	-1.64	-0.763
chr8	108449882	108450473	EMC2	5.6e-05	+	108449882	108450473	0	2	54,46,	0,545	-4.25	-3.88	1.88	-0.22	-1.64	-1.94
chr20	49238971	49242098	DDX27	0.00025	+	49238971	49242098	0	4	84,103,95,16,	0,264,2921,3111	-3.61	-3.33	2.18	-0.219	-1.64	-0.887
chr9	6413599	6413832	UHRF2	8.3e-05	+	6413599	6413832	0	2	44,56,	0,177	-4.08	-3.74	1.57	-0.22	-1.64	-2.14
chr9	136504985	136505391	NOTCH1	0.003	-	136504985	136505391	0	2	119,82,	0,324	-2.52	-2.36	2.25	-0.22	-1.64	-1.33
chr16	30001360	30001461	INO80E	0.0026	+	30001360	30001461	0	1	101,	0	-2.58	-1.6	2.33	-0.22	-1.64	2.87
chr15	75649347	75649647	SNX33	3.4e-05	+	75649347	75649647	0	1	300,	0	-4.47	-4.06	6	-0.22	-1.64	0.968
chr16	89151041	89151441	ACSF3	0.0004	+	89151041	89151441	0	1	400,	0	-3.4	-3.15	11.3	-0.22	-1.64	0.448
chr19	37537454	37537754	ZNF793	3.5e-05	+	37537454	37537754	0	1	300,	0	-4.45	-4.05	14	-0.219	-1.64	0.128
chr3	142962652	142962947	PAQR9	0.0028	-	142962652	142962947	0	1	295,	0	-2.56	-1.58	5	-0.22	-1.64	-1.26
chr7	157862763	157863011	AC011899.2	0.00019	+	157862763	157863011	0	1	248,	0	-3.73	-2.56	5	-0.22	-1.64	3.06
chr11	65778669	65779215	AP5B1	1.9e-05	-	65778669	65779215	0	1	546,	0	-4.73	-4.27	11.3	-0.22	-1.64	-0.902
chr7	26185356	26185901	NFE2L3	0.00019	+	26185356	26185901	0	1	545,	0	-3.72	-3.43	10.5	-0.219	-1.63	1.2
chr18	79717945	79735625	CTDP1	0.003	+	79717945	79735625	0	3	71,163,16,	0,10961,17664	-2.53	-2.36	2.75	-0.219	-1.63	0.884
chr2	230498466	230503097	SP100	0.012	+	230498466	230503097	0	2	69,32,	0,4599	-1.91	-1.78	2.4	-0.219	-1.63	-1.85
chr17	39200429	39200527	RPL19	0.002	+	39200429	39200527	0	1	98,	0	-2.69	-2.52	1.38	-0.219	-1.63	1.27
chr6	42829142	42830142	BICRAL	4.9e-06	+	42829142	42830142	0	1	1000,	0	-5.31	-4.72	13	-0.219	-1.63	-0.298
chr2	108474884	108475035	GCC2	0.0025	+	108474884	108475035	0	1	151,	0	-2.6	-2.43	5.25	-0.219	-1.63	1.45
chr3	69039631	69042895	TMF1	6.3e-07	-	69039631	69042895	0	2	62,89,	0,3175	-6.2	-5.36	1.35	-0.219	-1.63	-1.32
chr21	46567372	46568171	DIP2A	4.7e-06	+	46567372	46568171	0	1	799,	0	-5.33	-4.74	11	-0.219	-1.63	0.332
chr2	191835688	191836575	CAVIN2	1.6e-05	-	191835688	191836575	0	1	887,	0	-4.8	-4.32	2.98	-0.219	-1.63	0.351
chr11	111724611	111725111	SIK2	1.4e-05	+	111724611	111725111	0	1	500,	0	-4.86	-4.38	11	-0.219	-1.63	0.747
chr17	67825801	67874931	BPTF	5.4e-06	+	67825801	67874931	0	4	536,823,224,115,	0,28138,40662,49015	-5.27	-4.69	6.8	-0.219	-1.63	-0.228
chr17	45148551	45150351	HEXIM1	3.2e-10	+	45148551	45150351	0	1	1800,	0	-9.49	-7.74	7.86	-0.219	-1.63	-0.0835
chr1	34795403	34795551	GJA4	0.0056	+	34795403	34795551	0	1	148,	0	-2.25	-1.32	5.67	-0.219	-1.63	-2.54
chr19	56567517	56567667	ZNF470	0.00042	+	56567517	56567667	0	1	150,	0	-3.38	-3.13	2	-0.219	-1.63	2.16
chr4	161583	162280	ZNF718	1.3e-08	+	161583	162280	0	1	697,	0	-7.9	-6.54	4.17	-0.219	-1.63	0.55
chr8	143249748	143250648	AC138696.1	0.0015	+	143249748	143250648	0	1	900,	0	-2.83	-2.64	5.33	-0.219	-1.63	0.771
chr17	37406436	37406636	ACACA	0.0012	-	37406436	37406636	0	1	200,	0	-2.91	-2.71	3	-0.219	-1.63	1.71
chr4	25200499	25201143	SEPSECS-AS1	3.8e-05	+	25200499	25201143	0	1	644,	0	-4.42	-4.02	6.5	-0.219	-1.63	-1.14
chr7	131107880	131108679	AC016831.7	5.9e-08	-	131107880	131108679	0	1	799,	0	-7.23	-6.06	3.56	-0.219	-1.63	0.645
chr12	6493554	6494053	NCAPD2	0.00033	+	6493554	6494053	0	1	499,	0	-3.48	-3.22	4.6	-0.218	-1.62	-1.55
chr5	170258106	170258207	LCP2	7.2e-06	-	170258106	170258207	0	1	101,	0	-5.14	-4.6	1.34	-0.218	-1.62	-1.12
chr1	203797101	203797802	ZC3H11A	5.4e-07	+	203797101	203797802	0	1	701,	0	-6.27	-5.41	5.21	-0.218	-1.62	-0.262
chr17	19282983	19283184	EPN2	0.0012	+	19282983	19283184	0	1	201,	0	-2.93	-2.73	16.5	-0.218	-1.62	-2.58
chr3	167687660	167695712	PDCD10	1.1e-08	-	167687660	167695712	0	2	33,117,	0,7935	-7.96	-6.57	1.33	-0.218	-1.62	-1.61
chr13	41061558	41061658	WBP4	2.1e-07	+	41061558	41061658	0	1	100,	0	-6.68	-5.69	2.62	-0.218	-1.62	-2.12
chr3	14402674	14411057	SLC6A6	3.8e-05	+	14402674	14411057	0	2	173,27,	0,8356	-4.42	-4.02	2.21	-0.218	-1.62	-0.9
chr16	57238929	57239178	RSPRY1	8.1e-05	+	57238929	57239178	0	1	249,	0	-4.09	-3.75	3.57	-0.218	-1.62	-2.05
chr15	43527732	43528033	MAP1A	0.0047	+	43527732	43528033	0	1	301,	0	-2.33	-2.18	5.29	-0.218	-1.62	1.52
chr15	75206251	75208932	C15orf39	5.5e-07	+	75206251	75208932	0	1	2681,	0	-6.26	-5.4	6.58	-0.218	-1.62	-0.137
chr19	4499525	4501361	HDGFL2	6.6e-06	+	4499525	4501361	0	2	179,171,	0,1665	-5.18	-4.62	3.06	-0.218	-1.62	0.905
chr10	22329486	22329786	BMI1	5.9e-07	+	22329486	22329786	0	1	300,	0	-6.23	-5.38	3.86	-0.218	-1.62	-1.42
chr15	81309551	81309752	STARD5	6.5e-08	-	81309551	81309752	0	1	201,	0	-7.19	-6.03	5.4	-0.218	-1.62	1.95
chr11	120458140	120458241	ARHGEF12	0.00098	+	120458140	120458241	0	1	101,	0	-3.01	-2.8	1.69	-0.218	-1.62	-1.47
chr12	43786703	43786804	IRAK4	4.8e-05	+	43786703	43786804	0	1	101,	0	-4.32	-3.03	2	-0.218	-1.62	-4.14
chr6	47478235	47503416	CD2AP	1.4e-09	+	47478235	47503416	0	2	13,137,	0,25044	-8.86	-7.24	1.32	-0.218	-1.62	-0.938
chr8	80485641	80486699	AC009812.1	1.2e-08	-	80485641	80486699	0	2	84,507,	0,551	-7.92	-6.54	4.54	-0.218	-1.62	-0.175
chr6	407705	407955	IRF4	1.7e-06	+	407705	407955	0	1	250,	0	-5.78	-4.11	2.8	-0.216	-1.61	-1.81
chr1	47219238	47219339	TAL1	2.6e-05	-	47219238	47219339	0	1	101,	0	-4.58	-4.15	1.27	-0.216	-1.61	1.71
chr6	147384800	147385100	STXBP5	0.0001	+	147384800	147385100	0	1	300,	0	-4	-3.67	5	-0.216	-1.61	-1.43
chr7	98192895	98193594	LMTK2	1.2e-05	+	98192895	98193594	0	1	699,	0	-4.92	-4.42	7	-0.216	-1.61	-0.987
chrX	19914265	19914976	BCLAF3	0.0019	-	19914265	19914976	0	2	161,38,	0,673	-2.72	-2.54	9.33	-0.216	-1.61	1.86
chr19	4653776	4654125	TNFAIP8L1	8.5e-06	+	4653776	4654125	0	1	349,	0	-5.07	-4.54	4.75	-0.213	-1.61	-1.24
chr12	132129145	132129445	EP400P1	0.0027	+	132129145	132129445	0	1	300,	0	-2.57	-2.4	4.88	-0.217	-1.61	1.13
chr19	11166313	11166463	KANK2	0.00047	-	11166313	11166463	0	1	150,	0	-3.33	-3.09	2.67	-0.211	-1.61	-1.37
chrM	6052	6749	MT-CO1	0.00034	+	6052	6749	0	1	697,	0	-3.47	-3.21	1.55	-0.216	-1.61	0.25
chr4	36067993	36068243	ARAP2	4.8e-07	-	36067993	36068243	0	1	250,	0	-6.32	-5.45	5.43	-0.21	-1.6	-1.4
chr7	92833224	92833524	CDK6	1.5e-08	-	92833224	92833524	0	1	300,	0	-7.82	-6.48	2.22	-0.211	-1.6	-0.86
chr16	50316488	50316988	ADCY7	0.00085	+	50316488	50316988	0	1	500,	0	-3.07	-2.86	5	-0.208	-1.6	-1.17
chr13	52460904	52461837	CKAP2	1.6e-06	+	52460904	52461837	0	2	70,780,	0,153	-5.8	-5.08	5.5	-0.209	-1.6	-0.373
chr19	13138355	13138505	NACC1	0.0065	+	13138355	13138505	0	1	150,	0	-2.19	-2.05	2.41	-0.211	-1.6	-1.67
chr4	94575772	94575873	PDLIM5	7.6e-06	+	94575772	94575873	0	1	101,	0	-5.12	-4.58	1.86	-0.211	-1.6	-1.72
chr17	83079707	83084108	METRNL	7.6e-06	+	83079707	83084108	0	3	278,31,36,	0,491,4365	-5.12	-4.58	2.25	-0.211	-1.6	1.02
chr16	10941673	10942023	CIITA	0.00066	+	10941673	10942023	0	1	350,	0	-3.18	-2.96	7.33	-0.211	-1.6	1.01
chrX	47483618	47483764	LINC01560	3.7e-06	+	47483618	47483764	0	1	146,	0	-5.43	-3.87	3.5	-0.211	-1.6	2.77
chr19	58312414	58314998	AC020915.1	4.8e-06	+	58312414	58314998	0	2	48,251,	0,2333	-5.32	-4.73	3.86	-0.211	-1.6	-0.65
chr19	23324117	23324367	AC010300.1	3.2e-05	+	23324117	23324367	0	1	250,	0	-4.5	-4.08	10	-0.211	-1.6	1.3
chr6	107957857	107958254	AL024507.2	0.0031	+	107957857	107958254	0	1	397,	0	-2.51	-2.35	3.4	-0.211	-1.6	0.876
chr17	81396252	81396599	AC110285.6	4.2e-07	-	81396252	81396599	0	1	347,	0	-6.38	-4.54	3.67	-0.21	-1.6	1.02
chr7	73477383	73477633	BAZ1B	5.4e-06	-	73477383	73477633	0	1	250,	0	-5.27	-4.69	2.78	-0.207	-1.59	-1.34
chr17	55267825	55267976	HLF	0.00042	+	55267825	55267976	0	1	151,	0	-3.38	-2.28	4	-0.207	-1.59	1.77
chr12	6493543	6493791	MRPL51	2.5e-24	-	6493543	6493791	0	1	248,	0	-23.6	-20.4	5	-0.208	-1.59	-1.83
chr1	23310533	23310933	HNRNPR	3.7e-09	-	23310533	23310933	0	1	400,	0	-8.43	-6.91	3.95	-0.206	-1.59	-0.493
chr15	40985383	40987148	INO80	7.9e-05	-	40985383	40987148	0	2	43,58,	0,1707	-4.1	-3.75	3.8	-0.207	-1.59	-1.26
chr5	150711025	150711325	DCTN4	1.1e-06	-	150711025	150711325	0	1	300,	0	-5.97	-5.19	2.53	-0.207	-1.59	-1.14
chr11	110581026	110582322	ARHGAP20	0.00026	-	110581026	110582322	0	2	199,2,	0,1294	-3.58	-3.31	5.25	-0.207	-1.59	1
chr1	151289713	151289963	ZNF687	0.00069	+	151289713	151289963	0	1	250,	0	-3.16	-2.94	3	-0.207	-1.59	-1.31
chr4	80202882	80202983	PRDM8	0.035	+	80202882	80202983	0	1	101,	0	-1.46	-1.35	6.6	-0.207	-1.59	2.57
chr19	19502366	19506433	GATAD2A	2.3e-06	+	19502366	19506433	0	2	160,1090,	0,2977	-5.64	-4.96	5.89	-0.206	-1.59	0.43
chr17	18007886	18015829	DRC3	0.00021	+	18007886	18015829	0	2	48,103,	0,7840	-3.67	-2.51	8.5	-0.208	-1.59	2.51
chr17	5091537	5091737	ZFP3	0.00071	+	5091537	5091737	0	1	200,	0	-3.15	-2.93	5.2	-0.206	-1.59	2.08
chr1	25489175	25498668	MACO1	3.4e-06	+	25489175	25498668	0	3	118,175,405,	0,2234,9088	-5.47	-4.84	2.96	-0.206	-1.59	-0.447
chr15	32774037	32774138	FMN1	4.2e-06	-	32774037	32774138	0	1	101,	0	-5.38	-4.77	3.2	-0.206	-1.59	-2.84
chr12	74537876	74538572	ATXN7L3B	4.1e-09	+	74537876	74538572	0	1	696,	0	-8.39	-6.89	3.86	-0.206	-1.59	-0.534
chr16	68829766	68833606	CDH1	0.002	+	68829766	68833606	0	2	31,317,	0,3523	-2.69	-2.51	8.25	-0.203	-1.58	-0.35
chr4	1337654	1337854	MAEA	0.0011	+	1337654	1337854	0	1	200,	0	-2.97	-1.94	3.5	-0.203	-1.58	-2.19
chrX	12921585	12922130	TLR8	0.00019	+	12921585	12922130	0	1	545,	0	-3.72	-3.43	11	-0.203	-1.58	-0.188
chr4	143438218	143438518	GAB1	9.3e-05	+	143438218	143438518	0	1	300,	0	-4.03	-3.69	10.4	-0.203	-1.58	-2.07
chr1	173186454	173186752	TNFSF4	1e-05	-	173186454	173186752	0	1	298,	0	-4.99	-4.48	10	-0.203	-1.58	0.666
chr11	134262517	134262668	ACAD8	0.0032	+	134262517	134262668	0	1	151,	0	-2.5	-1.53	3	-0.203	-1.58	-2.85
chr1	20650613	20651063	PINK1	3.4e-06	+	20650613	20651063	0	1	450,	0	-5.47	-4.83	3.86	0	-1.58e-05	0.0663
chr2	68734905	68735253	ARHGAP25	5.6e-07	+	68734905	68735253	0	1	348,	0	-6.25	-5.39	3.75	-0.203	-1.58	-0.947
chr3	180609778	180610479	TTC14	3.1e-08	+	180609778	180610479	0	1	701,	0	-7.51	-6.25	5.73	-0.203	-1.58	0.334
chr19	52414247	52414546	ZNF528	4.8e-05	+	52414247	52414546	0	1	299,	0	-4.32	-3.94	8.67	-0.203	-1.58	0.835
chr3	49532330	49532530	DAG1	1e-06	+	49532330	49532530	0	1	200,	0	-5.98	-4.26	5	-0.203	-1.58	-1.95
chr17	46557046	46557147	ARL17A	2.6e-05	-	46557046	46557147	0	1	101,	0	-4.58	-3.24	3	-0.203	-1.58	2.64
chr10	124623449	124623643	AL513190.1	0.00023	+	124623449	124623643	0	1	194,	0	-3.63	-3.35	4.8	-0.203	-1.58	-2.07
chr1	6100992	6101093	KCNAB2	0.014	+	6100992	6101093	0	1	101,	0	-1.84	-1.72	3	-0.201	-1.57	-2.19
chr19	39412718	39413581	PLEKHG2	2.6e-05	+	39412718	39413581	0	2	694,54,	0,809	-4.59	-4.16	6.73	-0.201	-1.57	-0.581
chr6	12123016	12123216	HIVEP1	2.5e-05	+	12123016	12123216	0	1	200,	0	-4.6	-3.25	3.33	-0.201	-1.57	-2.1
chr19	49599791	49601642	PRR12	0.00026	+	49599791	49601642	0	2	147,152,	0,1699	-3.59	-3.32	5.1	-0.203	-1.57	-1.48
chr19	18281131	18281573	JUND	0.00059	-	18281131	18281573	0	1	442,	0	-3.23	-3	1.59	-0.203	-1.57	0.34
chr4	48167937	48170339	TEC	0.0098	-	48167937	48170339	0	3	16,41,92,	0,648,2310	-2.01	-1.87	1.54	-0.203	-1.57	-1.62
chr17	50485226	50485775	RSAD1	3.9e-06	+	50485226	50485775	0	1	549,	0	-5.41	-4.79	8.8	-0.201	-1.57	-0.421
chr13	21045775	21061387	LATS2	9.8e-06	-	21045775	21061387	0	2	455,42,	0,15570	-5.01	-4.5	5	-0.203	-1.57	-1.32
chr5	138285712	138286043	CDC25C	7.2e-05	-	138285712	138286043	0	2	129,22,	0,309	-4.14	-2.9	3.5	-0.203	-1.57	-3.32
chr19	5653258	5657272	SAFB	5.5e-07	+	5653258	5657272	0	5	6,83,140,89,32,	0,79,802,1109,3982	-6.26	-5.4	3	-0.203	-1.57	-0.641
chr1	161624379	161626181	FCGR3B	0.00069	-	161624379	161626181	0	2	260,37,	0,1765	-3.16	-2.94	4.88	-0.201	-1.57	2.07
chr3	52402880	52403179	BAP1	0.00033	-	52402880	52403179	0	1	299,	0	-3.48	-3.22	2.27	-0.203	-1.57	1.05
chr5	34937435	34944880	DNAJC21	5.2e-07	+	34937435	34944880	0	4	195,152,88,14,	0,1422,3660,7431	-6.28	-5.42	2.54	-0.201	-1.57	-0.527
chr2	101011131	101011331	TBC1D8	0.00051	-	101011131	101011331	0	1	200,	0	-3.29	-2.2	6	-0.201	-1.57	1.95
chr1	36323841	36323991	SH3D21	0.001	+	36323841	36323991	0	1	150,	0	-2.98	-2.77	5.5	-0.203	-1.57	2.01
chr22	30969642	30969792	TUG1	0.0045	+	30969642	30969792	0	1	150,	0	-2.35	-2.19	2.64	-0.201	-1.57	-1.1
chr1	246684629	246684877	AL591848.3	0.00056	+	246684629	246684877	0	1	248,	0	-3.25	-2.17	6.5	-0.203	-1.57	2.05
chr1	154961874	154962224	AL451085.2	2.7e-10	+	154961874	154962224	0	1	350,	0	-9.57	-6.94	8	-0.201	-1.57	1.93
chr3	49967455	49968655	RBM6	6.9e-07	+	49967455	49968655	0	1	1200,	0	-6.16	-5.33	7.92	-0.199	-1.56	-0.446
chr16	84566788	84566888	COTL1	1.1e-05	-	84566788	84566888	0	1	100,	0	-4.96	-4.45	1.51	-0.2	-1.56	0.938
chr19	54250425	54250824	LILRB5	0.0028	-	54250425	54250824	0	1	399,	0	-2.56	-2.39	9.33	-0.2	-1.56	0.172
chr4	86000490	86000791	MAPK10	2e-06	-	86000490	86000791	0	1	301,	0	-5.7	-4.06	8.5	-0.2	-1.56	-1.1
chr5	138465826	138468307	EGR1	1.6e-07	+	138465826	138468307	0	2	242,1551,	0,930	-6.79	-5.77	3.95	-0.2	-1.56	-0.157
chr7	2433516	2433966	CHST12	0.00032	+	2433516	2433966	0	1	450,	0	-3.5	-3.24	10.2	-0.2	-1.56	-0.00289
chr9	129827739	129827990	C9orf78	4.7e-05	-	129827739	129827990	0	1	251,	0	-4.33	-3.95	3.69	-0.2	-1.56	-1.15
chr3	12935618	12936468	IQSEC1	1.7e-05	-	12935618	12936468	0	1	850,	0	-4.78	-4.31	6.5	-0.2	-1.56	-0.497
chr4	186197262	186197462	CYP4V2	6e-05	+	186197262	186197462	0	1	200,	0	-4.22	-3.86	4	-0.2	-1.56	2
chr10	102743092	102743392	SFXN2	6.2e-05	+	102743092	102743392	0	1	300,	0	-4.21	-2.95	3.25	-0.199	-1.56	1
chr15	83151348	83157966	HDGFL3	0.00015	-	83151348	83157966	0	3	13,223,64,	0,6002,6554	-3.82	-3.51	2	-0.2	-1.56	-1.51
chr16	11837526	11839952	RSL1D1	3.1e-07	-	11837526	11839952	0	2	587,258,	0,2168	-6.51	-5.57	4.4	-0.2	-1.56	-0.506
chr12	79689880	79690031	PAWR	4.8e-05	-	79689880	79690031	0	1	151,	0	-4.32	-3.94	2.27	-0.2	-1.56	-1.31
chr17	8143505	8144131	AC129492.1	1.8e-05	-	8143505	8144131	0	2	371,77,	0,549	-4.75	-4.29	2.41	-0.199	-1.56	-0.445
chr9	128821139	128822182	SPOUT1	1e-05	-	128821139	128822182	0	1	1043,	0	-5	-4.48	12.8	-0.2	-1.56	-0.296
chr19	55635064	55641025	ZNF580	0.00059	+	55635064	55641025	0	2	648,41,	0,5920	-3.23	-3	3.91	-0.2	-1.56	-0.716
chr13	42606919	42607119	TNFSF11	3.7e-06	+	42606919	42607119	0	1	200,	0	-5.43	-3.87	5.5	-0.197	-1.55	2.91
chr20	45446716	45446867	PIGT	0.0033	+	45446716	45446867	0	1	151,	0	-2.48	-1.52	5.5	-0.197	-1.55	2.52
chr19	10635287	10635387	SLC44A2	0.00062	+	10635287	10635387	0	1	100,	0	-3.21	-2.98	2	-0.197	-1.55	2.16
chr17	82484392	82484742	NARF	0.00028	+	82484392	82484742	0	1	350,	0	-3.55	-3.28	3.3	-0.197	-1.55	1.55
chr18	44952654	45038498	SETBP1	1.4e-06	+	44952654	45038498	0	2	686,14,	0,85830	-5.84	-5.1	5.5	-0.197	-1.55	-1.34
chr18	347129	347280	COLEC12	2.1e-05	-	347129	347280	0	1	151,	0	-4.67	-3.31	8.5	-0.197	-1.55	-2.15
chr1	6525579	6525729	NOL9	7.9e-05	-	6525579	6525729	0	1	150,	0	-4.1	-3.76	4	0	-1.55e-07	-0.36
chr7	134661877	134662027	BPGM	0.0055	+	134661877	134662027	0	1	150,	0	-2.26	-2.12	3.2	-0.197	-1.55	-1.39
chr19	44086373	44087072	ZNF284	7.6e-06	+	44086373	44087072	0	1	699,	0	-5.12	-4.58	14	-0.197	-1.55	0.621
chr19	9296159	9296309	ZNF699	5.6e-06	-	9296159	9296309	0	1	150,	0	-5.25	-3.74	2	-0.199	-1.55	-2.52
chr2	238397641	238398963	TRAF3IP1	0.00066	+	238397641	238398963	0	2	39,210,	0,1112	-3.18	-2.95	4	-0.197	-1.55	1.49
chr8	129352749	129352850	CCDC26	4.3e-05	-	129352749	129352850	0	1	101,	0	-4.37	-3.08	3.5	-0.197	-1.55	-2.94
chr15	72783834	72784035	ADPGK-AS1	7.9e-12	+	72783834	72784035	0	1	201,	0	-11.1	-9.1	6	-0.197	-1.55	1.96
chr19	58349626	58349874	AC012313.3	0.0074	-	58349626	58349874	0	1	248,	0	-2.13	-1.99	7.33	-0.199	-1.55	-1.86
chr17	38810589	38815658	CWC25	5.1e-06	-	38810589	38815658	0	4	6,70,237,34,	0,2205,4271,5035	-5.29	-4.71	6.14	-0.199	-1.55	-0.503
chr16	68290283	68290431	AC020978.9	0.00058	-	68290283	68290431	0	1	148,	0	-3.24	-3.01	5.33	0	-1.55e-05	0.124
chr13	73062350	73062649	KLF5	1.2e-07	+	73062350	73062649	0	1	299,	0	-6.91	-4.92	5	-0.193	-1.54	-1.65
chr6	137878477	137880142	TNFAIP3	3e-06	+	137878477	137880142	0	2	874,72,	0,1593	-5.53	-4.88	4.23	-0.191	-1.54	0.565
chr8	38105589	38105689	ASH2L	0.0074	+	38105589	38105689	0	1	100,	0	-2.13	-1.99	1.37	-0.195	-1.54	1.31
chr2	11763093	11764260	LPIN1	7.9e-05	+	11763093	11764260	0	2	193,57,	0,1110	-4.1	-3.75	2.67	-0.192	-1.54	1.17
chr3	45594472	45595371	LIMD1	1.1e-06	+	45594472	45595371	0	1	899,	0	-5.96	-5.18	6.67	-0.19	-1.54	-0.666
chr15	75371321	75375773	SIN3A	7.9e-08	-	75371321	75375773	0	2	888,109,	0,4343	-7.1	-5.98	7.17	-0.195	-1.54	-0.691
chr3	152835180	152835429	P2RY1	1.5e-05	+	152835180	152835429	0	1	249,	0	-4.82	-4.35	3.5	-0.193	-1.54	1.53
chr15	67827109	67827259	SKOR1	0.002	+	67827109	67827259	0	1	150,	0	-2.69	-1.7	6	-0.19	-1.54	3.86
chr3	75421948	75422545	FAM86DP	0.00025	-	75421948	75422545	0	1	597,	0	-3.6	-3.33	5	-0.19	-1.54	1.38
chr19	13153269	13154193	AC011446.2	1e-13	-	13153269	13154193	0	2	60,687,	0,237	-13	-10.8	3.03	-0.192	-1.54	0.0255
chr5	6599734	6603876	NSUN2	2.5e-07	-	6599734	6603876	0	3	498,40,8,	0,2726,4134	-6.61	-5.64	7.33	-0.189	-1.53	-0.896
chrY	2978055	2979678	ZFY	3.2e-07	+	2978055	2979678	0	2	25,869,	0,754	-6.5	-5.57	6.25	-0.189	-1.53	0.575
chr19	39407794	39408873	ZFP36	1.9e-05	+	39407794	39408873	0	1	1079,	0	-4.73	-4.27	2	-0.189	-1.53	0.253
chr6	143863096	143863520	LTV1	0.001	+	143863096	143863520	0	2	190,104,	0,320	-2.98	-2.77	4	-0.187	-1.53	-1.34
chr1	93544159	93546935	FNBP1L	3e-08	+	93544159	93546935	0	2	57,94,	0,2682	-7.53	-6.26	2.33	-0.189	-1.53	-1.14
chr5	143147313	143147414	ARHGAP26	0.00015	+	143147313	143147414	0	1	101,	0	-3.81	-3.51	4.57	-0.189	-1.53	-2.31
chr6	97260403	97260604	MMS22L	6e-06	-	97260403	97260604	0	1	201,	0	-5.22	-4.66	5.75	-0.189	-1.53	-2.79
chr8	41599037	41599138	GPAT4	4.5e-06	+	41599037	41599138	0	1	101,	0	-5.35	-4.75	3.67	-0.189	-1.53	-2.79
chr18	8824856	8824957	MTCL1	0.004	+	8824856	8824957	0	1	101,	0	-2.4	-1.44	5.5	-0.188	-1.53	-3.17
chr16	53157182	53157432	CHD9	0.00035	+	53157182	53157432	0	1	250,	0	-3.45	-3.2	2.77	-0.189	-1.53	-1.11
chr16	58392692	58393558	GINS3	0.00025	+	58392692	58393558	0	2	95,5,	0,861	-3.61	-2.46	4.33	-0.189	-1.53	-4.04
chr8	37698286	37698733	ZNF703	0.00035	+	37698286	37698733	0	1	447,	0	-3.45	-3.2	5.75	-0.189	-1.53	0.569
chr16	28494927	28495077	CLN3	4.4e-07	-	28494927	28495077	0	1	150,	0	-6.36	-5.47	2.07	-0.189	-1.53	-1.61
chr17	40122347	40122798	MSL1	2.6e-07	+	40122347	40122798	0	1	451,	0	-6.58	-5.62	2.64	-0.188	-1.53	0.841
chr16	3663524	3663725	DNASE1	0.0054	+	3663524	3663725	0	1	201,	0	-2.27	-2.12	3.43	-0.189	-1.53	1.75
chr1	234607106	234609483	AL160408.2	6.3e-54	+	234607106	234609483	0	2	531,63,	0,2314	-53.2	-49	6.67	-0.189	-1.53	-0.492
chr2	95814314	95815115	LINC00342	9.8e-07	-	95814314	95815115	0	1	801,	0	-6.01	-5.22	4.85	-0.189	-1.53	0.251
chr2	201266517	201266767	CASP8	2.3e-05	+	201266517	201266767	0	1	250,	0	-4.64	-4.2	3.2	-0.185	-1.52	-0.892
chr8	42048450	42049351	KAT6A	1e-09	-	42048450	42049351	0	1	901,	0	-9	-7.35	9.75	-0.185	-1.52	-0.665
chr7	139109419	139109620	ZC3HAV1	0.00041	-	139109419	139109620	0	1	201,	0	-3.39	-3.14	2	-0.186	-1.52	-1.22
chr6	152723325	152723574	MYCT1	0.0023	+	152723325	152723574	0	1	249,	0	-2.64	-2.46	3.5	-0.186	-1.52	0.669
chr5	132487042	132487938	IRF1	0.0037	-	132487042	132487938	0	2	88,13,	0,883	-2.43	-2.27	1.27	-0.186	-1.52	-0.929
chr11	72012940	72014339	NUMA1	1.2e-07	-	72012940	72014339	0	1	1399,	0	-6.91	-5.85	4.19	-0.186	-1.52	-0.161
chr2	219234196	219234346	ANKZF1	0.00085	+	219234196	219234346	0	1	150,	0	-3.07	-2.86	3.44	-0.186	-1.52	1.47
chr5	154420633	154420884	GALNT10	0.0011	+	154420633	154420884	0	1	251,	0	-2.97	-1.93	3	-0.186	-1.52	-2.3
chr8	142270781	142279914	TSNARE1	0.00029	-	142270781	142279914	0	3	910,83,55,	0,3999,9078	-3.54	-3.28	6.2	-0.186	-1.52	0.128
chr19	51769438	51769687	FPR2	0.0026	+	51769438	51769687	0	1	249,	0	-2.59	-2.42	5.17	-0.184	-1.52	-1.06
chr17	67903796	67903897	BPTF	0.002	+	67903796	67903897	0	1	101,	0	-2.69	-2.51	1.64	-0.186	-1.52	-0.966
chr19	57291794	57291894	ZNF460	1.7e-05	+	57291794	57291894	0	1	100,	0	-4.78	-4.31	1.89	-0.185	-1.52	-1.47
chr4	4585723	4586074	STX18-AS1	0.0052	+	4585723	4586074	0	1	351,	0	-2.28	-2.13	10	-0.186	-1.52	-0.292
chr19	44157331	44157780	ZNF234	8.1e-05	+	44157331	44157780	0	1	449,	0	-4.09	-3.75	11.5	-0.185	-1.52	0.793
chr10	79826144	79826776	AL135925.1	2e-05	+	79826144	79826776	0	1	632,	0	-4.69	-4.24	8.67	-0.186	-1.52	0.726
chr7	17339046	17451003	AC019117.3	5.1e-07	+	17339046	17451003	0	2	1182,9,	0,111948	-6.29	-5.42	9.33	-0.186	-1.52	-0.795
chr2	65069434	65069635	CEP68	8.7e-06	+	65069434	65069635	0	1	201,	0	-5.06	-4.53	2.4	-0.18	-1.51	1.23
chr10	67916504	67916604	SIRT1	2.3e-06	+	67916504	67916604	0	1	100,	0	-5.64	-4.96	5.17	-0.182	-1.51	-2.72
chr1	110243546	110243747	KCNC4	9.3e-05	+	110243546	110243747	0	1	201,	0	-4.03	-3.7	3.25	-0.182	-1.51	1.87
chr1	171524821	171524922	PRRC2C	3.6e-07	+	171524821	171524922	0	1	101,	0	-6.44	-5.52	2.32	-0.183	-1.51	-1.65
chr7	41690168	41691214	INHBA	2.3e-05	-	41690168	41691214	0	2	374,26,	0,1020	-4.63	-4.19	5.25	-0.182	-1.51	1.28
chr4	86701347	86701698	PTPN13	6e-05	+	86701347	86701698	0	1	351,	0	-4.22	-3.86	5.5	-0.182	-1.51	1.12
chr20	31665984	31722393	BCL2L1	1.6e-06	-	31665984	31722393	0	2	102,739,	0,55670	-5.8	-5.07	4.38	-0.182	-1.51	0.883
chr10	124009115	124009216	CHST15	0.00025	-	124009115	124009216	0	1	101,	0	-3.6	-2.46	4.5	-0.181	-1.51	-3.87
chr11	120478228	120480398	ARHGEF12	4.9e-05	+	120478228	120480398	0	2	161,439,	0,1731	-4.31	-3.93	5.2	-0.182	-1.51	0.099
chr19	57620782	57621132	ZNF134	7.2e-07	+	57620782	57621132	0	1	350,	0	-6.14	-5.32	3.8	-0.182	-1.51	-1.45
chr14	73931578	73931879	AC005520.1	2e-07	+	73931578	73931879	0	1	301,	0	-6.7	-5.7	7.75	-0.182	-1.51	-1.45
chr9	2040091	2040292	SMARCA2	0.00017	+	2040091	2040292	0	1	201,	0	-3.76	-3.47	2.39	-0.179	-1.5	-1.25
chr22	36299036	36302324	MYH9	6.2e-06	-	36299036	36302324	0	5	6,138,207,181,17,	0,1090,1814,2497,3271	-5.21	-4.65	1.46	-0.179	-1.5	0.32
chr20	23637620	23638423	CST3	2.6e-05	-	23637620	23638423	0	2	335,12,	0,791	-4.58	-4.15	1.6	-0.179	-1.5	0.483
chr17	57105558	57105808	AKAP1	6.9e-08	+	57105558	57105808	0	1	250,	0	-7.16	-6.01	3.67	-0.179	-1.5	1.29
chr1	111483595	111483744	TMIGD3	2.2e-05	-	111483595	111483744	0	1	149,	0	-4.65	-3.29	3.33	-0.179	-1.5	-2.26
chr11	62533568	62534069	AHNAK	0.00013	-	62533568	62534069	0	1	501,	0	-3.87	-3.56	6.35	-0.179	-1.5	-0.497
chr17	75238096	75238196	GGA3	0.0038	-	75238096	75238196	0	1	100,	0	-2.42	-1.46	3.5	-0.179	-1.5	-2.77
chr20	63746900	63747299	ZBTB46	0.0026	-	63746900	63747299	0	1	399,	0	-2.58	-2.41	4.75	-0.179	-1.5	0.559
chr2	25742483	25743732	ASXL2	5.8e-08	-	25742483	25743732	0	1	1249,	0	-7.24	-6.06	7.17	-0.179	-1.5	-0.711
chr5	181233414	181233615	TRIM41	0.00037	+	181233414	181233615	0	1	201,	0	-3.43	-3.18	4.5	-0.179	-1.5	2.05
chrX	46573932	46574281	CHST7	0.0042	+	46573932	46574281	0	1	349,	0	-2.38	-1.43	2.75	-0.179	-1.5	-1.64
chr10	103076243	103077343	CNNM2	0.00045	+	103076243	103077343	0	2	27,373,	0,727	-3.35	-3.11	6	-0.179	-1.5	-0.222
chr15	82819462	82823273	WHAMM	2.5e-05	+	82819462	82823273	0	2	26,174,	0,3637	-4.61	-4.18	3	-0.179	-1.5	-1.25
chr11	116849279	116857010	SIK3	0.0015	-	116849279	116857010	0	2	4,97,	0,7634	-2.81	-2.62	3.17	-0.179	-1.5	-2.72
chr10	98208206	98208802	R3HCC1L	2.5e-08	+	98208206	98208802	0	1	596,	0	-7.6	-6.32	11	-0.179	-1.5	-0.972
chr3	184711060	184711160	MAGEF1	0.0019	-	184711060	184711160	0	1	100,	0	-2.72	-2.54	3.5	-0.179	-1.5	2.32
chr19	57329024	57329324	ZNF543	0.00068	+	57329024	57329324	0	1	300,	0	-3.17	-2.95	5.67	-0.179	-1.5	1.1
chr7	30285188	30285435	ZNRF2	3.8e-07	+	30285188	30285435	0	1	247,	0	-6.42	-5.51	3.75	-0.179	-1.5	-1.27
chrX	73213897	73214048	NAP1L2	0.00056	-	73213897	73214048	0	1	151,	0	-3.25	-2.17	9	-0.179	-1.5	-3.81
chr20	60323186	60323336	MIR646HG	0.00032	+	60323186	60323336	0	1	150,	0	-3.49	-3.23	4.5	-0.179	-1.5	3.95
chr3	64099059	64099407	AC092040.1	1.1e-05	+	64099059	64099407	0	1	348,	0	-4.96	-3.53	4.67	-0.179	-1.5	-1.23
chr14	22418659	22427713	AC244502.1	4.9e-07	-	22418659	22427713	0	2	276,25,	0,9029	-6.31	-4.49	4.33	-0.179	-1.5	1.18
chr22	30971234	30971683	TUG1	1.9e-05	+	30971234	30971683	0	1	449,	0	-4.71	-4.26	7	-0.179	-1.5	-0.23
chr11	45208924	45209175	PRDM11	0.0027	+	45208924	45209175	0	1	251,	0	-2.57	-2.4	7.67	-0.179	-1.49	1.93
chr16	67542127	67542975	RIPOR1	2.5e-07	+	67542127	67542975	0	1	848,	0	-6.61	-5.64	5	-0.179	-1.49	-0.372
chr8	17935693	17937221	PCM1	3.3e-05	+	17935693	17937221	0	2	13,88,	0,1440	-4.48	-4.07	1.35	-0.179	-1.49	-0.916
chr14	92687647	92688944	RIN3	3.4e-06	+	92687647	92688944	0	1	1297,	0	-5.47	-4.83	4.67	-0.179	-1.49	0.049
chr7	43877539	43877839	URGCP	3.2e-11	-	43877539	43877839	0	1	300,	0	-10.5	-8.58	7.33	0	-1.49e-05	0.0837
chr7	151876675	151876825	PRKAG2	0.00068	-	151876675	151876825	0	1	150,	0	-3.17	-2.95	2.5	-0.179	-1.49	-1.76
chr5	177502155	177502454	DOK3	4.2e-05	-	177502155	177502454	0	1	299,	0	-4.38	-3.08	2.17	-0.179	-1.49	-1.36
chr1	54226227	54226577	SSBP3	4.6e-05	-	54226227	54226577	0	1	350,	0	-4.34	-3.96	2.64	-0.179	-1.49	-1.39
chr19	47000379	47001579	ARHGAP35	2.2e-06	+	47000379	47001579	0	1	1200,	0	-5.65	-4.96	15.3	-0.179	-1.49	-0.902
chr16	67843309	67843802	THAP11	4.2e-05	+	67843309	67843802	0	1	493,	0	-4.38	-3.99	6.2	-0.179	-1.49	-0.769
chr7	101087585	101089333	TRIM56	3.7e-05	+	101087585	101089333	0	1	1748,	0	-4.43	-4.03	17.3	-0.179	-1.49	-0.169
chr8	23116650	23117191	TNFRSF10C	3.2e-06	+	23116650	23117191	0	1	541,	0	-5.5	-4.86	6.46	-0.179	-1.49	0.827
chr2	26311073	26311322	ADGRF3	0.00049	-	26311073	26311322	0	1	249,	0	-3.31	-2.21	3.33	-0.179	-1.49	2.04
chr5	137752929	137753578	HNRNPA0	1.8e-08	-	137752929	137753578	0	1	649,	0	-7.75	-6.43	3.42	-0.179	-1.49	0.0911
chr3	129315490	129315590	H1FX-AS1	4.8e-05	+	129315490	129315590	0	1	100,	0	-4.32	-3.94	1.89	-0.179	-1.49	-1.04
chr22	22758994	22759218	IGLV2-14	1e-35	+	22758994	22759218	0	1	224,	0	-35	-31.2	1.67	-0.179	-1.49	0.86
chr12	9951530	9951680	CLEC12A-AS1	3e-08	-	9951530	9951680	0	1	150,	0	-7.52	-5.35	3.5	-0.178	-1.49	2.38
chr3	75453648	75453799	LINC02018	0.0015	+	75453648	75453799	0	1	151,	0	-2.81	-1.79	5.5	-0.179	-1.49	3.75
chr18	58256443	58256644	NEDD4L	0.00074	+	58256443	58256644	0	1	201,	0	-3.13	-2.91	6.5	-0.172	-1.48	-2.34
chr16	87699840	87700438	KLHDC4	0.0028	-	87699840	87700438	0	1	598,	0	-2.56	-2.39	5	-0.172	-1.48	1.2
chr17	75626993	75627094	RECQL5	0.0012	-	75626993	75627094	0	1	101,	0	-2.91	-1.89	2.17	-0.172	-1.48	2.34
chr12	107751610	107752108	PRDM4	3e-05	-	107751610	107752108	0	1	498,	0	-4.52	-4.1	7	-0.176	-1.48	-1.32
chr8	74986004	74986153	CRISPLD1	5.5e-05	+	74986004	74986153	0	1	149,	0	-4.26	-3.88	3	-0.175	-1.48	1.48
chr22	30935258	30936547	MORC2	0.00074	-	30935258	30936547	0	2	64,37,	0,1252	-3.13	-2.91	2	-0.176	-1.48	-2.72
chr2	67404521	67404722	ETAA1	1.3e-07	+	67404521	67404722	0	1	201,	0	-6.87	-5.83	4.2	-0.173	-1.48	2.07
chr3	101853636	101853736	NFKBIZ	3.1e-07	+	101853636	101853736	0	1	100,	0	-6.51	-5.57	1.5	-0.174	-1.48	1.01
chr15	85581266	85582067	AKAP13	3.3e-06	+	85581266	85582067	0	1	801,	0	-5.48	-4.84	4	-0.173	-1.48	-0.447
chr3	49011683	49012824	WDR6	8.3e-06	+	49011683	49012824	0	1	1141,	0	-5.08	-4.55	5.91	-0.176	-1.48	-0.649
chr15	85244582	85244830	GOLGA6L3	1.2e-07	+	85244582	85244830	0	1	248,	0	-6.91	-5.85	9.33	-0.173	-1.48	1.7
chr17	68250257	68250407	AMZ2	1.7e-10	+	68250257	68250407	0	1	150,	0	-9.77	-7.96	2	-0.172	-1.48	-1.62
chr8	142663647	142663897	JRK	4.9e-05	-	142663647	142663897	0	1	250,	0	-4.31	-3.93	4	-0.172	-1.48	1.78
chr16	30723148	30724003	AC106886.5	7.2e-06	+	30723148	30724003	0	2	81,420,	0,435	-5.14	-4.59	4.13	-0.172	-1.48	-0.938
chr2	69940364	69940465	MXD1	3.5e-05	+	69940364	69940465	0	1	101,	0	-4.46	-4.06	3.29	-0.171	-1.47	-1.98
chr2	151464439	151464740	RIF1	2.3e-07	+	151464439	151464740	0	1	301,	0	-6.64	-5.66	7	-0.17	-1.47	-0.0537
chr20	58910991	58911142	GNAS	3.8e-05	+	58910991	58911142	0	1	151,	0	-4.42	-4.02	1.26	-0.169	-1.47	-0.736
chr13	46001438	46010179	ZC3H13	1.9e-08	-	46001438	46010179	0	3	22,198,30,	0,1700,8711	-7.71	-6.4	6	-0.17	-1.47	-1.08
chr20	41533077	41533527	CHD6	2.5e-07	-	41533077	41533527	0	1	450,	0	-6.6	-5.63	4.43	-0.171	-1.47	-0.306
chr1	39388210	39410654	MACF1	1.9e-05	+	39388210	39410654	0	2	448,1152,	0,21292	-4.73	-4.28	7.5	-0.171	-1.47	-0.122
chr17	2419983	2420582	METTL16	5.4e-07	-	2419983	2420582	0	1	599,	0	-6.27	-5.41	7.75	-0.171	-1.47	-0.343
chr12	57720446	57721159	OS9	3.1e-06	+	57720446	57721159	0	2	72,376,	0,337	-5.51	-4.87	2.46	-0.169	-1.47	0.69
chr15	70049686	70050187	TLE3	0.00017	-	70049686	70050187	0	1	501,	0	-3.77	-3.48	4.68	-0.171	-1.47	-0.732
chr8	123253450	123254000	ZHX1	3.6e-06	-	123253450	123254000	0	1	550,	0	-5.44	-4.81	12.3	-0.169	-1.47	-0.868
chr10	45463843	45533216	2022-03-08	0.0028	-	45463843	45533216	0	4	153,89,51,107,	0,395,25523,69266	-2.56	-2.39	5	-0.169	-1.47	-0.751
chr9	127724229	127724530	TTC16	0.0033	+	127724229	127724530	0	1	301,	0	-2.48	-2.32	4	-0.169	-1.47	-1.29
chr17	79086408	79086807	ENGASE	0.00081	+	79086408	79086807	0	1	399,	0	-3.09	-2.87	3.87	-0.17	-1.47	0.499
chr1	77887994	77888145	NEXN-AS1	0.00011	-	77887994	77888145	0	1	151,	0	-3.94	-3.62	3.8	-0.17	-1.47	-2.65
chr9	133098219	133100317	AL162417.1	1e-06	-	133098219	133100317	0	2	543,50,	0,2048	-5.98	-5.2	6.75	-0.172	-1.47	-0.878
chr19	48873290	48874773	PPP1R15A	2.3e-06	+	48873290	48874773	0	1	1483,	0	-5.63	-4.95	2.3	-0.168	-1.46	0.236
chrX	147943231	147943332	FMR1	2.9e-05	+	147943231	147943332	0	1	101,	0	-4.54	-4.12	2.78	-0.168	-1.46	-1.63
chr12	123251256	123251656	CDK2AP1	0.0034	-	123251256	123251656	0	1	400,	0	-2.47	-1.5	5.67	-0.169	-1.46	-0.0324
chr1	65406120	65408777	DNAJC6	0.00027	+	65406120	65408777	0	2	13,137,	0,2520	-3.57	-2.43	1.62	-0.168	-1.46	-1.84
chr5	151489391	151489591	SLC36A1	8.3e-06	+	151489391	151489591	0	1	200,	0	-5.08	-4.55	4	-0.168	-1.46	-1.77
chr6	7414299	7417389	RIOK1	3e-07	+	7414299	7417389	0	2	91,59,	0,3031	-6.53	-5.59	7.44	-0.169	-1.46	-1.94
chr10	31521459	31521810	ZEB1	5.2e-06	+	31521459	31521810	0	1	351,	0	-5.28	-4.7	6.22	-0.166	-1.46	-1.44
chr11	62145049	62148772	INCENP	4.2e-06	+	62145049	62148772	0	6	42,121,123,245,79,34,	0,119,579,1608,3426,3689	-5.38	-4.77	4.18	-0.168	-1.46	0.549
chr11	30331012	30331261	ARL14EP	9.3e-06	+	30331012	30331261	0	1	249,	0	-5.03	-4.51	5.5	-0.166	-1.46	1.52
chr7	36855456	36855707	ELMO1	0.00071	-	36855456	36855707	0	1	251,	0	-3.15	-2.93	4.1	-0.168	-1.46	-1.29
chr18	9887628	9887779	TXNDC2	7.8e-06	+	9887628	9887779	0	1	151,	0	-5.11	-3.64	5	-0.168	-1.46	-3.12
chr9	97330154	97343353	CCDC180	3e-08	+	97330154	97343353	0	3	39,446,14,	0,167,13185	-7.52	-6.26	7.75	-0.166	-1.46	0.278
chr16	89995820	89996221	AFG3L1P	1.1e-07	+	89995820	89996221	0	1	401,	0	-6.95	-5.88	5.75	-0.168	-1.46	1.31
chr10	124917188	124942881	AL731577.2	1.6e-06	+	124917188	124942881	0	2	84,425,	0,25268	-5.79	-5.07	7	-0.169	-1.46	0.16
chr5	77113737	77113988	ZBED3-AS1	0.0004	+	77113737	77113988	0	1	251,	0	-3.4	-2.29	3.5	-0.168	-1.46	2.28
chr17	2307332	2307429	HNRNPA1P16	0.00055	+	2307332	2307429	0	1	97,	0	-3.26	-2.18	6.5	-0.168	-1.46	3.58
chr17	82153660	82153845	AC129510.1	8.7e-06	+	82153660	82153845	0	1	185,	0	-5.06	-4.53	8	-0.166	-1.46	2.11
chr19	35718168	35721194	KMT2B	1.1e-06	+	35718168	35721194	0	3	213,73,1411,	0,1300,1615	-5.96	-5.19	14.7	-0.166	-1.46	-0.203
chr20	62909788	62911341	DIDO1	0.00019	-	62909788	62911341	0	2	232,568,	0,985	-3.71	-3.42	5.8	-0.164	-1.45	-0.19
chr7	17339036	17340031	AHR	1.5e-07	+	17339036	17340031	0	1	995,	0	-6.81	-5.78	4.88	-0.166	-1.45	-0.778
chr4	47591096	47591495	ATP10D	1.1e-06	+	47591096	47591495	0	1	399,	0	-5.95	-5.18	8.33	-0.165	-1.45	-3.56
chr6	44258661	44259258	NFKBIE	2.5e-05	-	44258661	44259258	0	1	597,	0	-4.6	-4.17	5.5	-0.165	-1.45	-0.739
chrX	155261201	155264145	RAB39B	0.00074	-	155261201	155264145	0	2	28,72,	0,2872	-3.13	-2.07	2.67	-0.166	-1.45	-3.95
chr11	28332888	28332989	METTL15	0.00037	+	28332888	28332989	0	1	101,	0	-3.43	-2.32	2.75	-0.162	-1.45	2.36
chr11	117315659	117316109	BACE1	5.1e-05	-	117315659	117316109	0	1	450,	0	-4.29	-3.91	6	-0.164	-1.45	0.955
chr3	9835440	9836038	TTLL3	8.5e-06	+	9835440	9836038	0	1	598,	0	-5.07	-4.54	9.5	-0.161	-1.45	-1.01
chr16	3731828	3736531	CREBBP	6.6e-07	-	3731828	3736531	0	3	109,168,24,	0,4207,4679	-6.18	-5.34	2.64	-0.155	-1.44	-0.641
chr14	99492696	99492797	CCNK	0.00018	+	99492696	99492797	0	1	101,	0	-3.74	-3.45	3.57	-0.159	-1.44	-1.9
chr10	79353850	79354197	PPIF	0.00029	+	79353850	79354197	0	1	347,	0	-3.54	-3.28	2.3	0	-1.44e-05	0.183
chr2	27326547	27326847	GTF3C2	0.00035	-	27326547	27326847	0	1	300,	0	-3.46	-3.21	3.6	-0.154	-1.44	1.51
chrX	112822484	112822784	AMOT	0.00015	-	112822484	112822784	0	1	300,	0	-3.82	-3.52	5.5	-0.158	-1.44	0.982
chr14	22813037	22813188	SLC7A7	4.2e-05	-	22813037	22813188	0	1	151,	0	-4.38	-3.99	3.17	-0.158	-1.44	-1.69
chr6	19838601	19839318	ID4	6.6e-05	+	19838601	19839318	0	2	41,109,	0,608	-4.18	-2.92	3.5	-0.154	-1.44	-2.14
chr5	147782625	147782725	JAKMIP2	1.3e-11	-	147782625	147782725	0	1	100,	0	-10.9	-8.03	2	-0.158	-1.44	2.75
chr17	1707751	1707951	TLCD2	0.00071	-	1707751	1707951	0	1	200,	0	-3.15	-2.08	3	-0.155	-1.44	2.58
chr16	21300998	21301298	CRYM-AS1	1.5e-07	+	21300998	21301298	0	1	300,	0	-6.81	-5.78	4.33	-0.154	-1.44	-0.168
chr5	132487005	132487156	C5orf56	0.0013	+	132487005	132487156	0	1	151,	0	-2.89	-2.7	1.62	-0.158	-1.44	-0.826
chr10	43617058	43617258	ZNF485	0.00046	+	43617058	43617258	0	1	200,	0	-3.34	-2.24	3	-0.158	-1.44	1.91
chr1	232806525	232806674	MAP10	0.0037	+	232806525	232806674	0	1	149,	0	-2.43	-1.47	2.5	-0.158	-1.44	3.17
chr19	4792334	4792682	AC005523.2	0.0002	-	4792334	4792682	0	1	348,	0	-3.69	-3.41	1.71	-0.158	-1.44	1.2
chr16	3727651	3728952	CREBBP	6.6e-07	-	3727651	3728952	0	1	1301,	0	-6.18	-5.34	6.82	-0.152	-1.43	-0.165
chr22	21694816	21695036	PPIL2	0.0043	+	21694816	21695036	0	2	1,100,	0,120	-2.37	-2.22	2.14	-0.151	-1.43	1.78
chr15	44561492	44561642	EIF3J	0.0031	+	44561492	44561642	0	1	150,	0	-2.51	-2.35	3	-0.148	-1.43	-2.32
chr2	105266622	105269328	TGFBRAP1	5e-05	-	105266622	105269328	0	2	937,57,	0,2649	-4.3	-3.93	6.63	-0.153	-1.43	-0.0329
chr17	82243630	82244280	CSNK1D	0.0012	-	82243630	82244280	0	1	650,	0	-2.91	-2.71	4.65	-0.153	-1.43	-0.595
chrX	65624736	65624887	MSN	0.00011	+	65624736	65624887	0	1	151,	0	-3.97	-3.65	12.8	-0.152	-1.43	-1.78
chr1	47219488	47220139	TAL1	2.6e-05	-	47219488	47220139	0	1	651,	0	-4.58	-4.15	5.44	-0.152	-1.43	0.731
chr7	149254415	149254516	ZNF212	0.0013	+	149254415	149254516	0	1	101,	0	-2.87	-1.85	1.67	-0.149	-1.43	3.32
chr2	119437458	119437707	TMEM37	1.4e-06	+	119437458	119437707	0	1	249,	0	-5.85	-5.11	7.67	-0.151	-1.43	-1.22
chr4	2935229	2935479	NOP14-AS1	0.00044	+	2935229	2935479	0	1	250,	0	-3.36	-3.12	8	-0.152	-1.43	-2.2
chr19	44666009	44666109	AC243964.3	0.00016	+	44666009	44666109	0	1	100,	0	-3.8	-3.5	9.5	-0.152	-1.43	2.35
chr7	74121276	74121427	LIMK1	0.00058	+	74121276	74121427	0	1	151,	0	-3.24	-3.01	2.5	-0.147	-1.42	-1.62
chr12	111813293	111813743	ALDH2	0.0058	+	111813293	111813743	0	1	450,	0	-2.24	-1.3	9	-0.148	-1.42	-0.664
chr5	143399797	143401298	NR3C1	2.9e-08	-	143399797	143401298	0	2	1055,41,	0,1460	-7.54	-6.28	6.64	-0.147	-1.42	-0.403
chr16	24571066	24572464	RBBP6	7.8e-08	+	24571066	24572464	0	1	1398,	0	-7.11	-5.98	6.67	-0.147	-1.42	-0.517
chr14	60124784	60124985	PCNX4	5e-05	+	60124784	60124985	0	1	201,	0	-4.3	-3.92	3	-0.147	-1.42	0.931
chr4	70839447	70839548	GRSF1	3.9e-05	-	70839447	70839548	0	1	101,	0	-4.41	-4.01	3	-0.147	-1.42	2.12
chr2	174381710	174387296	CIR1	0.00063	-	174381710	174387296	0	2	67,34,	0,5552	-3.2	-2.98	1.91	-0.147	-1.42	-1.22
chr17	81245357	81245507	SLC38A10	6.6e-06	-	81245357	81245507	0	1	150,	0	-5.18	-4.62	2.75	-0.147	-1.42	-2.39
chr5	131635085	131635186	RAPGEF6	0.0023	-	131635085	131635186	0	1	101,	0	-2.63	-2.46	2.29	-0.147	-1.42	-2.07
chr4	84810118	84810218	WDFY3	2.3e-06	-	84810118	84810218	0	1	100,	0	-5.63	-4.95	1.67	-0.147	-1.42	2.24
chr18	58750327	58750478	MALT1	4.6e-05	+	58750327	58750478	0	1	151,	0	-4.34	-3.96	2.2	-0.148	-1.42	2.4
chr5	75028842	75028993	GCNT4	6.8e-05	-	75028842	75028993	0	1	151,	0	-4.17	-2.92	6.33	-0.147	-1.42	-3.63
chr1	58782880	58784028	JUN	3e-08	-	58782880	58784028	0	1	1148,	0	-7.53	-6.27	2.75	-0.148	-1.42	0.0203
chr1	42813491	42813589	SVBP	1.3e-14	-	42813491	42813589	0	1	98,	0	-13.9	-10.5	1.67	0	-1.42e-07	0
chr9	96818459	96818708	ZNF782	0.00052	-	96818459	96818708	0	1	249,	0	-3.28	-2.2	3	-0.147	-1.42	1.35
chr1	204546869	204549603	MDM4	1.1e-07	+	204546869	204549603	0	2	8,491,	0,2243	-6.96	-5.88	3.65	-0.147	-1.42	-0.522
chrM	4667	5461	MT-ND2	1.5e-06	+	4667	5461	0	1	794,	0	-5.83	-5.09	1.96	-0.148	-1.42	0.234
chr14	21847079	21847221	TRAV8-2	9.5e-07	+	21847079	21847221	0	1	142,	0	-6.02	-4.29	3	-0.147	-1.42	-2.26
chr19	12145391	12145541	ZNF625-ZNF20	0.0015	-	12145391	12145541	0	1	150,	0	-2.81	-2.62	3.67	-0.147	-1.42	2.22
chr10	73792035	73792334	ZSWIM8	0.00063	+	73792035	73792334	0	1	299,	0	-3.2	-2.98	4.3	-0.148	-1.42	1.5
chr14	106627396	106627677	IGHV4-59	1.2e-05	-	106627396	106627677	0	2	156,43,	0,238	-4.91	-4.42	1.75	-0.148	-1.42	1.03
chr19	44086425	44087021	AC067968.1	0.0039	+	44086425	44087021	0	1	596,	0	-2.41	-2.25	14	-0.148	-1.42	0.68
chr1	149554815	149554966	NBPF19	1e-09	+	149554815	149554966	0	1	151,	0	-8.99	-7.34	6.83	-0.147	-1.42	-2.08
chr20	62067072	62067366	AL137077.2	0.00091	+	62067072	62067366	0	1	294,	0	-3.04	-1.99	6.5	-0.147	-1.42	0.862
chr6	35318372	35319623	DEF6	0.00029	+	35318372	35319623	0	2	99,100,	0,1151	-3.54	-3.28	1.27	-0.145	-1.41	0.624
chr12	753477	813694	WNK1	0.00027	+	753477	813694	0	2	847,53,	0,60164	-3.57	-3.3	2.39	-0.147	-1.41	0.32
chr17	17798372	17803864	RAI1	2.2e-06	+	17798372	17803864	0	2	141,109,	0,5383	-5.65	-4.96	2	-0.144	-1.41	1.09
chr5	157787632	157787932	CLINT1	1.9e-06	-	157787632	157787932	0	1	300,	0	-5.71	-5.01	5	-0.145	-1.41	-0.892
chr8	132817455	132817606	PHF20L1	7.8e-07	+	132817455	132817606	0	1	151,	0	-6.11	-5.29	2.89	-0.145	-1.41	-0.995
chr2	38074506	38074707	CYP1B1	0.0038	-	38074506	38074707	0	1	201,	0	-2.42	-1.46	6.5	-0.145	-1.41	-1.16
chr6	44257350	44257496	SLC35B2	3.2e-12	-	44257350	44257496	0	2	2,97,	0,49	-11.5	-8.51	2	-0.145	-1.41	-2.66
chr11	68410000	68410100	LRP5	0.004	+	68410000	68410100	0	1	100,	0	-2.4	-2.24	1.67	-0.147	-1.41	2
chrX	15803764	15808262	ZRSR2	1.5e-06	+	15803764	15808262	0	3	32,87,30,	0,346,4468	-5.81	-5.08	5.83	-0.143	-1.41	-1.29
chr1	109066192	109076002	TAF13	4.2e-09	-	109066192	109076002	0	3	40,79,82,	0,8794,9728	-8.38	-6.87	2.4	-0.147	-1.41	-1.53
chr19	46493967	46494068	PNMA8B	0.0035	-	46493967	46494068	0	1	101,	0	-2.46	-1.5	7.5	-0.146	-1.41	2.75
chr5	140528977	140529478	ANKHD1-EIF4EBP3	1e-06	+	140528977	140529478	0	1	501,	0	-5.99	-5.21	2.71	0	-1.41e-05	0.00846
chr6	28272680	28281348	AL021997.3	0.0027	+	28272680	28281348	0	2	107,33,	0,8635	-2.57	-1.59	5	0	-1.41e-05	-0.541
chr11	68028633	68028734	ALDH3B1	0.027	+	68028633	68028734	0	1	101,	0	-1.57	-1.46	17.3	-0.143	-1.4	-2.26
chr6	37257820	37279589	TBC1D22B	0.0002	+	37257820	37279589	0	3	153,57,286,	0,11773,21483	-3.7	-3.42	4.21	-0.143	-1.4	-0.61
chrX	48981304	48981629	GRIPAP1	9.1e-05	-	48981304	48981629	0	3	10,57,34,	0,111,291	-4.04	-3.7	1.45	-0.143	-1.4	-1.78
chr8	85464065	85465320	CA2	0.0065	+	85464065	85465320	0	2	50,49,	0,1206	-2.19	-2.04	1.95	-0.143	-1.4	1.09
chr19	41301625	41302414	HNRNPUL1	0.015	+	41301625	41302414	0	2	79,22,	0,767	-1.82	-1.69	1.54	-0.143	-1.4	1.02
chr6	63711306	63712428	PHF3	8.9e-09	+	63711306	63712428	0	2	56,843,	0,279	-8.05	-6.64	4.29	-0.143	-1.4	-0.424
chr12	11500741	11501041	PRB2	5.4e-08	-	11500741	11501041	0	1	300,	0	-7.27	-5.16	2.67	-0.143	-1.4	0.807
chr17	63702943	63703142	AC046185.1	0.00034	-	63702943	63703142	0	1	199,	0	-3.47	-3.21	3.22	-0.143	-1.4	1.09
chr15	45152503	45152603	DUOX1	6.3e-05	+	45152503	45152603	0	1	100,	0	-4.2	-3.84	4.5	-0.143	-1.4	1.87
chr2	203439839	203439990	ABI2	1.7e-05	+	203439839	203439990	0	1	151,	0	-4.77	-3.39	3.5	-0.143	-1.4	-1.64
chr2	42330459	42330659	EML4	0.0001	+	42330459	42330659	0	1	200,	0	-3.99	-3.66	2.5	-0.143	-1.4	2.68
chr6	145908535	145908686	SHPRH	7.1e-06	-	145908535	145908686	0	1	151,	0	-5.15	-3.67	4.33	-0.143	-1.4	1.78
chr9	83643688	83643787	IDNK	0.00025	+	83643688	83643787	0	1	99,	0	-3.61	-2.46	2.5	-0.143	-1.4	3
chr3	49028210	49028309	IMPDH2	0.0016	-	49028210	49028309	0	1	99,	0	-2.8	-2.61	4.5	-0.143	-1.4	-3.79
chr15	44535034	44535281	EIF3J-DT	0.00071	-	44535034	44535281	0	1	247,	0	-3.15	-2.93	7.5	-0.143	-1.4	0.464
chr11	46615602	46616047	HARBI1	0.0001	-	46615602	46616047	0	1	445,	0	-4	-3.67	5.25	-0.143	-1.4	1.49
chr1	103526188	103527720	RNPC3	4e-06	+	103526188	103527720	0	2	74,26,	0,1506	-5.4	-4.79	2.07	-0.143	-1.4	-0.92
chr9	89361235	89361684	SEMA4D	3.1e-06	-	89361235	89361684	0	1	449,	0	-5.51	-4.87	6.6	-0.143	-1.4	-2.12
chr6	87258512	87258712	ZNF292	1.9e-06	+	87258512	87258712	0	1	200,	0	-5.73	-5.02	3.33	-0.143	-1.4	-2.44
chr11	120459288	120462612	ARHGEF12	0.00074	+	120459288	120462612	0	3	51,86,64,	0,1383,3260	-3.13	-2.91	1.4	-0.143	-1.4	-1.14
chr17	45641503	45641754	LINC02210	0.0023	+	45641503	45641754	0	1	251,	0	-2.64	-1.65	2.67	-0.143	-1.4	0.455
chr14	106276775	106276997	IGHV1-24	1.1e-09	-	106276775	106276997	0	2	77,60,	0,162	-8.94	-7.31	1.36	-0.143	-1.4	1.31
chr19	52384803	52385299	ZNF880	0.00012	+	52384803	52385299	0	1	496,	0	-3.93	-3.61	3.57	-0.143	-1.4	0.703
chr19	58294129	58295723	ZNF8	1.7e-08	+	58294129	58295723	0	1	1594,	0	-7.77	-6.45	7.5	-0.143	-1.4	-0.732
chr22	50523666	50525473	SCO2	0.00017	-	50523666	50525473	0	2	758,32,	0,1775	-3.76	-3.46	7.5	-0.143	-1.4	-0.247
chr7	105090028	105091371	KMT2E	3.8e-06	+	105090028	105091371	0	2	245,156,	0,1187	-5.42	-4.8	1.96	-0.14	-1.39	-0.531
chr6	157206180	157207931	ARID1B	3.8e-09	+	157206180	157207931	0	1	1751,	0	-8.42	-6.91	8.25	-0.14	-1.39	-0.296
chr16	75599637	75599738	ADAT1	0.0032	-	75599637	75599738	0	1	101,	0	-2.5	-2.33	2.92	-0.14	-1.39	1.6
chr17	43492285	43492974	DHX8	2.5e-06	+	43492285	43492974	0	2	7,294,	0,395	-5.6	-4.93	2.14	-0.14	-1.39	-0.8
chr14	59367564	59368914	DAAM1	0.00043	+	59367564	59368914	0	2	35,265,	0,1085	-3.37	-3.13	6.75	-0.14	-1.39	1.1
chr3	50582535	50582636	HEMK1	3.4e-05	+	50582535	50582636	0	1	101,	0	-4.47	-4.07	3	-0.14	-1.39	2.24
chr9	100297972	100300729	INVS	1.1e-05	+	100297972	100300729	0	2	38,162,	0,2595	-4.94	-4.44	6	-0.14	-1.39	1.65
chr12	98645339	98645638	APAF1	1e-09	+	98645339	98645638	0	1	299,	0	-8.98	-7.34	2.36	-0.14	-1.39	-1.4
chr2	1664647	1664847	PXDN	0.0047	-	1664647	1664847	0	1	200,	0	-2.33	-1.38	4.33	-0.14	-1.39	1.14
chr13	36304430	36312163	SPART	0.00013	-	36304430	36312163	0	3	202,26,22,	0,3988,7711	-3.87	-3.56	3.57	-0.14	-1.39	-0.975
chr3	12900635	12900885	IQSEC1	1.7e-05	-	12900635	12900885	0	1	250,	0	-4.78	-4.31	2.93	-0.14	-1.39	-0.993
chr3	9734209	9739514	BRPF1	7.6e-05	+	9734209	9739514	0	2	530,516,	0,4789	-4.12	-3.77	6	-0.14	-1.39	-0.442
chr1	29097866	29109467	EPB41	4.1e-06	+	29097866	29109467	0	2	69,132,	0,11469	-5.39	-4.78	1.55	-0.14	-1.39	-0.641
chr11	95829260	95831203	CEP57	4.4e-05	+	95829260	95831203	0	2	71,178,	0,1765	-4.36	-3.97	4.17	-0.14	-1.39	-1
chr5	119149450	119149551	DMXL1	2.2e-05	+	119149450	119149551	0	1	101,	0	-4.66	-3.3	2.33	-0.14	-1.39	2.47
chr11	65581099	65583578	EHBP1L1	3.6e-06	+	65581099	65583578	0	3	27,163,2055,	0,111,424	-5.44	-4.81	2	-0.14	-1.39	0.268
chr16	53324063	53324912	CHD9	1.4e-07	+	53324063	53324912	0	1	849,	0	-6.86	-5.81	6.6	-0.14	-1.39	-0.704
chr3	94061195	94061295	DHFR2	0.00078	-	94061195	94061295	0	1	100,	0	-3.11	-2.05	4	0	-1.39e-07	0
chr5	447575	453990	EXOC3	1.6e-06	+	447575	453990	0	2	177,621,	0,5794	-5.79	-5.07	5.43	-0.14	-1.39	-0.41
chr14	102434260	102435057	TECPR2	3e-05	+	102434260	102435057	0	1	797,	0	-4.52	-4.1	12.2	-0.14	-1.39	-0.71
chr3	49057810	49077025	QRICH1	1e-06	-	49057810	49077025	0	2	80,319,	0,18896	-5.98	-5.19	2.92	-0.14	-1.39	-0.681
chr5	181239043	181239143	RACK1	2.6e-05	-	181239043	181239143	0	1	100,	0	-4.59	-4.16	2.17	-0.14	-1.39	1.7
chr5	88268940	88269489	TMEM161B-AS1	7.8e-05	+	88268940	88269489	0	2	179,22,	0,527	-4.11	-2.87	2.67	-0.14	-1.39	-2.26
chr11	66639866	66643787	RBM14-RBM4	2.3e-06	+	66639866	66643787	0	2	257,338,	0,3583	-5.64	-4.96	3.5	-0.14	-1.39	-0.519
chr16	3289437	3289984	ZNF263	0.00025	+	3289437	3289984	0	1	547,	0	-3.61	-3.34	6.67	-0.138	-1.38	-1.26
chr17	2685016	2685117	PAFAH1B1	0.0025	+	2685016	2685117	0	1	101,	0	-2.61	-1.63	2	-0.138	-1.38	-2.91
chr16	30185588	30185787	CORO1A	4.8e-07	+	30185588	30185787	0	1	199,	0	-6.32	-5.44	2.22	-0.138	-1.38	2.06
chr9	76612623	76612724	PRUNE2	0.00029	-	76612623	76612724	0	1	101,	0	-3.54	-2.41	4	-0.138	-1.38	2.66
chr4	159329907	159330430	RAPGEF2	0.0037	+	159329907	159330430	0	2	103,97,	0,426	-2.43	-2.27	1.88	-0.14	-1.38	-0.851
chr1	15567810	15568309	DNAJC16	6.3e-06	+	15567810	15568309	0	1	499,	0	-5.2	-4.64	6.5	-0.14	-1.38	0.957
chr12	118150998	118152266	TAOK3	2.2e-05	-	118150998	118152266	0	2	160,40,	0,1228	-4.65	-4.2	3.12	-0.139	-1.38	-0.638
chr17	58003808	58004058	SRSF1	3.6e-06	-	58003808	58004058	0	1	250,	0	-5.44	-4.81	1.71	-0.14	-1.38	0.726
chr18	45723875	45724025	SLC14A1	0.0035	+	45723875	45724025	0	1	150,	0	-2.46	-1.49	5	-0.14	-1.38	-1.87
chr1	151132329	151132628	SEMA6C	3e-06	-	151132329	151132628	0	1	299,	0	-5.53	-3.94	4.5	-0.14	-1.38	1.08
chr21	41885560	41885661	C2CD2	0.00066	-	41885560	41885661	0	1	101,	0	-3.18	-2.11	1.5	-0.14	-1.38	2.32
chr16	89697787	89698133	SPATA2L	4.4e-05	-	89697787	89698133	0	1	346,	0	-4.36	-3.97	4.5	-0.14	-1.38	-1.29
chr8	47712887	47713187	SPIDR	0.00024	+	47712887	47713187	0	1	300,	0	-3.62	-3.34	7	-0.14	-1.38	1.28
chr19	9610248	9610497	ZNF561	1.2e-06	-	9610248	9610497	0	1	249,	0	-5.93	-5.16	2.6	-0.139	-1.38	1.3
chrX	153954098	153954348	HCFC1	1.5e-05	-	153954098	153954348	0	1	250,	0	-4.83	-4.35	2.24	-0.139	-1.38	-0.791
chr6	28365853	28366201	ZKSCAN3	0.0011	+	28365853	28366201	0	1	348,	0	-2.97	-2.77	4.2	-0.14	-1.38	-0.515
chr19	57934922	57935121	ZNF418	0.002	-	57934922	57935121	0	1	199,	0	-2.69	-2.52	2	-0.14	-1.38	1.42
chr2	24097149	24123498	FAM228B	9.1e-07	+	24097149	24123498	0	2	319,30,	0,26319	-6.04	-5.24	7	-0.14	-1.38	-1.4
chr9	35756959	35757059	AL133410.2	0.0033	-	35756959	35757059	0	1	100,	0	-2.48	-2.32	1.7	-0.14	-1.38	1.71
chr4	1574206	1580205	AC147067.1	4.1e-05	-	1574206	1580205	0	2	338,48,	0,5951	-4.39	-4	4.75	-0.138	-1.38	1.31
chr4	4690018	4690119	STX18-AS1	0.0014	+	4690018	4690119	0	1	101,	0	-2.85	-1.83	4	-0.14	-1.38	1.95
chr1	203797111	203797811	ZBED6	4.3e-07	+	203797111	203797811	0	1	700,	0	-6.37	-5.48	5.07	-0.138	-1.38	-0.23
chr6	5033746	5040675	AL359643.3	0.0033	+	5033746	5040675	0	2	105,46,	0,6883	-2.48	-1.51	3.5	-0.14	-1.38	2.32
chr4	144111282	144114707	AC098588.2	3.2e-08	-	144111282	144114707	0	2	128,19,	0,3406	-7.5	-6.25	2.75	-0.138	-1.38	-1.74
chr6	16146662	16146812	MYLIP	1.1e-08	+	16146662	16146812	0	1	150,	0	-7.94	-6.56	2.56	-0.136	-1.37	-1.06
chr19	10466994	10467244	PDE4A	0.00069	+	10466994	10467244	0	1	250,	0	-3.16	-2.94	11	-0.136	-1.37	-1.18
chr10	3781450	3785181	KLF6	8.3e-07	-	3781450	3785181	0	3	764,66,269,	0,1765,3462	-6.08	-5.27	6.4	-0.138	-1.37	-0.273
chr19	48480716	48481416	CYTH2	4.5e-06	+	48480716	48481416	0	1	700,	0	-5.35	-4.75	6.29	-0.137	-1.37	-0.781
chr9	69516247	69516398	APBA1	3.4e-05	-	69516247	69516398	0	1	151,	0	-4.47	-3.15	2.8	-0.136	-1.37	3
chr6	26468010	26469206	BTN2A1	1.3e-05	+	26468010	26469206	0	1	1196,	0	-4.87	-4.39	7.4	-0.136	-1.37	0.304
chr1	214645510	214646209	CENPF	4e-12	+	214645510	214646209	0	1	699,	0	-11.4	-9.38	8	-0.136	-1.37	0.913
chr2	99594115	99601511	AFF3	0.00022	-	99594115	99601511	0	2	174,77,	0,7319	-3.66	-3.38	4.5	-0.136	-1.37	1.12
chr10	11920768	11929875	UPF2	1.3e-06	-	11920768	11929875	0	2	539,11,	0,9096	-5.88	-5.13	4.44	-0.137	-1.37	-0.689
chrX	84468692	84468792	HDX	2.4e-05	-	84468692	84468792	0	1	100,	0	-4.62	-3.27	4.5	-0.137	-1.37	3.85
chr17	79940377	79940577	TBC1D16	0.0024	-	79940377	79940577	0	1	200,	0	-2.62	-1.64	2.33	-0.136	-1.37	1.39
chr8	66664642	66665041	VCPIP1	4e-16	-	66664642	66665041	0	1	399,	0	-15.4	-13	5.5	-0.138	-1.37	-0.561
chr11	65966491	65967772	SART1	4.3e-07	+	65966491	65967772	0	4	65,125,116,94,	0,767,979,1187	-6.37	-5.48	2.1	-0.136	-1.37	0.594
chr7	30284793	30285090	ZNRF2	3.8e-07	+	30284793	30285090	0	1	297,	0	-6.42	-5.51	1.9	-0.136	-1.37	1.19
chr12	122980804	122981351	ARL6IP4	0.00068	+	122980804	122981351	0	1	547,	0	-3.17	-2.95	4.33	-0.137	-1.37	0.561
chr12	132130341	132130741	EP400P1	0.0025	+	132130341	132130741	0	1	400,	0	-2.61	-2.44	12	-0.136	-1.37	0.79
chr3	44632575	44642226	ZNF197	0.0002	+	44632575	44642226	0	2	24,327,	0,9324	-3.7	-3.41	5.08	-0.138	-1.37	0.924
chr11	71794757	71794858	AP003498.1	0.0019	-	71794757	71794858	0	1	101,	0	-2.72	-1.72	2.33	-0.136	-1.37	3.09
chr1	15847856	15876492	SPEN	3.8e-05	+	15847856	15876492	0	4	294,321,894,291,	0,24959,25645,28345	-4.42	-4.02	22	-0.136	-1.36	-0.182
chr2	71348859	71349309	ZNF638	3.2e-06	+	71348859	71349309	0	1	450,	0	-5.49	-4.85	5.4	-0.133	-1.36	-1.1
chr1	11974742	11975439	PLOD1	4.8e-07	+	11974742	11975439	0	1	697,	0	-6.32	-5.45	7.33	-0.136	-1.36	-0.76
chr22	50059690	50060240	MLC1	0.00034	-	50059690	50060240	0	1	550,	0	-3.47	-3.21	3	-0.134	-1.36	0.614
chr11	102349827	102350176	BIRC2	1.1e-07	+	102349827	102350176	0	1	349,	0	-6.96	-5.88	5.67	-0.136	-1.36	-1.27
chr6	145627264	145627465	EPM2A	2.2e-05	-	145627264	145627465	0	1	201,	0	-4.66	-3.3	4	-0.133	-1.36	2.03
chr10	56357969	56358118	ZWINT	7.4e-07	-	56357969	56358118	0	1	149,	0	-6.13	-5.31	3	-0.136	-1.36	-1.96
chr17	17167341	17170884	MPRIP	3.8e-05	+	17167341	17170884	0	2	574,25,	0,3518	-4.42	-4.02	5	-0.136	-1.36	-0.621
chrX	130411432	130412711	RBMX2	1.5e-06	+	130411432	130412711	0	2	93,355,	0,924	-5.82	-5.09	6	-0.135	-1.36	-1.04
chr15	78766217	78766417	ADAMTS7	0.0018	-	78766217	78766417	0	1	200,	0	-2.75	-1.74	4.5	-0.133	-1.36	1.91
chr9	129829414	129829615	C9orf78	1e-05	-	129829414	129829615	0	1	201,	0	-5	-4.49	2	-0.134	-1.36	-0.979
chr11	72003128	72003676	IL18BP	5.6e-07	+	72003128	72003676	0	1	548,	0	-6.25	-5.4	3.43	-0.135	-1.36	0.7
chr11	72003162	72003961	NUMA1	3.3e-06	-	72003162	72003961	0	2	376,75,	0,724	-5.48	-4.84	3.6	-0.135	-1.36	0.739
chr15	41457775	41470327	RTF1	1.3e-06	+	41457775	41470327	0	4	101,115,112,71,	0,6995,8365,12481	-5.88	-5.13	2.59	-0.136	-1.36	-0.522
chr8	6758409	6758610	AGPAT5	0.00081	+	6758409	6758610	0	1	201,	0	-3.09	-2.88	2.17	-0.135	-1.36	1.42
chr2	60921832	60922332	REL	2.2e-05	+	60921832	60922332	0	1	500,	0	-4.66	-4.22	3.48	-0.135	-1.36	0.666
chr8	106657920	106658171	OXR1	3.1e-06	+	106657920	106658171	0	1	251,	0	-5.51	-4.86	3.22	-0.134	-1.36	0.877
chr5	140567400	140567501	SLC35A4	3.8e-05	+	140567400	140567501	0	1	101,	0	-4.42	-4.02	2.57	-0.133	-1.36	-1.98
chr3	56617148	56617398	CCDC66	1.1e-05	+	56617148	56617398	0	1	250,	0	-4.95	-4.45	5	-0.136	-1.36	1.23
chr16	14241148	14241249	MRTFB	0.0011	+	14241148	14241249	0	1	101,	0	-2.95	-1.91	4.33	-0.136	-1.36	2.15
chr14	102498795	102499045	TECPR2	5.5e-06	+	102498795	102499045	0	1	250,	0	-5.26	-4.69	8.6	-0.136	-1.36	-1
chr8	23437072	23439811	ENTPD4	0.00028	-	23437072	23439811	0	2	186,63,	0,2676	-3.56	-3.29	6.4	-0.134	-1.36	-1.31
chr3	15256774	15257024	SH3BP5-AS1	1.4e-05	+	15256774	15257024	0	1	250,	0	-4.86	-4.37	3	-0.136	-1.36	1.26
chr19	39914052	39914253	FCGBP	0.0016	-	39914052	39914253	0	1	201,	0	-2.8	-1.79	6	-0.136	-1.36	-2.14
chr3	133587928	133588673	CDV3	2.7e-06	+	133587928	133588673	0	1	745,	0	-5.57	-4.91	6.12	-0.132	-1.35	-0.471
chr22	37734404	37735254	TRIOBP	0.0003	+	37734404	37735254	0	1	850,	0	-3.52	-3.26	6	-0.128	-1.35	0.0566
chr11	122934771	122935021	JHY	0.0015	+	122934771	122935021	0	1	250,	0	-2.81	-1.79	6.5	-0.133	-1.35	0.585
chr21	38382619	38382870	ERG	0.00043	-	38382619	38382870	0	1	251,	0	-3.37	-3.12	5.27	-0.128	-1.35	-2.04
chr11	74789690	74810275	RNF169	0.00038	+	74789690	74810275	0	2	9,92,	0,20493	-3.42	-3.17	1.83	-0.128	-1.35	-1.49
chrX	135360511	135360911	ZNF449	3.1e-08	+	135360511	135360911	0	1	400,	0	-7.51	-6.25	5	-0.128	-1.35	2.24
chr3	88138903	88139202	ZNF654	4.4e-07	+	88138903	88139202	0	1	299,	0	-6.36	-5.47	8.75	-0.128	-1.35	-0.75
chr16	14247217	14247418	MRTFB	0.00015	+	14247217	14247418	0	1	201,	0	-3.81	-3.51	4	-0.131	-1.35	1.36
chr8	144464278	144464429	CYHR1	0.00013	-	144464278	144464429	0	1	151,	0	-3.87	-2.67	2	-0.128	-1.35	2.14
chr8	144723004	144723254	ZNF251	0.0021	-	144723004	144723254	0	1	250,	0	-2.68	-2.5	5.83	-0.131	-1.35	1.16
chr2	232857233	232857383	GIGYF2	2.3e-05	+	232857233	232857383	0	1	150,	0	-4.64	-4.19	3.71	-0.129	-1.35	-3.03
chr4	2240294	2240643	HAUS3	1.6e-13	-	2240294	2240643	0	1	349,	0	-12.8	-10.6	5	-0.13	-1.35	-1.48
chr20	60322134	60322588	MIR646HG	0.00032	+	60322134	60322588	0	2	122,79,	0,375	-3.49	-2.36	4	-0.129	-1.35	-3.05
chr16	3021983	3022133	TNFRSF12A	0.0091	+	3021983	3022133	0	1	150,	0	-2.04	-1.9	4.5	-0.125	-1.34	-1.58
chr5	39137699	39137799	FYB1	0.00024	-	39137699	39137799	0	1	100,	0	-3.62	-3.34	1.9	-0.124	-1.34	0.724
chr19	54126609	54128164	PRPF31	0.0079	+	54126609	54128164	0	2	8,92,	0,1463	-2.1	-1.96	1.39	0	-1.34e-05	0.00841
chr19	18155622	18156020	PIK3R2	0.00025	+	18155622	18156020	0	1	398,	0	-3.6	-3.33	12	-0.125	-1.34	-1.81
chr3	179333307	179334104	ZNF639	1e-10	+	179333307	179334104	0	1	797,	0	-10	-8.18	15	-0.125	-1.34	-0.79
chr2	113132782	113133178	IL1RN	0.0012	+	113132782	113133178	0	1	396,	0	-2.93	-2.73	3	-0.124	-1.34	-0.462
chr4	109462974	109463571	SEC24B	8.9e-07	+	109462974	109463571	0	1	597,	0	-6.05	-5.25	8.57	-0.124	-1.34	-1.06
chr16	85909613	85909714	IRF8	0.0011	+	85909613	85909714	0	1	101,	0	-2.95	-1.91	2	-0.125	-1.34	-3.91
chr14	104933005	104933106	PLD4	0.0046	+	104933005	104933106	0	1	101,	0	-2.34	-1.4	2.5	-0.125	-1.34	3.81
chr3	58501563	58501713	KCTD6	4.7e-06	+	58501563	58501713	0	1	150,	0	-5.33	-3.8	4	-0.125	-1.34	-2.38
chrX	119759516	119759713	SOWAHD	0.0018	+	119759516	119759713	0	1	197,	0	-2.74	-1.74	4	-0.124	-1.34	-3.32
chr19	57687416	57687665	ZNF551	8.1e-05	+	57687416	57687665	0	1	249,	0	-4.09	-3.75	3.38	-0.124	-1.34	-1.77
chr15	42403908	42404157	AC012651.1	0.00054	+	42403908	42404157	0	1	249,	0	-3.27	-3.04	5.33	-0.127	-1.34	1.46
chr17	45263221	45263371	MAP3K14-AS1	0.0049	+	45263221	45263371	0	1	150,	0	-2.31	-1.36	2	-0.127	-1.34	-3.93
chr22	30019537	30020938	AC003681.1	1.2e-07	-	30019537	30020938	0	1	1401,	0	-6.92	-5.86	5.08	-0.124	-1.34	0.485
chr19	43665228	43665378	PLAUR	0.00029	-	43665228	43665378	0	1	150,	0	-3.54	-3.27	3.67	-0.12	-1.33	-1.64
chr7	152181751	152181901	KMT2C	1.5e-05	-	152181751	152181901	0	1	150,	0	-4.82	-4.34	4	-0.12	-1.33	-1.79
chr7	140024491	140024642	PARP12	5e-05	-	140024491	140024642	0	1	151,	0	-4.3	-3.92	3.67	-0.121	-1.33	1.94
chr7	100374189	100374389	PILRA	7.6e-05	+	100374189	100374389	0	1	200,	0	-4.12	-3.77	4.33	-0.12	-1.33	-1.31
chr1	46219855	46220105	POMGNT1	0.001	-	46219855	46220105	0	1	250,	0	-2.99	-2.78	11.5	-0.12	-1.33	1.08
chr22	28795497	28796060	XBP1	1.9e-06	-	28795497	28796060	0	2	235,14,	0,549	-5.72	-5.02	2.45	-0.12	-1.33	-0.839
chr4	56314078	56315277	KIAA1211	7.4e-07	+	56314078	56315277	0	1	1199,	0	-6.13	-5.31	6	-0.122	-1.33	0.144
chr4	27024981	27025082	STIM2	0.0032	+	27024981	27025082	0	1	101,	0	-2.49	-1.53	2	-0.122	-1.33	4.28
chr16	4874305	4875002	UBN1	5.6e-05	+	4874305	4875002	0	1	697,	0	-4.25	-3.88	3.83	-0.12	-1.33	-0.551
chr13	40933420	40941211	ELF1	1.1e-07	-	40933420	40941211	0	2	608,291,	0,7500	-6.97	-5.89	4.44	-0.12	-1.33	-0.389
chr1	180020532	180020733	CEP350	6.3e-05	+	180020532	180020733	0	1	201,	0	-4.2	-3.84	3.63	-0.12	-1.33	-0.295
chr17	57983034	57985292	VEZF1	7.4e-07	-	57983034	57985292	0	2	359,39,	0,2219	-6.13	-5.31	11	-0.12	-1.33	-1.28
chr9	129880246	129880794	USP20	0.00017	+	129880246	129880794	0	1	548,	0	-3.77	-3.47	4.33	-0.12	-1.33	0.905
chr4	144111279	144114706	GYPA	0.0056	-	144111279	144114706	0	2	131,18,	0,3409	-2.25	-2.11	2.57	-0.122	-1.33	-1.7
chr4	143214371	143214970	USP38	6.2e-07	+	143214371	143214970	0	1	599,	0	-6.21	-5.37	6	-0.12	-1.33	-1.13
chr5	179607237	179607386	RUFY1	0.017	+	179607237	179607386	0	1	149,	0	-1.78	-1.65	4.33	-0.122	-1.33	1.34
chr3	150410629	150423059	TSC22D2	2e-09	+	150410629	150423059	0	2	679,21,	0,12409	-8.7	-7.11	3.24	-0.12	-1.33	-0.504
chr1	88992809	88992910	RBMXL1	0.0017	-	88992809	88992910	0	1	101,	0	-2.78	-1.78	6.5	-0.12	-1.33	-3.64
chr11	95208844	95209144	AP000787.1	0.0013	+	95208844	95209144	0	1	300,	0	-2.89	-2.69	11.3	-0.12	-1.33	-1.37
chr4	9131369	9131620	AC108519.1	7.4e-05	-	9131369	9131620	0	1	251,	0	-4.13	-2.88	5	-0.122	-1.33	0.107
chr5	80437879	80438080	ZFYVE16	2.6e-06	+	80437879	80438080	0	1	201,	0	-5.59	-4.93	4.78	-0.118	-1.32	-1.43
chr12	6329850	6330444	TNFRSF1A	7.6e-07	-	6329850	6330444	0	3	216,29,3,	0,416,591	-6.12	-5.3	2.27	-0.117	-1.32	-0.866
chr8	143589145	143590145	EEF1D	2.7e-06	-	143589145	143590145	0	1	1000,	0	-5.57	-4.91	7.83	-0.118	-1.32	0.65
chr19	58085876	58086076	ZSCAN18	1e-07	-	58085876	58086076	0	1	200,	0	-7	-4.98	4	-0.118	-1.32	1.99
chr12	122232260	122232411	VPS33A	0.0023	-	122232260	122232411	0	1	151,	0	-2.63	-2.46	2.8	-0.118	-1.32	-2.61
chr15	59136115	59136265	MYO1E	0.0022	-	59136115	59136265	0	1	150,	0	-2.65	-1.66	4.5	-0.12	-1.32	2.35
chr1	151873360	151873511	THEM4	0.0016	-	151873360	151873511	0	1	151,	0	-2.8	-2.61	4.67	-0.119	-1.32	1.97
chr9	133098119	133098870	RALGDS	2.5e-05	-	133098119	133098870	0	1	751,	0	-4.61	-4.18	6.14	-0.118	-1.32	-0.922
chr1	151159218	151159653	TNFAIP8L2	1.1e-05	+	151159218	151159653	0	1	435,	0	-4.94	-4.44	11	-0.119	-1.32	-1.8
chr19	43586231	43586331	IRGQ	0.00048	-	43586231	43586331	0	1	100,	0	-3.32	-3.08	2.08	-0.118	-1.32	-1.92
chr5	40679964	40680165	PTGER4	0.025	+	40679964	40680165	0	1	201,	0	-1.61	-1.5	3.8	-0.119	-1.32	-1.1
chr12	53382526	53383425	SP1	1.1e-08	+	53382526	53383425	0	1	899,	0	-7.96	-6.57	4.47	-0.118	-1.32	-0.414
chr19	12188526	12188676	ZNF136	1.7e-06	+	12188526	12188676	0	1	150,	0	-5.78	-5.06	4	-0.118	-1.32	2.07
chr16	29665339	29665889	SPN	0.0001	+	29665339	29665889	0	1	550,	0	-3.98	-3.66	3.68	-0.118	-1.32	-0.135
chrX	47918742	47918843	ZNF81	0.0005	+	47918742	47918843	0	1	101,	0	-3.3	-2.21	3.33	-0.12	-1.32	2.52
chr14	104704203	104704354	INF2	0.00089	+	104704203	104704354	0	1	151,	0	-3.05	-2.84	4.6	-0.118	-1.32	-2.88
chr20	50313403	50313503	LINC01270	0.004	+	50313403	50313503	0	1	100,	0	-2.4	-2.25	12	-0.118	-1.32	-3.5
chr5	41917055	41917404	C5orf51	7.4e-07	+	41917055	41917404	0	1	349,	0	-6.13	-5.31	9.33	-0.118	-1.32	-2.5
chr6	29943217	29944141	HLA-A	0.0001	+	29943217	29944141	0	2	326,20,	0,904	-4	-3.67	1.71	-0.118	-1.32	0.437
chr2	61164388	61164634	C2orf74	5.1e-05	+	61164388	61164634	0	1	246,	0	-4.29	-3.91	4.8	-0.118	-1.32	-0.0783
chr22	23690375	23691023	AP000347.1	0.0002	-	23690375	23691023	0	1	648,	0	-3.7	-3.41	4.09	-0.117	-1.32	0.66
chr6	15468716	15496942	JARID2	6.2e-08	+	15468716	15496942	0	3	2,236,811,	0,18590,27415	-7.21	-6.05	5.47	-0.116	-1.31	0.226
chr11	32931776	32931977	QSER1	3.9e-06	+	32931776	32931977	0	1	201,	0	-5.41	-4.79	2.44	-0.116	-1.31	1.46
chr11	47354957	47358282	SPI1	4.3e-05	-	47354957	47358282	0	2	589,102,	0,3223	-4.37	-3.98	3.52	-0.117	-1.31	0.608
chr5	67164403	67164953	MAST4	1.3e-07	+	67164403	67164953	0	1	550,	0	-6.9	-5.85	3.36	-0.117	-1.31	-0.787
chr3	12748717	12749784	TMEM40	0.00049	-	12748717	12749784	0	2	75,25,	0,1042	-3.31	-2.22	2	-0.116	-1.31	-1.78
chr14	76201770	76201970	GPATCH2L	2e-06	+	76201770	76201970	0	1	200,	0	-5.7	-5	3	-0.117	-1.31	-1.36
chr16	1510057	1510258	TELO2	0.017	+	1510057	1510258	0	1	201,	0	-1.76	-1.64	5.25	-0.116	-1.31	0.832
chr14	100239591	100262371	YY1	2.2e-06	+	100239591	100262371	0	2	332,68,	0,22712	-5.65	-4.97	1.48	-0.116	-1.31	0.422
chr1	155478512	155478613	ASH1L	6.8e-06	-	155478512	155478613	0	1	101,	0	-5.17	-4.61	1.48	-0.116	-1.31	-1.39
chr13	45968985	45979960	ZC3H13	1.9e-08	-	45968985	45979960	0	4	986,104,556,148,	0,1376,6297,10827	-7.71	-6.4	7.8	-0.117	-1.31	-0.676
chr14	60109725	60110376	PCNX4	4.3e-05	+	60109725	60110376	0	1	651,	0	-4.37	-3.98	9.2	-0.117	-1.31	0.625
chr2	169630915	169631464	PPIG	5.4e-05	+	169630915	169631464	0	2	72,28,	0,521	-4.27	-3.89	1.84	-0.117	-1.31	-0.961
chr17	4890676	4891621	MINK1	0.00016	+	4890676	4891621	0	3	59,174,166,	0,274,779	-3.79	-3.49	5.4	-0.116	-1.31	-0.683
chr17	80965275	80965973	RPTOR	9.8e-06	+	80965275	80965973	0	1	698,	0	-5.01	-4.49	15.7	-0.116	-1.31	0.185
chr5	38950033	38950584	RICTOR	1.7e-07	-	38950033	38950584	0	1	551,	0	-6.78	-5.76	5.79	-0.115	-1.31	0.598
chr8	123254797	123255047	ZHX1	3.6e-06	-	123254797	123255047	0	1	250,	0	-5.44	-4.81	5	-0.116	-1.31	-2.2
chr9	127980291	127980591	FAM102A	0.0023	-	127980291	127980591	0	1	300,	0	-2.63	-2.46	3.5	-0.116	-1.31	-1.2
chr10	114295821	114296171	AFAP1L2	0.0015	-	114295821	114296171	0	1	350,	0	-2.83	-2.64	7.83	-0.116	-1.31	0.678
chr3	121690918	121691468	GOLGB1	1.1e-05	-	121690918	121691468	0	1	550,	0	-4.96	-4.46	7.13	-0.116	-1.31	-0.899
chr3	113661122	113670121	USF3	1.6e-18	-	113661122	113670121	0	3	303,97,1,	0,3190,8998	-17.8	-15.1	3.67	-0.116	-1.31	-1.25
chr3	49013517	49014013	WDR6	8.7e-06	+	49013517	49014013	0	1	496,	0	-5.06	-4.53	6.6	-0.116	-1.31	-0.093
chr3	143971947	143972097	DIPK2A	4.1e-06	+	143971947	143972097	0	1	150,	0	-5.39	-3.84	2.2	-0.116	-1.31	-2.79
chr9	137392740	137395307	EXD3	1.1e-06	-	137392740	137395307	0	2	495,5,	0,2562	-5.97	-5.19	14	-0.116	-1.31	-0.095
chr1	169708560	169711553	SELL	1.4e-06	-	169708560	169711553	0	3	243,97,58,	0,1875,2935	-5.86	-5.12	2.21	-0.116	-1.31	0.567
chr4	1249495	1250991	CTBP1-DT	0.00055	+	1249495	1250991	0	3	207,337,96,	0,614,1400	-3.26	-3.03	5.2	-0.116	-1.31	1.27
chr15	90974585	90976729	PRC1	0.0017	-	90974585	90976729	0	2	146,54,	0,2090	-2.76	-2.57	3.54	-0.116	-1.31	-1.1
chr2	201167211	201167546	AC007283.1	3e-08	+	201167211	201167546	0	2	61,137,	0,198	-7.52	-6.26	3.38	-0.116	-1.31	-1.21
chr4	122882947	122883098	AC021205.3	1.2e-05	-	122882947	122883098	0	1	151,	0	-4.93	-3.51	4.67	-0.116	-1.31	1.78
chr2	31266367	31266865	EHD3	0.00015	+	31266367	31266865	0	1	498,	0	-3.83	-3.53	2.22	-0.113	-1.3	0.71
chr7	139572349	139573099	HIPK2	6.3e-06	-	139572349	139573099	0	1	750,	0	-5.2	-4.64	9.2	-0.112	-1.3	0.751
chr1	15922260	15929152	SPEN	1.4e-05	+	15922260	15929152	0	2	89,1062,	0,5830	-4.86	-4.38	4.27	-0.114	-1.3	-0.388
chr12	133202385	133202486	ZNF268	3.7e-08	+	133202385	133202486	0	1	101,	0	-7.43	-5.28	1.6	-0.114	-1.3	2.43
chrX	41085693	41085844	USP9X	2.5e-06	+	41085693	41085844	0	1	151,	0	-5.6	-4.93	1.72	-0.112	-1.3	0.726
chr6	3019553	3019653	NQO2	0.001	+	3019553	3019653	0	1	100,	0	-2.99	-2.79	3.2	-0.115	-1.3	2.44
chr11	3665930	3666177	CHRNA10	5.5e-05	-	3665930	3666177	0	1	247,	0	-4.26	-2.99	4.33	-0.111	-1.3	-3.58
chr11	63720947	63746962	RTN3	0.0013	+	63720947	63746962	0	2	85,16,	0,25999	-2.9	-1.87	3	-0.115	-1.3	-3.75
chr1	229325131	229327103	CCSAP	2.8e-06	-	229325131	229327103	0	2	280,366,	0,1606	-5.55	-4.9	7.2	-0.112	-1.3	-0.67
chr21	34887257	34887757	RUNX1	1.4e-06	-	34887257	34887757	0	1	500,	0	-5.85	-5.11	5.29	-0.112	-1.3	-0.901
chr5	177293867	177295667	NSD1	3.4e-06	+	177293867	177295667	0	1	1800,	0	-5.47	-4.83	12.5	-0.11	-1.3	-0.61
chr14	75280885	75281583	FOS	1.5e-06	+	75280885	75281583	0	1	698,	0	-5.81	-5.08	2.11	-0.112	-1.3	0.287
chr16	30380061	30380161	2022-09-01	0.0014	-	30380061	30380161	0	1	100,	0	-2.85	-2.66	2.4	-0.112	-1.3	1.52
chr22	23742924	23743774	ZNF70	0.0011	-	23742924	23743774	0	1	850,	0	-2.97	-2.76	9.33	-0.115	-1.3	0.069
chr11	2696394	2696495	KCNQ1OT1	0.0013	-	2696394	2696495	0	1	101,	0	-2.88	-1.86	1.67	-0.114	-1.3	2.43
chr4	13613606	13615390	BOD1L1	7.6e-08	-	13613606	13615390	0	3	55,615,79,	0,589,1705	-7.12	-5.99	5.6	-0.11	-1.29	-0.112
chr17	78048930	78049380	TNRC6C	3.2e-05	+	78048930	78049380	0	1	450,	0	-4.5	-4.09	14	-0.109	-1.29	-1.26
chr17	75627242	75627343	RECQL5	0.0012	-	75627242	75627343	0	1	101,	0	-2.91	-1.89	2.2	-0.109	-1.29	2
chr4	173168909	173248326	GALNT7	1.6e-08	+	173168909	173248326	0	2	52,347,	0,79070	-7.8	-6.47	5.62	-0.108	-1.29	-1.1
chr5	141095443	141095641	PCDHB2	0.0012	+	141095443	141095641	0	1	198,	0	-2.92	-1.89	3	-0.108	-1.29	1.64
chr10	120908577	120908777	WDR11	0.0001	+	120908577	120908777	0	1	200,	0	-3.98	-3.65	3.55	-0.11	-1.29	-1.55
chr4	153603856	153604357	TMEM131L	2.5e-06	+	153603856	153604357	0	1	501,	0	-5.61	-4.94	8.17	-0.11	-1.29	-0.647
chr9	92848263	92848414	ZNF484	1e-05	-	92848263	92848414	0	1	151,	0	-4.98	-4.47	3.67	-0.109	-1.29	-2.12
chr1	45342960	45343580	TOE1	0.0014	+	45342960	45343580	0	2	42,499,	0,121	-2.86	-2.66	4.2	-0.109	-1.29	0.54
chr14	91216009	91216109	DGLUCY	0.0018	+	91216009	91216109	0	1	100,	0	-2.75	-2.57	1.3	-0.109	-1.29	-3.05
chr2	236580580	236580827	ACKR3	1e-05	+	236580580	236580827	0	1	247,	0	-5	-4.49	6.4	-0.108	-1.29	-3.07
chr20	36784035	36784734	SOGA1	0.0004	-	36784035	36784734	0	1	699,	0	-3.4	-3.16	7.75	-0.109	-1.29	0.648
chr10	75029774	75029875	KAT6B	7.8e-10	+	75029774	75029875	0	1	101,	0	-9.11	-7.43	2	-0.109	-1.29	1.41
chrX	120526552	120526653	CUL4B	0.00022	-	120526552	120526653	0	1	101,	0	-3.66	-2.5	1.5	-0.108	-1.29	2.64
chr1	2184659	2184860	FAAP20	0.0022	-	2184659	2184860	0	1	201,	0	-2.65	-1.66	2.75	-0.109	-1.29	1.78
chr5	160403329	160404841	SLU7	4.5e-06	-	160403329	160404841	0	3	135,180,33,	0,1110,1479	-5.35	-4.75	3.71	-0.109	-1.29	-0.868
chr19	57979696	57980047	ZNF606	5.8e-05	-	57979696	57980047	0	1	351,	0	-4.24	-2.97	4	-0.109	-1.29	0.778
chr12	49037626	49038926	KMT2D	4.8e-06	-	49037626	49038926	0	1	1300,	0	-5.32	-4.73	6.07	-0.109	-1.29	0.152
chr3	39265666	39265765	CX3CR1	4.5e-06	-	39265666	39265765	0	1	99,	0	-5.35	-3.81	3.5	-0.109	-1.29	-2.42
chr9	122919329	122919727	ZBTB26	8.3e-08	-	122919329	122919727	0	1	398,	0	-7.08	-5.96	7.83	-0.11	-1.29	1.17
chr19	11616884	11617033	ZNF627	1e-05	+	11616884	11617033	0	1	149,	0	-5	-3.55	4.33	0	-1.29e-07	0
chr10	68989216	68989538	KIF1BP	0.00014	+	68989216	68989538	0	2	42,58,	0,264	-3.84	-3.54	2.29	-0.109	-1.29	1.26
chr2	238325862	238334013	TRAF3IP1	4.9e-07	+	238325862	238334013	0	5	108,144,417,72,54,	0,2823,3063,6961,8097	-6.31	-5.44	8.9	-0.11	-1.29	-0.702
chr6	31889326	31892456	EHMT2	0.00074	-	31889326	31892456	0	3	16,135,50,	0,141,3080	-3.13	-2.92	4.17	-0.109	-1.29	-0.332
chr6	73291034	73291135	AC019205.1	0.0024	+	73291034	73291135	0	1	101,	0	-2.62	-1.63	2.5	-0.109	-1.29	1.86
chr1	156076655	156076806	MEX3A	0.0012	-	156076655	156076806	0	1	151,	0	-2.93	-1.9	6.5	-0.109	-1.29	1.62
chr17	38915080	38915180	LASP1	4.5e-06	+	38915080	38915180	0	1	100,	0	-5.35	-4.75	1.19	-0.107	-1.28	1.02
chr8	17953057	17953158	PCM1	3.3e-05	+	17953057	17953158	0	1	101,	0	-4.48	-4.07	1.54	-0.107	-1.28	-1.3
chr19	3474783	3478835	SMIM24	0.019	-	3474783	3478835	0	3	213,70,18,	0,3635,4034	-1.71	-1.59	4.38	-0.106	-1.28	-1.35
chr19	45145280	45145780	PPP1R37	0.00012	+	45145280	45145780	0	1	500,	0	-3.92	-3.6	8.5	-0.105	-1.28	0.825
chrY	12839908	12840458	USP9Y	9.5e-07	+	12839908	12840458	0	1	550,	0	-6.02	-5.23	3.9	-0.107	-1.28	0.538
chr17	42576782	42576882	PSMC3IP	0.0051	-	42576782	42576882	0	1	100,	0	-2.29	-2.14	4.83	-0.108	-1.28	2.74
chr1	201622934	201623484	NAV1	1.1e-05	+	201622934	201623484	0	1	550,	0	-4.94	-4.44	4.3	-0.107	-1.28	-1.1
chr18	36779291	36779491	TPGS2	0.0005	-	36779291	36779491	0	1	200,	0	-3.3	-3.06	4.67	-0.107	-1.28	1.51
chr17	48133691	48136499	SKAP1	1.3e-09	-	48133691	48136499	0	2	125,25,	0,2783	-8.89	-6.41	1.57	-0.107	-1.28	-1.6
chr19	508942	509143	TPGS1	2.7e-06	+	508942	509143	0	1	201,	0	-5.57	-4.91	1.93	-0.107	-1.28	1.35
chr2	95148985	95149434	MRPS5	3e-06	-	95148985	95149434	0	1	449,	0	-5.52	-4.87	3.86	-0.105	-1.28	0.0406
chr8	73032103	73038776	TERF1	9.5e-05	+	73032103	73038776	0	2	30,71,	0,6602	-4.02	-3.69	2.22	-0.107	-1.28	-1.94
chr1	228298534	228299276	OBSCN	0.00024	+	228298534	228299276	0	2	183,18,	0,724	-3.62	-2.47	2.14	-0.107	-1.28	1.09
chr6	28382250	28382351	ZSCAN12	8.1e-07	-	28382250	28382351	0	1	101,	0	-6.09	-4.33	3	-0.105	-1.28	-4.17
chr4	6861025	6861226	KIAA0232	6.6e-06	+	6861025	6861226	0	1	201,	0	-5.18	-4.62	5.17	-0.108	-1.28	-0.958
chr11	73730293	73730394	RAB6A	0.0014	-	73730293	73730394	0	1	101,	0	-2.86	-1.84	2.67	-0.107	-1.28	-3.81
chr8	143919693	143920894	PLEC	1.3e-06	-	143919693	143920894	0	1	1201,	0	-5.87	-5.12	4.67	-0.105	-1.28	0.414
chr19	36489751	36489902	ZNF566	0.0035	-	36489751	36489902	0	1	151,	0	-2.46	-2.3	3	-0.108	-1.28	2.34
chr10	79826243	79826594	NUTM2B-AS1	1.3e-08	-	79826243	79826594	0	1	351,	0	-7.88	-6.52	6.33	-0.107	-1.28	0.853
chrX	51223142	51223391	LINC01284	3.6e-07	-	51223142	51223391	0	1	249,	0	-6.44	-4.58	6	-0.107	-1.28	-2.46
chr3	195699086	195699287	MUC20-OT1	0.0032	+	195699086	195699287	0	1	201,	0	-2.49	-2.33	6.33	-0.108	-1.28	-1.96
chr12	10372800	10378150	KLRC4-KLRK1	1.3e-06	-	10372800	10378150	0	2	431,19,	0,5331	-5.87	-5.12	12.5	-0.107	-1.28	-0.376
chrX	150986189	150987849	HMGB3	3e-05	+	150986189	150987849	0	3	1,175,73,	0,938,1587	-4.53	-4.11	2.17	-0.105	-1.27	-1.07
chr5	80436880	80437481	ZFYVE16	2.6e-06	+	80436880	80437481	0	1	601,	0	-5.59	-4.93	5.8	-0.105	-1.27	-0.85
chr19	7642579	7642730	STXBP2	0.00051	+	7642579	7642730	0	1	151,	0	-3.29	-3.05	2.5	-0.105	-1.27	-1.81
chr10	103602045	103602893	SH3PXD2A	2.5e-05	-	103602045	103602893	0	1	848,	0	-4.61	-4.18	4	-0.105	-1.27	0.513
chr9	37861223	37861424	DCAF10	0.00056	+	37861223	37861424	0	1	201,	0	-3.25	-3.02	5.5	-0.105	-1.27	-1.47
chr19	12734392	12734538	TRIR	3.8e-05	-	12734392	12734538	0	1	146,	0	-4.42	-4.02	1.25	-0.105	-1.27	0.73
chr17	1777265	1777366	SERPINF1	0.00028	+	1777265	1777366	0	1	101,	0	-3.55	-2.41	1.75	-0.105	-1.27	-2.53
chr3	10149791	10150040	VHL	3e-07	+	10149791	10150040	0	1	249,	0	-6.53	-5.59	1.64	0	-1.27e-05	0.0171
chr2	108499662	108507568	GCC2	0.0016	+	108499662	108507568	0	2	92,9,	0,7897	-2.8	-2.62	1.25	-0.105	-1.27	-2.34
chr15	40624696	40624797	KNL1	6.6e-09	+	40624696	40624797	0	1	101,	0	-8.18	-5.85	4.67	-0.105	-1.27	-3
chr1	153981911	153982206	RAB13	3.7e-07	-	153981911	153982206	0	1	295,	0	-6.43	-5.51	3.63	-0.105	-1.27	-0.517
chr2	208493414	208493514	PTH2R	0.00039	+	208493414	208493514	0	1	100,	0	-3.41	-2.3	3.5	-0.104	-1.27	3.25
chr8	23571964	23572115	SLC25A37	0.0016	+	23571964	23572115	0	1	151,	0	-2.79	-2.61	3.03	-0.105	-1.27	1.04
chr13	20983336	20988453	LATS2	6e-06	-	20983336	20988453	0	2	470,573,	0,4544	-5.22	-4.66	6.71	-0.105	-1.27	-0.648
chr12	123423145	123430646	RILPL2	6e-08	-	123423145	123430646	0	2	12,139,	0,7362	-7.22	-6.06	1.65	-0.105	-1.27	0.553
chr15	59030917	59031566	RNF111	3.8e-08	+	59030917	59031566	0	1	649,	0	-7.42	-6.19	6.8	-0.105	-1.27	-0.445
chr3	57756898	57757649	SLMAP	5.9e-07	+	57756898	57757649	0	1	751,	0	-6.23	-5.38	6.38	-0.105	-1.27	-0.189
chr10	97570257	97570657	UBTD1	0.00032	+	97570257	97570657	0	1	400,	0	-3.5	-3.24	12.5	-0.105	-1.27	-1.39
chr19	50801303	50802042	C19orf48	0.0033	-	50801303	50802042	0	2	46,54,	0,685	-2.48	-2.31	2	-0.105	-1.27	1.91
chr1	234607052	234608481	IRF2BP2	2e-16	-	234607052	234608481	0	3	800,61,35,	0,981,1394	-15.7	-13.2	6.15	-0.105	-1.27	-0.349
chr5	35877513	35877862	IL7R	0.0013	+	35877513	35877862	0	1	349,	0	-2.89	-2.69	6.5	-0.105	-1.27	1.89
chr16	53209600	53226432	CHD9	4.5e-05	+	53209600	53226432	0	4	213,112,58,67,	0,13043,13849,16765	-4.35	-3.96	2.59	-0.105	-1.27	-0.65
chr3	141444344	141444445	ZBTB38	1e-07	+	141444344	141444445	0	1	101,	0	-7	-5.91	4.2	-0.105	-1.27	-2.3
chr17	29080384	29080985	MYO18A	0.0013	-	29080384	29080985	0	1	601,	0	-2.88	-2.69	3.33	-0.105	-1.27	0.682
chr6	31535119	31535269	DDX39B	4.2e-05	-	31535119	31535269	0	1	150,	0	-4.38	-3.99	1.43	-0.105	-1.27	0.829
chr2	177323226	177323327	AC019080.1	0.00023	-	177323226	177323327	0	1	101,	0	-3.64	-3.36	2.6	-0.105	-1.27	1.72
chr7	150372744	150373144	REPIN1	0.00017	+	150372744	150373144	0	1	400,	0	-3.77	-3.47	3.37	-0.105	-1.27	-0.581
chr3	43347663	43349693	SNRK-AS1	2.9e-06	-	43347663	43349693	0	2	643,50,	0,1980	-5.54	-4.89	10.1	-0.105	-1.27	-0.612
chr8	89586718	89587018	AF117829.1	0.00019	-	89586718	89587018	0	1	300,	0	-3.72	-3.43	7	-0.105	-1.27	0.222
chr19	51417233	51417425	AC008750.2	0.00016	+	51417233	51417425	0	1	192,	0	-3.8	-2.62	2.75	-0.105	-1.27	-1.42
chr11	6223847	6224147	FAM160A2	0.00017	-	6223847	6224147	0	1	300,	0	-3.77	-3.47	2.83	-0.102	-1.26	-1.14
chr14	94051171	94051421	DDX24	1.7e-05	-	94051171	94051421	0	1	250,	0	-4.76	-4.3	9.5	-0.102	-1.26	-0.16
chr4	102616457	102616656	NFKB1	0.0024	+	102616457	102616656	0	1	199,	0	-2.62	-2.45	2	-0.102	-1.26	-1.11
chr2	73385907	73386058	ALMS1	0.00011	+	73385907	73386058	0	1	151,	0	-3.96	-3.64	3.6	-0.102	-1.26	-1.64
chr1	214658961	214663823	CENPF	5e-12	+	214658961	214663823	0	2	67,233,	0,4629	-11.3	-9.24	4.2	-0.0999	-1.26	-0.897
chr1	33494373	33494523	ZSCAN20	0.0014	+	33494373	33494523	0	1	150,	0	-2.86	-1.84	3	-0.103	-1.26	2.29
chr19	14410113	14410912	DDX39A	0.0072	-	14410113	14410912	0	1	799,	0	-2.14	-2	4.56	-0.102	-1.26	0.442
chr7	92079213	92079713	AKAP9	5.6e-05	+	92079213	92079713	0	1	500,	0	-4.25	-3.88	5.25	-0.102	-1.26	0.0186
chr15	39595384	39596032	THBS1	8.5e-08	+	39595384	39596032	0	1	648,	0	-7.07	-5.95	3.52	-0.102	-1.26	0.488
chr12	121817659	121825338	SETD1B	8.7e-05	+	121817659	121825338	0	5	45,106,492,1260,139,	0,139,1744,4830,7540	-4.06	-3.72	11.2	-0.102	-1.26	-0.0108
chr16	70398507	70399607	ST3GAL2	1e-06	-	70398507	70399607	0	1	1100,	0	-5.99	-5.21	10.8	-0.102	-1.26	0.591
chr1	224434433	224434733	WDR26	9.5e-08	-	224434433	224434733	0	1	300,	0	-7.02	-5.92	4.18	-0.102	-1.26	1
chr17	76563162	76563262	SNHG16	0.0026	+	76563162	76563262	0	1	100,	0	-2.58	-2.41	4.78	-0.102	-1.26	-1.97
chr3	52056272	52056372	DUSP7	1.5e-05	-	52056272	52056372	0	1	100,	0	-4.81	-4.34	1.5	0	-1.26e-05	0.33
chr10	43386848	43394675	HNRNPF	3.5e-08	-	43386848	43394675	0	2	1088,46,	0,7781	-7.46	-6.22	4.31	-0.102	-1.26	0.131
chr17	81030471	81030870	BAIAP2-DT	0.0032	-	81030471	81030870	0	1	399,	0	-2.5	-2.34	6	-0.102	-1.26	0.682
chr5	10652560	10655925	AC106760.1	5e-13	-	10652560	10655925	0	2	326,124,	0,3241	-12.3	-10.1	4.83	-0.102	-1.26	0.947
chr15	90081518	90081617	ZNF710-AS1	2.1e-06	-	90081518	90081617	0	1	99,	0	-5.68	-4.98	3	-0.102	-1.26	-2.64
chr6	136261267	136268204	BCLAF1	6e-08	-	136261267	136268204	0	3	210,147,43,	0,5761,6894	-7.22	-6.05	3.23	-0.0957	-1.25	-0.466
chr2	201240342	201240692	CASP8	0.00076	+	201240342	201240692	0	1	350,	0	-3.12	-2.9	13	-0.0957	-1.25	1.29
chr18	58984139	58984389	ZNF532	0.00045	+	58984139	58984389	0	1	250,	0	-3.35	-3.11	6.6	-0.0957	-1.25	-3.01
chr4	7061119	7061268	GRPEL1	7.2e-05	-	7061119	7061268	0	1	149,	0	-4.14	-3.78	3.4	-0.0963	-1.25	-1.55
chr12	111418286	111434869	SH2B3	3.2e-05	+	111418286	111434869	0	2	591,8,	0,16575	-4.5	-4.09	2.88	-0.0985	-1.25	0.579
chr8	27609013	27610601	CLU	6.3e-09	-	27609013	27610601	0	2	73,127,	0,1461	-8.2	-6.75	1.69	-0.0957	-1.25	0.625
chr1	92394106	92394257	RPAP2	1.7e-05	+	92394106	92394257	0	1	151,	0	-4.76	-4.29	6.67	-0.0963	-1.25	1.82
chr13	51974556	51974856	ATP7B	7.8e-06	-	51974556	51974856	0	1	300,	0	-5.11	-4.57	2.33	-0.0983	-1.25	-2
chr9	129804113	129804360	TOR1B	2.1e-05	+	129804113	129804360	0	1	247,	0	-4.67	-4.22	7.75	-0.0957	-1.25	-1.54
chr10	73230493	73230593	FAM149B1	0.00014	+	73230493	73230593	0	1	100,	0	-3.86	-3.55	2	-0.0957	-1.25	-2.18
chr12	100624550	100624800	GAS2L3	6.3e-05	+	100624550	100624800	0	1	250,	0	-4.2	-3.83	5.8	-0.0977	-1.25	-0.645
chr18	45849755	45849905	EPG5	1.3e-06	-	45849755	45849905	0	1	150,	0	-5.89	-5.13	4.2	-0.0983	-1.25	1.69
chr21	46636290	46636440	PRMT2	5.6e-06	+	46636290	46636440	0	1	150,	0	-5.25	-4.68	5	-0.0983	-1.25	1.38
chr13	34942336	34942637	NBEA	8.3e-05	+	34942336	34942637	0	1	301,	0	-4.08	-3.74	5.5	-0.0985	-1.25	-0.524
chrX	120254276	120254724	ZBTB33	6.9e-08	+	120254276	120254724	0	1	448,	0	-7.16	-6.01	4.33	-0.0983	-1.25	-1.49
chr4	17883878	17884178	LCORL	0.00085	-	17883878	17884178	0	1	300,	0	-3.07	-2.86	4.4	-0.0973	-1.25	1.5
chr11	43943184	43943484	C11orf96	3.5e-08	+	43943184	43943484	0	1	300,	0	-7.45	-5.3	9	-0.0957	-1.25	-1.57
chr6	160102669	160105252	IGF2R	5e-07	+	160102669	160105252	0	3	2,70,579,	0,1076,2004	-6.3	-5.43	3.67	-0.0969	-1.25	0.84
chr7	142618986	142619302	TRBV19	6.6e-09	+	142618986	142619302	0	2	119,65,	0,251	-8.18	-6.73	1.87	-0.0969	-1.25	1
chr7	144214111	144214360	AC004889.1	1.9e-06	+	144214111	144214360	0	1	249,	0	-5.71	-5	7	-0.0957	-1.25	1.48
chr15	33153918	33154219	FMN1	1.5e-06	-	33153918	33154219	0	1	301,	0	-5.81	-5.08	2.8	-0.0969	-1.25	-1.34
chr19	58294169	58306168	AC020915.1	4.8e-06	+	58294169	58306168	0	2	1412,81,	0,11918	-5.32	-4.73	7.5	-0.0967	-1.25	-0.566
chr19	36489747	36489897	AC092295.2	0.00018	+	36489747	36489897	0	1	150,	0	-3.75	-3.45	3	-0.0963	-1.25	2.16
chr17	37585403	37586492	SYNRG	0.0003	-	37585403	37586492	0	2	27,74,	0,1015	-3.53	-3.27	1.31	-0.0967	-1.25	-1.39
chr6	111367641	111372608	REV3L	8.5e-06	-	111367641	111372608	0	2	387,13,	0,4954	-5.07	-4.54	5.29	-0.0932	-1.24	1.11
chr6	142770439	142770689	HIVEP2	0.0017	-	142770439	142770689	0	1	250,	0	-2.78	-2.6	4.75	-0.0932	-1.24	1.34
chr5	141983399	141983500	RNF14	0.0028	+	141983399	141983500	0	1	101,	0	-2.56	-2.39	1.83	-0.0934	-1.24	-1.39
chr14	64052710	64053511	SYNE2	0.0015	+	64052710	64053511	0	1	801,	0	-2.81	-2.62	5	-0.095	-1.24	0.128
chr10	6427841	6430888	PRKCQ	0.00078	-	6427841	6430888	0	2	521,79,	0,2968	-3.11	-2.9	4.71	-0.0942	-1.24	0.703
chr3	149813006	149813106	RNF13	0.00047	+	149813006	149813106	0	1	100,	0	-3.33	-2.24	4	-0.0932	-1.24	-3
chr2	55049886	55050537	RTN4	1.7e-08	-	55049886	55050537	0	1	651,	0	-7.76	-6.44	3.96	-0.0942	-1.24	-0.0958
chr1	85707737	85708383	ZNHIT6	2.8e-09	-	85707737	85708383	0	1	646,	0	-8.56	-7.01	4.67	-0.0932	-1.24	-0.547
chr1	27847046	27850343	PPP1R8	9.3e-06	+	27847046	27850343	0	2	46,251,	0,3046	-5.03	-4.51	4.2	-0.0932	-1.24	0.947
chr11	118503842	118504542	KMT2A	2.3e-06	+	118503842	118504542	0	1	700,	0	-5.63	-4.95	3.67	-0.0932	-1.24	-0.59
chr16	3483503	3483604	NAA60	0.00062	+	3483503	3483604	0	1	101,	0	-3.21	-2.98	2.1	0	-1.24e-06	0.184
chr20	49988009	49988107	SNAI1	1.6e-05	+	49988009	49988107	0	1	98,	0	-4.8	-4.33	3.12	-0.0932	-1.24	-2
chr17	68307541	68307641	ARSG	7.8e-06	+	68307541	68307641	0	1	100,	0	-5.11	-3.64	4.67	-0.0942	-1.24	-1.95
chr17	1732911	1734058	WDR81	0.0014	+	1732911	1734058	0	2	66,532,	0,615	-2.86	-2.66	9.89	-0.0932	-1.24	0.73
chr14	20781921	20782021	RNASE6	0.037	+	20781921	20782021	0	1	100,	0	-1.43	-1.33	4.86	-0.0932	-1.24	-1.57
chr16	30534499	30534600	ZNF747	0.0005	-	30534499	30534600	0	1	101,	0	-3.3	-2.21	2	-0.095	-1.24	3.13
chr12	122141050	122142106	MLXIP	9.1e-07	+	122141050	122142106	0	2	33,416,	0,640	-6.04	-5.24	3.62	-0.095	-1.24	0.514
chrX	153794114	153794264	SSR4	0.00015	+	153794114	153794264	0	1	150,	0	-3.82	-2.63	2	-0.095	-1.24	-2.14
chr17	76083108	76083208	EXOC7	0.00019	-	76083108	76083208	0	1	100,	0	-3.73	-3.44	2.25	-0.0932	-1.24	1.98
chr3	18394562	18394813	SATB1	7.2e-06	-	18394562	18394813	0	1	251,	0	-5.14	-4.6	3.33	-0.0932	-1.24	-0.825
chr9	92720549	92720700	BICD2	2.9e-05	-	92720549	92720700	0	1	151,	0	-4.54	-4.12	2.43	-0.0932	-1.24	1.52
chr8	80499950	80500300	ZBTB10	3.9e-07	+	80499950	80500300	0	1	350,	0	-6.41	-5.5	3.73	-0.0932	-1.24	-1.06
chr14	106268653	106269140	IGHV3-23	4e-06	-	106268653	106269140	0	2	259,125,	0,362	-5.4	-4.78	1.64	-0.095	-1.24	0.648
chr19	58455342	58455642	ZNF324B	0.0052	+	58455342	58455642	0	1	300,	0	-2.28	-2.13	3.5	-0.0932	-1.24	1.03
chr16	27448605	27449149	IL21R-AS1	6.8e-05	-	27448605	27449149	0	1	544,	0	-4.17	-3.81	8.6	-0.0932	-1.24	0.336
chr18	5240734	5240831	AP001496.3	0.00025	-	5240734	5240831	0	1	97,	0	-3.6	-2.45	1.83	-0.095	-1.24	0.363
chr22	22322814	22322915	AC245060.7	0.0014	+	22322814	22322915	0	1	101,	0	-2.85	-2.66	1.42	-0.0942	-1.24	1.23
chr20	35899557	35914092	PHF20	0.00011	+	35899557	35914092	0	3	91,99,60,	0,13691,14475	-3.96	-3.64	2.71	-0.0922	-1.23	-0.969
chr9	120904580	120905078	TRAF1	0.00058	-	120904580	120905078	0	1	498,	0	-3.24	-3.01	7.5	-0.0925	-1.23	-0.493
chr6	154159833	154159934	IPCEF1	0.00022	-	154159833	154159934	0	1	101,	0	-3.65	-2.5	3.5	-0.0912	-1.23	-2.91
chrX	68829414	68829563	EFNB1	0.005	+	68829414	68829563	0	1	149,	0	-2.3	-2.15	2.4	-0.0922	-1.23	1.75
chr16	729909	730010	CIAO3	0.004	-	729909	730010	0	1	101,	0	-2.4	-2.24	1.29	-0.0912	-1.23	-2.99
chr9	72355242	72355393	ZFAND5	1.2e-05	-	72355242	72355393	0	1	151,	0	-4.91	-4.42	2.91	-0.0912	-1.23	-1.25
chr8	140531852	140532516	AGO2	1.6e-05	-	140531852	140532516	0	2	300,101,	0,563	-4.79	-4.32	5.33	-0.0925	-1.23	-0.673
chr1	39385503	39385854	MACF1	1.9e-05	+	39385503	39385854	0	1	351,	0	-4.73	-4.28	2.31	-0.0922	-1.23	-0.467
chr2	20447468	20448753	RHOB	7.6e-06	+	20447468	20448753	0	1	1285,	0	-5.12	-4.58	4.21	-0.0912	-1.23	-0.174
chr8	8785742	8785991	MFHAS1	5.1e-06	-	8785742	8785991	0	1	249,	0	-5.29	-4.71	5.75	-0.093	-1.23	-1.56
chr5	149977701	149977801	SLC26A2	0.00081	+	149977701	149977801	0	1	100,	0	-3.09	-2.87	3.31	-0.0912	-1.23	-2.19
chr11	67792091	67792239	FAM86C2P	0.00011	-	67792091	67792239	0	1	148,	0	-3.94	-2.73	2	-0.0912	-1.23	2.91
chr19	53455774	53455875	ZNF761	0.00011	+	53455774	53455875	0	1	101,	0	-3.96	-3.64	2.4	-0.0912	-1.23	2.16
chr11	93666737	93667629	CEP295	0.0015	+	93666737	93667629	0	2	78,23,	0,869	-2.82	-1.8	1.5	-0.0912	-1.23	-2.58
chr4	145514528	145525735	SMAD1	4.7e-06	+	145514528	145525735	0	2	485,16,	0,11191	-5.33	-4.74	15.3	-0.0925	-1.23	-1.11
chr15	65690490	65690740	DENND4A	2.4e-06	-	65690490	65690740	0	1	250,	0	-5.62	-4.95	3.5	-0.0912	-1.23	-1.26
chr16	53304121	53304321	CHD9	0.0003	+	53304121	53304321	0	1	200,	0	-3.52	-3.26	3.2	-0.0912	-1.23	0.242
chr3	138261934	138262035	NME9	2.5e-13	-	138261934	138262035	0	1	101,	0	-12.6	-10.4	2.14	-0.0925	-1.23	-1.84
chr12	132078458	132078658	EP400	3.5e-05	+	132078458	132078658	0	1	200,	0	-4.45	-4.04	2.92	-0.0912	-1.23	1.09
chrX	103357672	103357919	TCEAL9	4.8e-08	+	103357672	103357919	0	1	247,	0	-7.32	-6.13	4.12	-0.0912	-1.23	-0.755
chr6	28272729	28276435	ZSCAN26	0.00017	+	28272729	28276435	0	2	58,241,	0,3465	-3.77	-3.48	6.6	0	-1.23e-05	-0.524
chr1	232805733	232806328	MAP10	0.0037	+	232805733	232806328	0	1	595,	0	-2.43	-2.27	8	-0.0912	-1.23	0.025
chr6	30294780	30294931	HCG18	0.0002	-	30294780	30294931	0	1	151,	0	-3.69	-3.41	1.8	-0.0912	-1.23	1.68
chr21	33969998	33970149	LINC00649	1.8e-05	+	33969998	33970149	0	1	151,	0	-4.74	-4.28	3.8	-0.093	-1.23	1.91
chr12	8790209	8794400	AC092490.1	6.3e-07	+	8790209	8794400	0	2	54,96,	0,4095	-6.2	-5.36	2.71	-0.0912	-1.23	-0.606
chr7	30390934	30398841	LINC01176	6e-08	+	30390934	30398841	0	2	101,50,	0,7857	-7.22	-5.13	3.67	-0.0912	-1.23	1.93
chr15	68086356	68087847	PIAS1	3.8e-07	+	68086356	68087847	0	2	394,6,	0,1485	-6.42	-5.51	5.1	-0.0897	-1.22	-0.719
chr20	3874376	3874577	MAVS	1.5e-05	+	3874376	3874577	0	1	201,	0	-4.83	-4.35	2.33	-0.091	-1.22	1.03
chr15	42451297	42451897	ZNF106	9.1e-07	-	42451297	42451897	0	1	600,	0	-6.04	-5.24	4.75	-0.091	-1.22	-0.637
chr2	55334275	55334826	CCDC88A	1.8e-07	-	55334275	55334826	0	1	551,	0	-6.75	-5.74	4.46	-0.089	-1.22	-0.457
chr2	241499365	241499516	STK25	0.0043	-	241499365	241499516	0	1	151,	0	-2.37	-1.42	2	-0.0897	-1.22	1.95
chr1	231336601	231337352	EXOC8	1.3e-13	-	231336601	231337352	0	1	751,	0	-12.9	-10.6	6.22	-0.089	-1.22	-0.758
chr9	116699459	116699659	TRIM32	0.00013	+	116699459	116699659	0	1	200,	0	-3.87	-2.67	3.67	-0.0878	-1.22	2.32
chr14	20801670	20801917	RNASE1	0.00049	-	20801670	20801917	0	1	247,	0	-3.31	-3.08	2.81	-0.0905	-1.22	1.97
chr12	56120594	56120795	ZC3H10	0.00013	+	56120594	56120795	0	1	201,	0	-3.9	-2.7	5.5	-0.091	-1.22	-2.99
chr6	136360700	136365809	MAP7	1.1e-05	-	136360700	136365809	0	4	98,175,253,75,	0,304,1749,5034	-4.96	-4.46	3.29	-0.0893	-1.22	-1.11
chr12	553511	553811	B4GALNT3	2e-05	+	553511	553811	0	1	300,	0	-4.7	-3.33	5.5	-0.0899	-1.22	-1.55
chr17	16121179	16138161	NCOR1	3.2e-05	-	16121179	16138161	0	5	90,26,128,102,4,	0,1430,4902,16131,16978	-4.49	-4.08	3.29	-0.0889	-1.22	-0.46
chr18	62523505	62524555	ZCCHC2	2.4e-07	+	62523505	62524555	0	1	1050,	0	-6.62	-5.65	6.86	-0.091	-1.22	-0.32
chr2	231397774	231397925	B3GNT7	0.0048	+	231397774	231397925	0	1	151,	0	-2.32	-1.38	2.25	-0.091	-1.22	1.67
chr1	158639878	158639978	SPTA1	0.00054	-	158639878	158639978	0	1	100,	0	-3.27	-3.04	1.2	-0.0899	-1.22	-1.33
chr5	76833874	76834173	F2RL1	0.0014	+	76833874	76834173	0	1	299,	0	-2.84	-2.65	8.5	-0.091	-1.22	1.19
chr17	8144875	8145074	AC129492.1	0.001	-	8144875	8145074	0	1	199,	0	-2.99	-2.79	1.67	-0.0897	-1.22	0.605
chr21	45513171	45513521	COL18A1	4.3e-05	+	45513171	45513521	0	1	350,	0	-4.37	-3.08	5	-0.0879	-1.22	-2.68
chr5	21585735	21585985	GUSBP1	0.00071	+	21585735	21585985	0	1	250,	0	-3.15	-2.93	8.5	-0.091	-1.22	0.611
chr22	44168676	44168826	PARVB	0.005	+	44168676	44168826	0	1	150,	0	-2.3	-2.15	2.18	-0.0897	-1.22	1.35
chr12	45904993	45905194	ARID2	0.00066	+	45904993	45905194	0	1	201,	0	-3.18	-2.95	10.2	-0.091	-1.22	-3.09
chr22	40924447	40926383	XPNPEP3	0.00024	+	40924447	40926383	0	2	35,115,	0,1821	-3.62	-2.47	3	-0.0879	-1.22	-2.54
chr19	37669777	37669926	ZNF781	0.002	-	37669777	37669926	0	1	149,	0	-2.69	-1.69	4	-0.091	-1.22	1.32
chr19	57859205	57860100	ZNF587	1.3e-06	+	57859205	57860100	0	1	895,	0	-5.89	-5.14	13.5	-0.091	-1.22	-0.428
chr12	132189348	132189646	LINC02361	2.8e-06	-	132189348	132189646	0	1	298,	0	-5.55	-3.96	3	-0.0879	-1.22	-1.06
chr17	82244817	82245591	AC132872.3	1.8e-05	+	82244817	82245591	0	2	161,420,	0,354	-4.75	-4.29	7.43	-0.0879	-1.22	0.306
chr1	197142809	197142910	ASPM	0.00089	-	197142809	197142910	0	1	101,	0	-3.05	-2	1.5	-0.0873	-1.21	-2.04
chr22	21923070	21923270	PPM1F	1.7e-06	-	21923070	21923270	0	1	200,	0	-5.77	-5.06	2.88	-0.0877	-1.21	0.854
chr18	48921446	48921896	SMAD7	6.2e-05	-	48921446	48921896	0	1	450,	0	-4.21	-3.85	5	-0.0873	-1.21	-0.635
chr11	114247317	114250676	ZBTB16	1.6e-14	+	114247317	114250676	0	2	48,351,	0,3008	-13.8	-11.5	5.83	-0.0873	-1.21	-0.729
chr5	175682731	175683280	HRH2	0.0006	+	175682731	175683280	0	1	549,	0	-3.22	-2.99	4	-0.0877	-1.21	-0.351
chr14	52314945	52315143	PTGER2	9.1e-07	+	52314945	52315143	0	1	198,	0	-6.04	-5.24	2.54	-0.0877	-1.21	-1.71
chr9	132402048	132402297	TTF1	4.5e-05	-	132402048	132402297	0	1	249,	0	-4.35	-3.97	5	-0.0873	-1.21	-2.01
chr20	2143857	2144057	STK35	7.4e-06	+	2143857	2144057	0	1	200,	0	-5.13	-4.59	2.75	-0.0873	-1.21	-2.58
chr14	65061352	65065582	MAX	1.3e-06	-	65061352	65065582	0	2	650,46,	0,4184	-5.87	-5.12	4.33	-0.0873	-1.21	1.25
chr18	23136206	23136406	CABLES1	0.0022	+	23136206	23136406	0	1	200,	0	-2.66	-1.67	2.33	-0.0865	-1.21	1.57
chr3	172633469	172633916	NCEH1	1e-05	-	172633469	172633916	0	1	447,	0	-4.98	-4.47	6	-0.0873	-1.21	-0.849
chr11	61403139	61403439	CPSF7	1.5e-05	-	61403139	61403439	0	1	300,	0	-4.81	-4.34	5.78	-0.0849	-1.21	0.79
chr8	30547420	30549548	RBPMS	0.00062	+	30547420	30549548	0	2	102,49,	0,2079	-3.21	-2.99	1.9	-0.0873	-1.21	1.08
chr19	49949926	49950125	SIGLEC11	0.00013	-	49949926	49950125	0	1	199,	0	-3.88	-3.57	8	-0.0873	-1.21	-0.775
chr16	31080103	31081701	ZNF646	4e-06	+	31080103	31081701	0	1	1598,	0	-5.4	-4.79	7	-0.0873	-1.21	0.214
chr9	111527512	111527663	ZNF483	0.00093	+	111527512	111527663	0	1	151,	0	-3.03	-1.98	5	-0.0873	-1.21	-2.17
chr16	66404085	66404435	CDH5	0.0003	+	66404085	66404435	0	1	350,	0	-3.53	-2.4	4.67	-0.0852	-1.21	-0.374
chr20	20391579	20391680	RALGAPA2	0.00056	-	20391579	20391680	0	1	101,	0	-3.25	-3.02	2.5	-0.0873	-1.21	-2.26
chr10	124681749	124696176	FAM53B	3.5e-05	-	124681749	124696176	0	2	630,19,	0,14408	-4.45	-4.05	6.75	-0.0877	-1.21	-0.655
chr16	48361481	48362480	SIAH1	2e-06	-	48361481	48362480	0	1	999,	0	-5.69	-4.99	5.4	-0.0873	-1.21	0.416
chr16	30536604	30536704	AC002310.1	1.5e-06	+	30536604	30536704	0	1	100,	0	-5.83	-4.15	5	-0.0873	-1.21	3.17
chr19	19534093	19534686	YJEFN3	5.4e-08	+	19534093	19534686	0	1	593,	0	-7.27	-6.09	14.2	-0.0877	-1.21	-1.13
chr11	58968042	58968241	AP001636.2	7.9e-12	-	58968042	58968241	0	1	199,	0	-11.1	-9.09	7	-0.0873	-1.21	2.54
chr16	89717434	89717727	VPS9D1-AS1	1e-07	+	89717434	89717727	0	1	293,	0	-6.99	-5.9	10.5	-0.0873	-1.21	0.923
chr11	71745380	71745729	AP003498.3	0.0023	+	71745380	71745729	0	1	349,	0	-2.63	-2.46	6	-0.0861	-1.21	-0.749
chrX	13767167	13767937	OFD1	1.7e-06	+	13767167	13767937	0	2	117,33,	0,737	-5.77	-5.05	3.5	-0.083	-1.2	-1.25
chr6	34858510	34858859	UHRF1BP1	5e-05	+	34858510	34858859	0	1	349,	0	-4.3	-3.92	3.75	-0.0841	-1.2	1.01
chr10	38123610	38123710	ZNF37A	0.0011	+	38123610	38123710	0	1	100,	0	-2.96	-1.93	1.6	-0.0846	-1.2	2.04
chrX	77682507	77683406	ATRX	4.2e-07	-	77682507	77683406	0	1	899,	0	-6.38	-5.48	4.67	-0.083	-1.2	-0.00313
chr22	30337169	30338967	SF3A1	2.6e-06	-	30337169	30338967	0	3	11,208,179,	0,520,1619	-5.58	-4.92	2.95	-0.083	-1.2	-0.567
chr14	88572613	88572714	ZC3H14	0.00052	+	88572613	88572714	0	1	101,	0	-3.28	-2.19	2	-0.0841	-1.2	-2.37
chr8	78733691	78736483	IL7	0.0016	-	78733691	78736483	0	2	141,10,	0,2782	-2.8	-1.79	3.5	-0.083	-1.2	1.79
chr19	48391450	48391551	KDELR1	0.00022	-	48391450	48391551	0	1	101,	0	-3.65	-3.37	2.57	-0.083	-1.2	-1.24
chr10	92239827	92240127	CPEB3	2.1e-07	-	92239827	92240127	0	1	300,	0	-6.67	-5.68	4.5	-0.083	-1.2	1.77
chr11	128970555	128970806	ARHGAP32	5.8e-05	-	128970555	128970806	0	1	251,	0	-4.24	-3.87	8.33	-0.083	-1.2	1.65
chr15	41825962	41826212	MAPKBP1	0.00015	+	41825962	41826212	0	1	250,	0	-3.81	-3.51	2.57	-0.0839	-1.2	0.917
chr12	89525283	89526047	POC1B	8.9e-07	-	89525283	89526047	0	2	332,167,	0,597	-6.05	-5.25	6.8	-0.0841	-1.2	1.07
chr2	25743930	25749799	ASXL2	5.8e-08	-	25743930	25749799	0	2	546,104,	0,5765	-7.24	-6.06	9	-0.083	-1.2	-0.519
chr3	31658238	31658539	OSBPL10	4.2e-05	-	31658238	31658539	0	1	301,	0	-4.38	-3.99	2.62	-0.083	-1.2	-0.0886
chr2	111164223	111164422	BCL2L11	6e-05	+	111164223	111164422	0	1	199,	0	-4.22	-3.86	3.4	-0.083	-1.2	-1.39
chr17	29534205	29543065	TAOK1	2.6e-08	+	29534205	29543065	0	2	95,505,	0,8355	-7.59	-6.31	4	-0.0835	-1.2	0.0603
chr15	84802200	84802400	ZNF592	1.7e-05	+	84802200	84802400	0	1	200,	0	-4.77	-4.31	13	-0.0846	-1.2	-0.837
chr9	137716625	137717126	EHMT1	1e-06	+	137716625	137717126	0	1	501,	0	-5.98	-5.2	5.17	-0.0846	-1.2	0.532
chr3	40467240	40467390	RPL14	0.0052	+	40467240	40467390	0	1	150,	0	-2.28	-1.34	6.33	-0.083	-1.2	1.2
chr9	36839548	36839698	PAX5	0.00062	-	36839548	36839698	0	1	150,	0	-3.21	-2.14	3.5	-0.0835	-1.2	-2.81
chr6	33451800	33452400	SYNGAP1	0.0001	+	33451800	33452400	0	1	600,	0	-3.99	-3.66	4.44	-0.0847	-1.2	-0.409
chr19	53492807	53493108	ZNF813	1.3e-05	+	53492807	53493108	0	1	301,	0	-4.9	-3.48	5.5	-0.0846	-1.2	2.5
chr3	183810485	183810733	YEATS2-AS1	0.00069	-	183810485	183810733	0	1	248,	0	-3.16	-2.94	4	-0.0846	-1.2	0.903
chr22	32273077	32273227	SLC5A4-AS1	0.0017	+	32273077	32273227	0	1	150,	0	-2.77	-1.77	5.5	-0.083	-1.2	-2.81
chr8	23103210	23103359	AC107959.4	0.00019	+	23103210	23103359	0	1	149,	0	-3.72	-3.43	2.47	-0.083	-1.2	0.993
chr11	118471817	118472318	AP001267.5	8.1e-08	+	118471817	118472318	0	1	501,	0	-7.09	-5.97	3.74	-0.083	-1.2	-0.664
chr19	55706624	55706725	EPN1	0.00055	+	55706624	55706725	0	1	101,	0	-3.26	-2.18	6.33	-0.0812	-1.19	-3.54
chr19	16190913	16191209	FAM32A	1.4e-05	+	16190913	16191209	0	1	296,	0	-4.84	-4.36	3.9	-0.083	-1.19	-0.98
chr19	38119365	38130578	SIPA1L3	0.00011	+	38119365	38130578	0	2	517,81,	0,11132	-3.95	-3.62	6.22	-0.083	-1.19	0.00541
chr11	33257797	33258338	HIPK3	2.3e-07	+	33257797	33258338	0	2	92,8,	0,533	-6.63	-5.65	1.74	-0.0812	-1.19	-0.91
chr2	68173333	68174799	PNO1	0.0018	+	68173333	68174799	0	2	84,65,	0,1401	-2.74	-1.74	2.17	-0.0822	-1.19	1.81
chr14	75047006	75047206	MLH3	2.8e-05	-	75047006	75047206	0	1	200,	0	-4.56	-4.13	6.5	-0.0812	-1.19	1.76
chr20	17970023	17970272	MGME1	0.0012	+	17970023	17970272	0	1	249,	0	-2.92	-2.72	3.27	-0.083	-1.19	-1.03
chr17	40355358	40356695	RARA	0.00036	+	40355358	40356695	0	2	63,687,	0,650	-3.44	-3.19	8	-0.0812	-1.19	-0.0271
chr2	99126171	99126571	TSGA10	0.0023	-	99126171	99126571	0	1	400,	0	-2.64	-1.65	3	-0.083	-1.19	0.648
chr11	76661040	76661289	LRRC32	0.00016	-	76661040	76661289	0	1	249,	0	-3.79	-2.61	6	-0.083	-1.19	-1.43
chr12	11884566	11891267	ETV6	2.1e-05	+	11884566	11891267	0	3	21,101,327,	0,1359,6374	-4.68	-4.23	3.18	-0.0812	-1.19	-0.664
chr13	29513656	29514356	SLC7A1	4.4e-05	-	29513656	29514356	0	1	700,	0	-4.36	-3.97	8.57	-0.083	-1.19	-0.704
chr14	75470137	75470237	JDP2	3.5e-05	+	75470137	75470237	0	1	100,	0	-4.45	-4.05	4.75	-0.0812	-1.19	-3.23
chr17	82601349	82601999	FOXK2	2e-06	+	82601349	82601999	0	1	650,	0	-5.7	-5	13.5	-0.083	-1.19	-1
chr1	226735650	226737198	ITPKB	3.4e-07	-	226735650	226737198	0	1	1548,	0	-6.47	-5.55	8.33	-0.083	-1.19	0.0942
chr20	10622772	10622923	SLX4IP	9.3e-06	+	10622772	10622923	0	1	151,	0	-5.03	-3.58	3.4	-0.0812	-1.19	-3.69
chr1	222624834	222628103	MIA3	3.1e-06	+	222624834	222628103	0	2	20,529,	0,2740	-5.51	-4.87	8	-0.0812	-1.19	-0.362
chr5	96879920	96880220	ERAP2	2.7e-05	+	96879920	96880220	0	1	300,	0	-4.57	-4.14	5.29	-0.0812	-1.19	-0.991
chr3	99850364	99850762	FILIP1L	5.4e-05	-	99850364	99850762	0	1	398,	0	-4.27	-3.9	6	-0.0812	-1.19	-1.36
chr16	70365812	70365913	DDX19A	0.00066	+	70365812	70365913	0	1	101,	0	-3.18	-2.96	1.82	-0.0812	-1.19	2.06
chr12	104761416	104761616	CHST11	4e-05	+	104761416	104761616	0	1	200,	0	-4.4	-4	2.4	-0.0823	-1.19	-1.35
chr2	173964426	173964527	SP3	3.9e-05	-	173964426	173964527	0	1	101,	0	-4.41	-4.02	2.33	-0.083	-1.19	-2.55
chr1	11795045	11795246	MTHFR	0.00069	-	11795045	11795246	0	1	201,	0	-3.16	-2.94	2.33	-0.0812	-1.19	-1.29
chr3	44500058	44500656	ZNF852	8.1e-06	-	44500058	44500656	0	1	598,	0	-5.09	-4.55	7.5	-0.0812	-1.19	0.429
chr8	1763822	1764682	CLN8	0.00015	+	1763822	1764682	0	2	119,31,	0,829	-3.82	-3.51	4	-0.083	-1.19	-2.81
chr1	22527768	22528167	ZBTB40	0.0013	+	22527768	22528167	0	1	399,	0	-2.87	-2.68	3.8	-0.083	-1.19	0.267
chr19	21425778	21426128	ZNF493	2.2e-05	+	21425778	21426128	0	1	350,	0	-4.66	-3.3	3.25	-0.0812	-1.19	1.42
chr10	43616611	43616811	ZNF485	0.00046	+	43616611	43616811	0	1	200,	0	-3.34	-3.1	6.67	-0.0828	-1.19	1.29
chr16	19119029	19119230	ITPRIPL2	1.1e-05	+	19119029	19119230	0	1	201,	0	-4.96	-4.45	2.89	-0.0822	-1.19	0.952
chr17	8079858	8080201	AC129492.2	0.0012	+	8079858	8080201	0	1	343,	0	-2.93	-2.73	12.5	-0.0812	-1.19	1.63
chr1	180976234	180976482	AL162431.2	4.4e-10	-	180976234	180976482	0	1	248,	0	-9.36	-7.64	9	-0.0812	-1.19	1.56
chr7	128654439	128654675	AC018638.5	6.6e-05	+	128654439	128654675	0	1	236,	0	-4.18	-3.82	6.11	-0.083	-1.19	-0.597
chr19	36515560	36517296	ZNF260	0.0014	-	36515560	36517296	0	2	139,11,	0,1725	-2.85	-1.83	4	-0.083	-1.19	2.7
chr8	144522485	144523024	LRRC24	2.3e-05	-	144522485	144523024	0	1	539,	0	-4.63	-4.19	8	-0.083	-1.19	1.03
chr10	124942472	124966607	ZRANB1	7.4e-08	+	124942472	124966607	0	2	835,14,	0,24121	-7.13	-5.99	7.4	-0.0762	-1.18	-0.256
chr3	185689620	185693188	IGF2BP2	8.5e-05	-	185689620	185693188	0	3	7,82,12,	0,3078,3556	-4.07	-3.73	2.33	-0.0779	-1.18	-1.26
chr10	114447995	114463053	ABLIM1	0.00021	-	114447995	114463053	0	5	31,57,48,105,9,	0,2083,3628,5383,15049	-3.67	-3.39	2.11	-0.0805	-1.18	-0.878
chr22	40265079	40266779	TNRC6B	1.4e-08	+	40265079	40266779	0	1	1700,	0	-7.86	-6.51	6.93	-0.0758	-1.18	-0.213
chr14	24436462	24437657	KHNYN	2.8e-06	+	24436462	24437657	0	2	27,622,	0,573	-5.55	-4.89	8.2	-0.0776	-1.18	0.48
chr5	81225769	81225969	RASGRF2	0.0024	+	81225769	81225969	0	1	200,	0	-2.62	-1.64	7.5	-0.0771	-1.18	-2.32
chr6	36684185	36685790	CDKN1A	1e-06	+	36684185	36685790	0	2	361,40,	0,1565	-5.98	-5.2	2	-0.0777	-1.18	0.535
chr19	4792329	4792680	FEM1A	1.1e-05	+	4792329	4792680	0	1	351,	0	-4.94	-4.44	2	-0.0765	-1.18	1.1
chr2	152619034	152619135	FMNL2	3.2e-06	+	152619034	152619135	0	1	101,	0	-5.5	-3.92	6.5	-0.0812	-1.18	-3.43
chr3	160755851	160756102	PPM1L	1.3e-06	+	160755851	160756102	0	1	251,	0	-5.89	-5.14	4	-0.0806	-1.18	-1.43
chr11	64343844	64348850	CCDC88B	2.8e-05	+	64343844	64348850	0	3	70,1161,20,	0,152,4986	-4.56	-4.14	6.58	-0.0812	-1.18	0.205
chr2	177221614	177221814	HNRNPA3	8.7e-07	+	177221614	177221814	0	1	200,	0	-6.06	-5.25	2.31	-0.0776	-1.18	0.665
chr17	82153706	82153857	CCDC57	0.00013	-	82153706	82153857	0	1	151,	0	-3.89	-2.69	3	-0.0762	-1.18	2
chr17	30053539	30053740	EFCAB5	0.00012	+	30053539	30053740	0	1	201,	0	-3.92	-2.71	4.5	-0.0812	-1.18	1.04
chr14	105394607	105394907	PACS2	0.00017	+	105394607	105394907	0	1	300,	0	-3.77	-3.47	6.2	-0.0781	-1.18	0.623
chr4	36284049	36284498	DTHD1	5.8e-07	+	36284049	36284498	0	1	449,	0	-6.24	-5.39	5.67	-0.0812	-1.18	-0.605
chr19	57292091	57292932	ZNF460	1.7e-05	+	57292091	57292932	0	1	841,	0	-4.78	-4.31	3.69	-0.0776	-1.18	-0.545
chr12	10372801	10378151	KLRK1	1.5e-06	-	10372801	10378151	0	2	430,20,	0,5330	-5.83	-5.09	11.5	-0.0806	-1.18	-0.311
chr2	95215076	95215420	AC092835.1	0.0042	+	95215076	95215420	0	1	344,	0	-2.38	-2.23	7.33	-0.0762	-1.18	0.788
chr7	38725408	38725558	VPS41	5.5e-06	-	38725408	38725558	0	1	150,	0	-5.26	-4.69	4.57	-0.0753	-1.17	-2.8
chr2	65071807	65072705	CEP68	8.7e-06	+	65071807	65072705	0	1	898,	0	-5.06	-4.53	6.75	-0.0742	-1.17	-0.476
chr6	107957958	107958158	SEC63	2.3e-06	-	107957958	107958158	0	1	200,	0	-5.64	-4.96	3.2	-0.0753	-1.17	0.887
chr16	12524721	12526580	SNX29	3.5e-05	+	12524721	12526580	0	2	120,31,	0,1828	-4.45	-4.05	3.4	-0.0753	-1.17	-1.82
chr12	55932091	55932192	DGKA	0.0019	+	55932091	55932192	0	1	101,	0	-2.71	-2.53	1.5	-0.0753	-1.17	-1.85
chr5	479696	481595	SLC9A3	3e-06	-	479696	481595	0	2	269,31,	0,1868	-5.52	-3.93	2.5	-0.0729	-1.17	1.31
chrX	107065014	107065164	RBM41	0.0019	-	107065014	107065164	0	1	150,	0	-2.73	-1.73	2	-0.0741	-1.17	1.78
chr1	20501131	20501330	MUL1	5.8e-05	-	20501131	20501330	0	1	199,	0	-4.24	-2.97	3.67	0	-1.17e-05	0.152
chr3	186554401	186554652	TBCCD1	0.00022	-	186554401	186554652	0	1	251,	0	-3.65	-3.37	5	-0.0753	-1.17	1.21
chr20	36255989	36256236	AAR2	0.0029	+	36255989	36256236	0	1	247,	0	-2.54	-2.38	2.33	-0.0753	-1.17	-1.69
chr15	50481551	50482002	USP8	1.3e-05	+	50481551	50482002	0	1	451,	0	-4.89	-4.4	6.71	-0.0749	-1.17	-0.351
chr22	31204570	31204821	RNF185	0.00049	+	31204570	31204821	0	1	251,	0	-3.31	-3.07	4.2	-0.0753	-1.17	-1.69
chr6	125082899	125083349	RNF217	8.1e-05	+	125082899	125083349	0	1	450,	0	-4.09	-3.75	4	-0.0741	-1.17	0.801
chr5	66177557	66179218	SREK1	5.8e-09	+	66177557	66179218	0	2	101,500,	0,1161	-8.24	-6.78	9	-0.0741	-1.17	-0.643
chr3	185052115	185052215	VPS8	0.00012	+	185052115	185052215	0	1	100,	0	-3.93	-3.61	1.8	-0.0753	-1.17	1.8
chr11	61965414	61965515	BEST1	7.9e-05	+	61965414	61965515	0	1	101,	0	-4.1	-3.76	1.12	-0.0753	-1.17	-0.827
chr1	23092705	23094000	LUZP1	1e-06	-	23092705	23094000	0	1	1295,	0	-5.98	-5.19	5.44	-0.0749	-1.17	0.309
chr11	120330455	120330555	TMEM136	0.00036	+	120330455	120330555	0	1	100,	0	-3.44	-2.33	4	-0.0729	-1.17	2.39
chr20	53254774	53254874	TSHZ2	5.9e-09	+	53254774	53254874	0	1	100,	0	-8.23	-5.89	6	-0.0753	-1.17	-2.06
chr17	8369059	8369455	KRBA2	0.00013	-	8369059	8369455	0	1	396,	0	-3.9	-3.59	6.71	-0.0753	-1.17	0.411
chr3	44445693	44446393	ZNF445	2.4e-06	-	44445693	44446393	0	1	700,	0	-5.62	-4.94	4.93	-0.0753	-1.17	0.363
chr1	15617507	15617608	DDI2	0.00076	+	15617507	15617608	0	1	101,	0	-3.12	-2.06	6.33	-0.0735	-1.17	-2.58
chr17	67086874	67087025	HELZ	4.8e-05	-	67086874	67087025	0	1	151,	0	-4.32	-3.94	2	-0.0753	-1.17	-1.42
chr16	87695358	87695458	AC010536.1	7.8e-08	-	87695358	87695458	0	1	100,	0	-7.11	-5.06	1.5	-0.0753	-1.17	1.36
chr4	165278744	165278893	GK3P	0.0051	-	165278744	165278893	0	1	149,	0	-2.29	-1.35	2.5	-0.0753	-1.17	-2.58
chr12	122980795	122981392	AC026362.1	0.00015	+	122980795	122981392	0	1	597,	0	-3.82	-3.52	4.67	-0.0749	-1.17	0.504
chr18	5238153	5238351	LINC00526	1.3e-10	-	5238153	5238351	0	1	198,	0	-9.88	-8.04	6.73	-0.0745	-1.17	1.75
chr17	14329224	14329474	AC005224.2	1.3e-08	+	14329224	14329474	0	1	250,	0	-7.89	-6.53	4.43	-0.0753	-1.17	-1.22
chr5	150407180	150412829	CD74	5.6e-06	-	150407180	150412829	0	2	144,205,	0,5444	-5.25	-4.68	1.85	-0.0727	-1.16	0.39
chr15	60511385	60511536	RORA	0.00012	-	60511385	60511536	0	1	151,	0	-3.91	-3.6	3.71	-0.0729	-1.16	-1.18
chr5	88804700	88824006	MEF2C	5.8e-08	-	88804700	88824006	0	3	101,27,272,	0,13104,19034	-7.24	-6.06	2.88	-0.0727	-1.16	0.085
chr22	39968177	39968528	GRAP2	0.0025	+	39968177	39968528	0	1	351,	0	-2.6	-2.43	3.92	-0.0723	-1.16	-0.556
chr16	84744744	84745442	USP10	3.7e-08	+	84744744	84745442	0	1	698,	0	-7.43	-6.2	10.8	-0.0727	-1.16	-0.788
chr8	19395472	19395622	SH2D4A	0.0028	+	19395472	19395622	0	1	150,	0	-2.55	-1.57	10	-0.0727	-1.16	1.09
chr11	118471814	118472315	KMT2A	5.9e-07	+	118471814	118472315	0	1	501,	0	-6.23	-5.38	4	-0.0728	-1.16	-0.651
chr2	224379588	224379984	FAM124B	0.00069	-	224379588	224379984	0	1	396,	0	-3.16	-2.93	4.25	-0.0728	-1.16	0.332
chr20	44489534	44490181	TTPAL	0.00013	+	44489534	44490181	0	1	647,	0	-3.89	-3.57	12.5	-0.0723	-1.16	-0.675
chr11	6600000	6600200	RRP8	1.4e-05	-	6600000	6600200	0	1	200,	0	-4.86	-3.45	3.25	-0.0729	-1.16	2.53
chr9	7799702	7800064	DMAC1	8.7e-06	-	7799702	7800064	0	2	76,24,	0,338	-5.06	-4.54	3	-0.0727	-1.16	-2.13
chr15	66781306	66781655	SMAD6	9.1e-05	+	66781306	66781655	0	1	349,	0	-4.04	-3.7	7	-0.0727	-1.16	0.765
chr9	113596793	113597193	RGS3	0.00032	+	113596793	113597193	0	1	400,	0	-3.5	-3.24	4.11	-0.0723	-1.16	-0.977
chr15	81000993	81002143	TLNRD1	3.2e-09	+	81000993	81002143	0	1	1150,	0	-8.49	-6.96	8.67	-0.0727	-1.16	-0.0876
chr19	13227627	13228662	CACNA1A	0.0011	-	13227627	13228662	0	2	55,46,	0,989	-2.95	-1.91	4.5	-0.0726	-1.16	-3.09
chr1	228360546	228360747	OBSCN	0.0018	+	228360546	228360747	0	1	201,	0	-2.75	-2.57	4.33	-0.0727	-1.16	1.27
chr17	5209119	5209220	SCIMP	0.001	-	5209119	5209220	0	1	101,	0	-3	-1.96	3.67	-0.0727	-1.16	-2.26
chr6	139372594	139372792	CITED2	0.0016	-	139372594	139372792	0	1	198,	0	-2.8	-2.61	2.1	-0.0727	-1.16	1.07
chr8	93922794	93923192	PDP1	1.5e-07	+	93922794	93923192	0	1	398,	0	-6.81	-5.78	6.57	-0.0723	-1.16	-0.947
chr11	74842177	74842328	XRRA1	6.3e-05	-	74842177	74842328	0	1	151,	0	-4.2	-3.84	6.5	-0.0723	-1.16	-1.47
chr19	4493998	4496945	HDGFL2	1.1e-06	+	4493998	4496945	0	4	59,310,104,27,	0,167,2303,2920	-5.97	-5.19	2.5	-0.0729	-1.16	0.456
chr7	101093225	101093525	TRIM56	0.00028	+	101093225	101093525	0	1	300,	0	-3.55	-3.29	7.75	-0.0726	-1.16	-1.53
chr1	86125967	86126068	COL24A1	0.00017	-	86125967	86126068	0	1	101,	0	-3.77	-2.59	2.5	-0.0727	-1.16	3.81
chr2	172080384	172080834	METAP1D	0.00083	+	172080384	172080834	0	1	450,	0	-3.08	-2.86	14	-0.0727	-1.16	0.485
chr17	1534100	1534200	PITPNA	0.00027	-	1534100	1534200	0	1	100,	0	-3.57	-3.3	1.44	-0.0729	-1.16	-1.45
chr19	1085779	1086428	AC004151.1	1.5e-05	+	1085779	1086428	0	1	649,	0	-4.83	-4.35	2.68	-0.0727	-1.16	0.425
chr8	38057184	38060267	EIF4EBP1	0.0017	+	38057184	38060267	0	2	76,364,	0,2719	-2.77	-2.58	4	-0.0727	-1.16	-0.535
chr6	27134141	27134291	HIST1H2AG	1.4e-05	+	27134141	27134291	0	1	150,	0	-4.86	-3.45	3.67	-0.0727	-1.16	-1.81
chr4	1249500	1249750	CTBP1-DT	2.5e-06	+	1249500	1249750	0	1	250,	0	-5.61	-3.99	3.33	-0.0723	-1.16	2.15
chr19	57474058	57474359	ZNF772	0.00062	-	57474058	57474359	0	1	301,	0	-3.21	-2.98	2.88	-0.0727	-1.16	1.13
chr19	53166207	53166308	ZNF665	7.4e-05	-	53166207	53166308	0	1	101,	0	-4.13	-2.88	4.5	-0.0726	-1.16	3.09
chr6	31626838	31628122	PRRC2A	5.1e-06	+	31626838	31628122	0	3	24,217,358,	0,143,926	-5.29	-4.71	3.07	-0.0726	-1.16	-0.116
chr12	111456138	111457246	ATXN2	5.2e-05	-	111456138	111457246	0	2	118,33,	0,1075	-4.28	-3.91	3.07	-0.0727	-1.16	-1.52
chr6	29942595	29943120	HLA-A	0.0001	+	29942595	29943120	0	2	31,364,	0,161	-4	-3.67	1.58	-0.0727	-1.16	0.341
chr4	67720572	67720823	AC079880.1	1.8e-06	-	67720572	67720823	0	1	251,	0	-5.75	-4.1	5	-0.0729	-1.16	1.18
chr16	29816648	29817243	AC009133.6	7.8e-07	+	29816648	29817243	0	2	359,34,	0,561	-6.11	-5.3	3.85	-0.0727	-1.16	0.696
chr20	58891453	58892018	GNAS	2.8e-07	+	58891453	58892018	0	2	412,38,	0,527	-6.55	-5.6	1.53	-0.0712	-1.15	0.34
chr22	40830901	40832180	ST13	4.3e-06	-	40830901	40832180	0	2	55,94,	0,1185	-5.37	-4.76	2.8	-0.0685	-1.15	-0.805
chr16	67829908	67830009	CENPT	0.01	-	67829908	67830009	0	1	101,	0	-1.99	-1.86	2.67	-0.0705	-1.15	-1.05
chr16	69083490	69083690	TANGO6	0.0001	+	69083490	69083690	0	1	200,	0	-3.98	-2.76	3.5	-0.0684	-1.15	-2.53
chr12	62648370	62648620	PPM1H	0.00095	-	62648370	62648620	0	1	250,	0	-3.02	-1.98	4.67	-0.0712	-1.15	-0.0265
chr5	38481792	38481993	LIFR	0.00011	-	38481792	38481993	0	1	201,	0	-3.95	-2.74	7.5	-0.0705	-1.15	-2.42
chrX	154488453	154489053	SLC10A3	6e-05	-	154488453	154489053	0	1	600,	0	-4.22	-3.85	6.12	-0.0717	-1.15	-0.61
chr2	238275828	238277724	PER2	0.00029	-	238275828	238277724	0	3	69,63,18,	0,1302,1878	-3.54	-3.28	3	-0.0712	-1.15	-1.92
chr6	36854975	36855075	PPIL1	0.0036	-	36854975	36855075	0	1	100,	0	-2.44	-1.48	1.75	-0.0696	-1.15	-2.32
chr5	177502950	177504499	DOK3	4.2e-05	-	177502950	177504499	0	2	442,752,	0,797	-4.38	-3.99	5.75	-0.0717	-1.15	-0.0203
chr10	89417913	89418511	IFIT5	8.7e-10	+	89417913	89418511	0	1	598,	0	-9.06	-7.39	8	-0.0717	-1.15	-0.566
chr5	179799783	179799884	MGAT4B	0.0043	-	179799783	179799884	0	1	101,	0	-2.37	-1.42	1.8	-0.0685	-1.15	2.04
chr1	224433834	224434334	WDR26	9.5e-08	-	224433834	224434334	0	1	500,	0	-7.02	-5.92	2.31	-0.0696	-1.15	0.496
chr18	13612266	13612416	LDLRAD4	0.0011	+	13612266	13612416	0	1	150,	0	-2.95	-2.75	3.25	-0.0705	-1.15	1.5
chr19	6940211	6940410	ADGRE1	0.00014	+	6940211	6940410	0	1	199,	0	-3.84	-2.65	3.33	-0.0705	-1.15	-1.44
chr20	327784	328283	SOX12	0.0034	+	327784	328283	0	1	499,	0	-2.47	-2.31	6	-0.0705	-1.15	-1.04
chr9	89323273	89323473	SECISBP2	1.2e-05	+	89323273	89323473	0	1	200,	0	-4.92	-4.43	2.92	-0.0688	-1.15	-1.27
chr16	3608512	3608913	SLX4	0.00031	-	3608512	3608913	0	1	401,	0	-3.51	-3.25	7	-0.0717	-1.15	-1.43
chr1	167787890	167788040	MPZL1	0.00024	+	167787890	167788040	0	1	150,	0	-3.62	-3.34	4.33	-0.0717	-1.15	1.34
chr3	131384393	131384643	NUDT16	0.0001	+	131384393	131384643	0	1	250,	0	-3.98	-3.66	2.73	-0.0692	-1.15	-1.02
chr22	38221327	38221626	TMEM184B	3.5e-05	-	38221327	38221626	0	1	299,	0	-4.45	-4.05	4.33	-0.0717	-1.15	-1.59
chr5	42801191	42801342	CCDC152	3.8e-06	+	42801191	42801342	0	1	151,	0	-5.42	-4.8	1.53	-0.0717	-1.15	-0.952
chr16	72060806	72060906	HP	2e-05	+	72060806	72060906	0	1	100,	0	-4.7	-4.25	3.67	-0.0717	-1.15	-1.53
chr15	84622552	84622650	AC048382.6	2.5e-11	-	84622552	84622650	0	1	98,	0	-10.6	-7.78	3.5	-0.0684	-1.15	2.98
chr8	30195070	30195669	AC026979.4	8.9e-05	+	30195070	30195669	0	1	599,	0	-4.05	-3.71	6.67	-0.0705	-1.15	-0.234
chr19	47701586	47702531	BICRA	9.5e-06	+	47701586	47702531	0	1	945,	0	-5.02	-4.5	16	-0.0642	-1.14	-1.23
chr19	19004318	19004519	SUGP2	9.8e-05	-	19004318	19004519	0	1	201,	0	-4.01	-3.68	1.95	-0.0653	-1.14	0.85
chr19	10467491	10467691	PDE4A	0.00069	+	10467491	10467691	0	1	200,	0	-3.16	-2.94	5.5	-0.0648	-1.14	-0.366
chr2	97757181	97757282	TMEM131	0.00062	-	97757181	97757282	0	1	101,	0	-3.21	-2.98	2.78	-0.066	-1.14	-2
chr6	130955246	130956222	EPB41L2	6.3e-08	-	130955246	130956222	0	2	71,229,	0,747	-7.2	-6.04	5.75	-0.066	-1.14	-0.723
chr3	120093421	120093572	GSK3B	7.9e-08	-	120093421	120093572	0	1	151,	0	-7.1	-5.98	1.38	-0.066	-1.14	-0.897
chr22	38700381	38700531	JOSD1	0.00018	-	38700381	38700531	0	1	150,	0	-3.75	-3.46	2.33	-0.066	-1.14	0.737
chr12	12476996	12477495	DUSP16	1.5e-05	-	12476996	12477495	0	1	499,	0	-4.83	-4.35	4.27	-0.0678	-1.14	-0.745
chr5	173889447	173889698	CPEB4	4.2e-05	+	173889447	173889698	0	1	251,	0	-4.38	-3.99	1.89	-0.0654	-1.14	0.83
chr6	43640358	43640705	MAD2L1BP	2.3e-09	+	43640358	43640705	0	1	347,	0	-8.63	-7.05	8.71	-0.0648	-1.14	-1.28
chr20	409869	409969	RBCK1	0.00062	+	409869	409969	0	1	100,	0	-3.21	-2.98	1.5	-0.066	-1.14	-1.35
chr5	16701821	16703111	MYO10	0.00098	-	16701821	16703111	0	3	17,46,187,	0,721,1103	-3.01	-1.97	5.67	-0.066	-1.14	-0.354
chr8	116770309	116770410	UTP23	4.3e-06	+	116770309	116770410	0	1	101,	0	-5.37	-3.83	4	-0.0642	-1.14	-3.68
chr16	89738638	89738937	ZNF276	2.5e-05	+	89738638	89738937	0	1	299,	0	-4.61	-4.17	1.44	-0.065	-1.14	0.807
chr19	3977852	3979854	EEF2	1.3e-06	-	3977852	3979854	0	3	320,131,47,	0,1476,1955	-5.87	-5.12	1.46	-0.0648	-1.14	0.298
chr15	92901228	92901329	CHD2	0.00083	+	92901228	92901329	0	1	101,	0	-3.08	-2.86	1.3	-0.0648	-1.14	-0.851
chr12	122142205	122142905	MLXIP	9.1e-07	+	122142205	122142905	0	1	700,	0	-6.04	-5.24	8.67	-0.0681	-1.14	-0.239
chr10	35641630	35642029	FZD8	0.0026	-	35641630	35642029	0	1	399,	0	-2.58	-2.41	4.4	-0.0648	-1.14	0.801
chr1	25862607	25863008	PAQR7	0.00025	-	25862607	25863008	0	1	401,	0	-3.6	-3.33	3.25	-0.0648	-1.14	1.08
chr4	6716886	6717230	BLOC1S4	2.5e-06	+	6716886	6717230	0	1	344,	0	-5.61	-4.94	5.75	0	-1.14e-06	0.108
chr13	19633708	19650181	MPHOSPH8	1.1e-09	+	19633708	19650181	0	5	253,156,849,100,179,	0,8406,12734,14713,16294	-8.97	-7.33	4.4	-0.0648	-1.14	-0.224
chr20	46501370	46501918	ZNF334	1.9e-05	-	46501370	46501918	0	1	548,	0	-4.73	-4.27	8.33	-0.0648	-1.14	-1.66
chr11	783651	783801	AP006621.3	6.3e-14	+	783651	783801	0	1	150,	0	-13.2	-9.95	2.67	-0.0642	-1.14	0.907
chr10	124681726	124682372	AC068896.1	1.2e-05	-	124681726	124682372	0	1	646,	0	-4.92	-4.42	6.5	-0.0648	-1.14	-0.63
chr2	60929725	60929875	AC010733.2	0.0023	+	60929725	60929875	0	1	150,	0	-2.64	-2.46	2.78	-0.066	-1.14	-1.56
chr11	44619111	44619211	CD82	5.6e-05	+	44619111	44619211	0	1	100,	0	-4.25	-3.88	1.61	-0.0633	-1.13	1.03
chr15	42442267	42442367	ZNF106	0.0012	-	42442267	42442367	0	1	100,	0	-2.92	-2.72	1.7	-0.0628	-1.13	-1.6
chr10	100987615	100988014	TWNK	9.8e-07	+	100987615	100988014	0	1	399,	0	-6.01	-5.22	12.2	-0.0626	-1.13	-1.14
chr11	3005398	3006993	CARS	2.1e-05	-	3005398	3006993	0	2	35,115,	0,1480	-4.68	-4.24	2.67	-0.0628	-1.13	-0.885
chr2	159382584	159382785	BAZ2B	5.6e-07	-	159382584	159382785	0	1	201,	0	-6.25	-5.4	2.21	-0.0642	-1.13	-0.626
chr1	10179559	10180042	UBE4B	0.00078	+	10179559	10180042	0	2	3,148,	0,335	-3.11	-2.89	1.38	-0.0628	-1.13	1.06
chr2	9490082	9492910	ADAM17	5.6e-07	-	9490082	9492910	0	3	436,51,13,	0,1018,2815	-6.25	-5.4	6.2	-0.0628	-1.13	-0.868
chr21	33553558	33555207	SON	3.2e-06	+	33553558	33555207	0	1	1649,	0	-5.49	-4.85	4.21	-0.0628	-1.13	-0.166
chr19	53455029	53455129	ZNF761	0.0025	+	53455029	53455129	0	1	100,	0	-2.6	-1.62	1.62	-0.0628	-1.13	2.72
chr3	184193862	184193962	ABCF3	4.8e-09	+	184193862	184193962	0	1	100,	0	-8.32	-6.83	3.5	-0.061	-1.13	-2.43
chr4	40425764	40426065	RBM47	0.00038	-	40425764	40426065	0	1	301,	0	-3.42	-3.17	4.22	-0.0628	-1.13	-0.779
chr10	30026172	30026323	JCAD	0.00041	-	30026172	30026323	0	1	151,	0	-3.39	-2.29	5.67	-0.0628	-1.13	1.91
chr15	67190429	67191278	SMAD3	5.1e-06	+	67190429	67191278	0	1	849,	0	-5.29	-4.71	6	-0.0628	-1.13	-0.189
chr18	35140330	35140530	MAPRE2	1.5e-06	+	35140330	35140530	0	1	200,	0	-5.82	-5.08	2.13	-0.0607	-1.13	0.797
chr8	60856675	60856876	CHD7	0.00095	+	60856675	60856876	0	1	201,	0	-3.02	-1.98	6	-0.0628	-1.13	-1.16
chr8	125436103	125437304	TRIB1	3.3e-06	+	125436103	125437304	0	1	1201,	0	-5.48	-4.84	7.56	-0.0616	-1.13	-0.31
chr17	8079774	8080264	ALOX12B	2.2e-05	-	8079774	8080264	0	2	321,30,	0,460	-4.66	-4.22	18.5	-0.0628	-1.13	1.48
chr2	64635653	64653642	SERTAD2	1.5e-08	-	64635653	64653642	0	2	1222,23,	0,17966	-7.81	-6.47	9.67	-0.063	-1.13	0.0719
chr11	1557472	1557572	DUSP8	0.00023	-	1557472	1557572	0	1	100,	0	-3.63	-2.48	4.67	-0.0633	-1.13	-3.39
chr16	78099677	78099778	WWOX	0.00048	+	78099677	78099778	0	1	101,	0	-3.32	-3.08	1.67	-0.063	-1.13	1.42
chrX	49074632	49075181	WDR45	0.0034	-	49074632	49075181	0	1	549,	0	-2.47	-2.31	3.5	-0.0628	-1.13	-1.04
chr1	167630341	167633710	RCSD1	0.00039	+	167630341	167633710	0	2	88,62,	0,3307	-3.41	-3.16	1.5	-0.0628	-1.13	0.69
chr13	113841512	113842210	GAS6-AS1	0.00022	+	113841512	113842210	0	1	698,	0	-3.66	-3.38	5.2	-0.0611	-1.13	-2.78
chr19	41350902	41351152	AC011462.1	9.1e-07	+	41350902	41351152	0	1	250,	0	-6.04	-5.24	3.26	-0.0628	-1.13	0.61
chr17	58003813	58004932	AC015813.2	3.1e-07	-	58003813	58004932	0	2	188,10,	0,1109	-6.51	-5.57	1.67	-0.0628	-1.13	0.693
chr17	40364393	40364494	AC080112.1	4e-12	+	40364393	40364494	0	1	101,	0	-11.4	-9.36	2	-0.0628	-1.13	1.93
chr9	123099533	123103424	RABGAP1	0.00025	+	123099533	123103424	0	3	16,198,334,	0,2032,3557	-3.61	-3.34	3.5	-0.0607	-1.12	-0.543
chrX	153805151	153805548	PDZD4	0.00032	-	153805151	153805548	0	2	56,44,	0,353	-3.5	-2.37	4.5	-0.0607	-1.12	-2.32
chr5	179111648	179111848	ADAMTS2	0.0037	-	179111648	179111848	0	1	200,	0	-2.43	-1.47	2.5	-0.0603	-1.12	-1.29
chr19	19629823	19630222	GMIP	2.7e-06	-	19629823	19630222	0	1	399,	0	-5.57	-4.91	5	-0.0607	-1.12	-0.769
chr9	98075150	98075450	NANS	0.00043	+	98075150	98075450	0	1	300,	0	-3.37	-3.13	4.22	-0.0607	-1.12	-2.32
chrX	150766534	150766684	CD99L2	0.00059	-	150766534	150766684	0	1	150,	0	-3.23	-3	6.25	-0.0606	-1.12	-0.857
chr8	673325	674023	ERICH1	1.2e-06	-	673325	674023	0	1	698,	0	-5.92	-5.15	6.55	-0.0607	-1.12	-0.606
chr6	43171417	43172065	SRF	2.1e-05	+	43171417	43172065	0	1	648,	0	-4.67	-4.22	3.24	-0.0607	-1.12	0.323
chr1	214641584	214641884	CENPF	4e-12	+	214641584	214641884	0	1	300,	0	-11.4	-9.38	5.57	-0.0607	-1.12	-0.827
chr11	118505040	118505790	KMT2A	2.3e-06	+	118505040	118505790	0	1	750,	0	-5.63	-4.95	5.5	-0.0607	-1.12	-0.685
chr6	63684469	63685118	PHF3	1.7e-07	+	63684469	63685118	0	1	649,	0	-6.76	-5.75	7.5	-0.0607	-1.12	-0.659
chr19	5078241	5078392	KDM4B	0.0012	+	5078241	5078392	0	1	151,	0	-2.92	-2.72	1.89	-0.0607	-1.12	1.61
chr2	15942000	15942099	MYCN	0.00019	+	15942000	15942099	0	1	99,	0	-3.72	-2.55	9	-0.0607	-1.12	2.07
chr10	5862355	5862455	ANKRD16	0.0052	-	5862355	5862455	0	1	100,	0	-2.28	-1.34	4.5	-0.0607	-1.12	2.32
chr10	102919641	102927384	CNNM2	8.1e-06	+	102919641	102927384	0	2	460,40,	0,7703	-5.09	-4.56	6.8	-0.0603	-1.12	0.772
chr12	122980799	122981399	ABCB9	0.00023	-	122980799	122981399	0	1	600,	0	-3.64	-3.36	4.33	-0.0607	-1.12	0.496
chr7	5501556	5501657	FBXL18	0.00025	-	5501556	5501657	0	1	101,	0	-3.61	-2.46	4.67	-0.0607	-1.12	-3.46
chr11	44929336	44930481	TSPAN18	1.2e-05	+	44929336	44930481	0	1	1145,	0	-4.93	-4.43	6	-0.0607	-1.12	0.717
chr17	75706465	75706665	SAP30BP	0.0076	+	75706465	75706665	0	1	200,	0	-2.12	-1.98	8.83	-0.0607	-1.12	-1.21
chr17	79083847	79084259	ENGASE	0.002	+	79083847	79084259	0	2	387,13,	0,399	-2.69	-2.52	6	-0.0606	-1.12	0.774
chr17	5486970	5487565	MIS12	0.00011	+	5486970	5487565	0	2	189,9,	0,586	-3.97	-3.65	2.67	-0.0607	-1.12	1.39
chr17	78136666	78137301	TMC8	0.00058	+	78136666	78137301	0	2	381,67,	0,568	-3.24	-3.01	6	-0.0607	-1.12	-1.28
chr12	131921555	131922054	ULK1	0.00014	+	131921555	131922054	0	1	499,	0	-3.86	-3.55	4.18	-0.0607	-1.12	-0.603
chr5	54543209	54543508	SNX18	2.5e-07	+	54543209	54543508	0	1	299,	0	-6.6	-5.63	9.5	-0.0607	-1.12	-1.65
chr17	1712636	1712936	MIR22HG	7.9e-05	-	1712636	1712936	0	1	300,	0	-4.1	-3.75	7.57	-0.0607	-1.12	-0.784
chr1	169540969	169541568	F5	8.7e-05	-	169540969	169541568	0	1	599,	0	-4.06	-3.72	8	-0.0607	-1.12	0.391
chr21	34096638	34097636	SLC5A3	1.4e-08	+	34096638	34097636	0	1	998,	0	-7.85	-6.5	5.75	-0.0607	-1.12	0.327
chr19	54216576	54217174	LILRB3	1.4e-05	-	54216576	54217174	0	1	598,	0	-4.86	-4.37	8.4	-0.0607	-1.12	-0.301
chr19	52116658	52116907	ZNF616	2.1e-06	-	52116658	52116907	0	1	249,	0	-5.67	-4.04	5	-0.0607	-1.12	1.54
chr6	147407584	147408082	YAP1P1	0.00014	+	147407584	147408082	0	1	498,	0	-3.84	-2.65	5.5	-0.0607	-1.12	0.206
chr1	19608340	19608477	AL031727.1	1.5e-09	+	19608340	19608477	0	1	137,	0	-8.83	-6.35	5.33	-0.0607	-1.12	2.08
chr2	127398164	127398411	MAP3K2-DT	0.0019	+	127398164	127398411	0	1	247,	0	-2.73	-1.73	3.33	-0.0606	-1.12	2.32
chr7	149294089	149294239	AC004890.2	0.0046	+	149294089	149294239	0	1	150,	0	-2.34	-2.19	3.67	-0.0607	-1.12	0.544
chr17	50526103	50526250	AC021491.2	2.1e-06	-	50526103	50526250	0	1	147,	0	-5.67	-4.03	7	-0.0607	-1.12	1.68
chr19	10652406	10652506	ILF3-DT	0.00025	-	10652406	10652506	0	1	100,	0	-3.61	-3.34	2.27	-0.0606	-1.12	-1.81
chr18	44678597	44678745	AC120049.1	4e-09	-	44678597	44678745	0	1	148,	0	-8.4	-6.01	3	-0.0607	-1.12	2
chr19	13830728	13831079	AC020916.1	0.00042	-	13830728	13831079	0	1	351,	0	-3.38	-3.14	6	-0.0607	-1.12	0.521
chr1	235328669	235329049	TBCE	2e-05	+	235328669	235329049	0	2	109,91,	0,289	-4.7	-4.25	4.11	-0.0607	-1.12	-1.83
chr12	120218319	120218420	AC004263.2	8.9e-05	+	120218319	120218420	0	1	101,	0	-4.05	-2.82	2.33	-0.0607	-1.12	-2.17
chr3	196052002	196052103	TFRC	0.00018	-	196052002	196052103	0	1	101,	0	-3.74	-3.44	1.83	-0.0571	-1.11	-1.11
chr19	58388244	58388345	RPS5	4.8e-05	+	58388244	58388345	0	1	101,	0	-4.32	-3.94	1.35	-0.0562	-1.11	0.673
chr22	20934187	20949804	CRKL	1.3e-05	+	20934187	20949804	0	2	57,94,	0,15523	-4.87	-4.38	2.86	-0.0598	-1.11	-1.17
chr10	102631893	102632043	SUFU	0.004	+	102631893	102632043	0	1	150,	0	-2.4	-1.45	3.33	-0.0573	-1.11	1.83
chr11	47746201	47750923	FNBP4	8.3e-05	-	47746201	47750923	0	2	193,8,	0,4714	-4.08	-3.74	2.74	-0.0573	-1.11	-0.581
chr11	59608619	59608719	OSBP	2e-05	-	59608619	59608719	0	1	100,	0	-4.7	-4.25	2.5	-0.0596	-1.11	-1.43
chr11	16751569	16751770	C11orf58	0.00011	+	16751569	16751770	0	1	201,	0	-3.94	-3.62	5.67	-0.0573	-1.11	1.18
chr1	160681366	160683565	CD48	4.1e-05	-	160681366	160683565	0	2	102,47,	0,2152	-4.39	-4	1.58	-0.0573	-1.11	-0.991
chr2	60546082	60546382	BCL11A	1e-06	-	60546082	60546382	0	1	300,	0	-6	-5.21	2.65	-0.0573	-1.11	-1.87
chr19	13830493	13830593	ZSWIM4	0.0019	+	13830493	13830593	0	1	100,	0	-2.73	-1.73	5.33	-0.0571	-1.11	2.17
chr8	99699745	99699895	VPS13B	0.0052	+	99699745	99699895	0	1	150,	0	-2.28	-2.13	2.71	-0.0573	-1.11	-1.59
chr10	5937145	5937395	FBH1	0.00098	+	5937145	5937395	0	1	250,	0	-3.01	-2.81	2.94	-0.0576	-1.11	0.899
chr2	96271209	96271558	CIAO1	7.1e-08	+	96271209	96271558	0	1	349,	0	-7.15	-6.01	6.4	-0.0599	-1.11	-0.533
chr10	102139482	102140583	PPRC1	4.4e-06	+	102139482	102140583	0	1	1101,	0	-5.36	-4.76	8.33	-0.0595	-1.11	-0.626
[truncated: 18,878 more rows]

## Sheet: AML-2R vs AML-2C
Table S4. Differential m6A peaks in sequential samples (relapse vs complete remission)
	chrom Start	chrom End	name	score	strand	thick Start	thick End	itemRgb	block Count	block Sizes	block Starts	lg.p	lg.fdr	fold_enrchment	diff.lg.fdr	diff.lg.p	diff.log2.fc
chr8	16140874	16140975	MSR1	0.0047	-	16140874	16140975	0	1	101,	0	-2.33	-1.41	2	-434	-434	3.7
chrX	24534278	24534378	PDK3	0.00031	+	24534278	24534378	0	1	100,	0	-3.51	-2.41	2.33	-434	-434	-1.22
chr17	4005293	4005394	ZZEF1	0.0043	-	4005293	4005394	0	1	101,	0	-2.37	-1.45	2	-434	-434	-0.0825
chr22	17548732	17548833	CECR2	0.00013	+	17548732	17548833	0	1	101,	0	-3.88	-2.71	3.5	-434	-434	-0.652
chr18	46679511	46679612	ST8SIA5	0.0026	-	46679511	46679612	0	1	101,	0	-2.58	-1.63	5	-434	-434	3.64
chr13	77002901	77003002	CLN5	0.00054	+	77002901	77003002	0	1	101,	0	-3.27	-2.21	3	-434	-434	-1.07
chr19	57493261	57493362	ZNF419	4.9e-06	+	57493261	57493362	0	1	101,	0	-5.31	-3.82	2.5	-434	-434	-1.36
chr7	156683686	156683837	LMBR1	2.2e-05	-	156683686	156683837	0	1	151,	0	-4.65	-3.31	3	-434	-434	-0.421
chr17	44211897	44211998	UBTF	0.00052	-	44211897	44211998	0	1	101,	0	-3.28	-3.04	1.33	-434	-434	-0.714
chr5	90474227	90474872	POLR3G	0.0012	+	90474227	90474872	0	2	91,9,	0,636	-2.92	-1.92	3	-434	-434	-1.22
chr1	113981047	113981147	OLFML3	0.0013	+	113981047	113981147	0	1	100,	0	-2.9	-1.9	2	-434	-434	-0.322
chr1	39788765	39788865	BMP8B	0.00098	-	39788765	39788865	0	1	100,	0	-3.01	-2	2.5	-434	-434	-1.32
chr2	207605038	207605239	CREB1	0.00046	+	207605038	207605239	0	1	201,	0	-3.34	-2.27	5.5	-434	-434	0.874
chr12	123971744	123971845	CCDC92	0.0054	-	123971744	123971845	0	1	101,	0	-2.27	-1.36	2	-434	-434	-2.58
chr19	58350585	58351424	A1BG	1.3e-08	-	58350585	58351424	0	2	66,34,	0,805	-7.87	-5.6	2	-434	-434	-1
chr1	33479577	33479678	ZSCAN20	0.00014	+	33479577	33479678	0	1	101,	0	-3.86	-2.69	1.67	-434	-434	1.68
chr1	33495514	33495614	ZSCAN20	8.5e-05	+	33495514	33495614	0	1	100,	0	-4.07	-2.86	2.5	-434	-434	0.193
chr19	45642545	45642646	EML2	0.0056	-	45642545	45642646	0	1	101,	0	-2.25	-1.35	4	-434	-434	0.9
chr12	67648793	67649743	DYRK2	1.3e-08	+	67648793	67649743	0	2	389,62,	0,888	-7.87	-6.44	3.46	-434	-434	-0.59
chr4	955884	956336	TMEM175	0.003	+	955884	956336	0	2	60,40,	0,412	-2.52	-1.58	2	-434	-434	-0.981
chrX	7117023	7148141	PUDP	0.0054	-	7117023	7148141	0	2	11,89,	0,31029	-2.27	-1.36	2	-434	-434	-2.74
chr2	235053917	235054068	SH3BP4	0.00023	+	235053917	235054068	0	1	151,	0	-3.64	-2.51	3.25	-434	-434	-1.87
chr19	13906250	13906351	CC2D1A	0.02	+	13906250	13906351	0	1	101,	0	-1.7	-1.57	3.11	-434	-434	-0.127
chr1	22914120	22914220	EPHB2	0.00017	+	22914120	22914220	0	1	100,	0	-3.77	-2.62	2.5	-434	-434	1
chr14	73276605	73276706	NUMB	8.5e-05	-	73276605	73276706	0	1	101,	0	-4.07	-3.71	1.67	-434	-434	0.839
chr1	180950419	180950519	KIAA1614	0.0045	+	180950419	180950519	0	1	100,	0	-2.35	-1.43	3.33	-434	-434	-0.585
chr2	157258154	157258404	GALNT5	7.4e-05	+	157258154	157258404	0	1	250,	0	-4.13	-3.76	8.33	-434	-434	-3.62
chr10	68572258	68572458	TET1	6.3e-05	+	68572258	68572458	0	1	200,	0	-4.2	-2.96	6	-434	-434	2.46
chr2	203443933	203444034	ABI2	0.00066	+	203443933	203444034	0	1	101,	0	-3.18	-2.13	3.5	-434	-434	-1.42
chr19	53989264	53989415	CACNG8	1e-05	+	53989264	53989415	0	1	151,	0	-5	-3.58	5	-434	-434	-1.07
chr1	243126025	243126176	CEP170	0.0028	-	243126025	243126176	0	1	151,	0	-2.56	-1.61	2.33	-434	-434	-2.43
chr3	111884360	111884460	PHLDB2	1.3e-05	+	111884360	111884460	0	1	100,	0	-4.88	-3.49	4	-434	-434	-1.12
chr6	44265192	44265292	NFKBIE	0.0018	-	44265192	44265292	0	1	100,	0	-2.75	-2.56	1.5	-434	-434	-1.11
chr6	129710076	129710177	ARHGAP18	2.8e-08	-	129710076	129710177	0	1	101,	0	-7.56	-5.38	2.17	-434	-434	-0.725
chr9	2655261	2655362	VLDLR	0.00044	+	2655261	2655362	0	1	101,	0	-3.36	-2.28	1.5	-434	-434	2.22
chr9	112881471	112881571	SNX30	0.0043	+	112881471	112881571	0	1	100,	0	-2.37	-1.45	1.75	-434	-434	1.66
chr12	65825177	65825277	HMGA2	8.1e-05	+	65825177	65825277	0	1	100,	0	-4.09	-3.74	1.45	-434	-434	3.07
chr19	57378474	57378574	ZNF547	1.3e-06	+	57378474	57378574	0	1	100,	0	-5.9	-4.24	2	-434	-434	-0.485
chr5	39383105	39383255	DAB2	1.8e-06	-	39383105	39383255	0	1	150,	0	-5.74	-5.02	2	-434	-434	1.15
chr1	223005097	223005198	DISP1	0.0021	+	223005097	223005198	0	1	101,	0	-2.67	-1.71	3	-434	-434	3.17
chr18	10671608	10671759	PIEZO2	3.1e-05	-	10671608	10671759	0	1	151,	0	-4.51	-3.21	2.33	-434	-434	2.74
chr1	112674705	112674813	MOV10	0.0059	+	112674705	112674813	0	2	24,77,	0,31	-2.23	-1.32	3.5	-434	-434	-0.215
chr8	41619165	41619266	GPAT4	2.5e-06	+	41619165	41619266	0	1	101,	0	-5.61	-4.03	2	-434	-434	0.553
chr19	44010331	44010432	ZNF230	6.8e-07	+	44010331	44010432	0	1	101,	0	-6.17	-4.43	1.67	-434	-434	-0.515
chr19	46623893	46623993	PTGIR	0.0052	-	46623893	46623993	0	1	100,	0	-2.28	-1.37	1.75	-434	-434	2.58
chr1	155320417	155320567	FDPS	0.00055	+	155320417	155320567	0	1	150,	0	-3.26	-3.02	4.6	-434	-434	-0.604
chr4	41014300	41033238	APBB2	0.00023	-	41014300	41033238	0	2	98,3,	0,18935	-3.63	-2.51	2.5	-434	-434	-3.81
chr6	32087644	32087845	TNXB	0.0022	-	32087644	32087845	0	1	201,	0	-2.66	-1.7	2.67	-434	-434	-3.39
chr8	126556231	126556331	LRATD2	0.00018	-	126556231	126556331	0	1	100,	0	-3.75	-2.61	2	-434	-434	-1.39
chr16	67293986	67294086	KCTD19	0.0014	-	67293986	67294086	0	1	100,	0	-2.86	-1.87	1.5	-434	-434	2.12
chr3	4303731	4303831	SETMAR	0.00028	+	4303731	4303831	0	1	100,	0	-3.55	-2.44	2	-434	-434	-0.0297
chr19	55600326	55601897	ZNF524	0.0039	+	55600326	55601897	0	2	82,19,	0,1552	-2.41	-2.24	3.17	-434	-434	0
chr4	184009286	184009537	STOX2	0.0013	+	184009286	184009537	0	1	251,	0	-2.89	-1.89	3	-434	-434	-3.17
chr21	45512939	45513040	SLC19A1	0.0005	-	45512939	45513040	0	1	101,	0	-3.3	-3.05	1.44	-434	-434	1.32
chr18	14074659	14074760	ZNF519	1.5e-06	-	14074659	14074760	0	1	101,	0	-5.83	-4.19	2	-434	-434	-1.22
chr10	37952987	37953087	ZNF25	3.2e-05	-	37952987	37953087	0	1	100,	0	-4.49	-3.19	2	-434	-434	0.778
chrX	109624435	109624534	KCNE5	0.0013	-	109624435	109624534	0	1	99,	0	-2.88	-1.89	3	-434	-434	-3.7
chrX	109624631	109624730	KCNE5	0.0013	-	109624631	109624730	0	1	99,	0	-2.88	-1.89	4	-434	-434	-4.17
chr1	42816548	42817204	SVBP	6e-06	-	42816548	42817204	0	3	32,51,15,	0,205,641	-5.22	-4.64	1.23	-434	-434	-0.48
chr4	17877060	17877160	LCORL	0.0011	-	17877060	17877160	0	1	100,	0	-2.96	-1.96	3	-434	-434	-2.64
chr17	17202877	17202977	PLD6	5e-07	-	17202877	17202977	0	1	100,	0	-6.3	-4.51	1.8	-434	-434	1.13
chr19	55517357	55517457	SSC5D	8.7e-08	+	55517357	55517457	0	1	100,	0	-7.06	-5.02	5	-434	-434	3.22
chr10	132448064	132448165	C10orf91	1.9e-05	+	132448064	132448165	0	1	101,	0	-4.72	-3.37	2.5	-434	-434	0
chr1	158094881	158094981	KIRREL1	0.00068	+	158094881	158094981	0	1	100,	0	-3.17	-2.13	3.67	-434	-434	2.81
chr1	24157061	24157161	IFNLR1	0.00066	-	24157061	24157161	0	1	100,	0	-3.18	-2.14	3	-434	-434	0.363
chr18	35261557	35261657	ZSCAN30	8.1e-05	-	35261557	35261657	0	1	100,	0	-4.09	-2.88	2.25	-434	-434	1.62
chr9	92613102	92613252	CENPP	0.0042	+	92613102	92613252	0	1	150,	0	-2.38	-1.46	2.5	-434	-434	1.79
chr1	92180562	92180663	BTBD8	0.0006	+	92180562	92180663	0	1	101,	0	-3.22	-2.17	2.5	-434	-434	3.58
chr19	52156446	52156547	ZNF836	1.9e-05	-	52156446	52156547	0	1	101,	0	-4.72	-3.37	1.5	-434	-434	1.81
chr14	74922303	74922403	RPS6KL1	0.0005	-	74922303	74922403	0	1	100,	0	-3.3	-2.24	1.67	-434	-434	-2.58
chr1	169486374	169486475	Z99572.1	0.0021	+	169486374	169486475	0	1	101,	0	-2.68	-1.72	2	-434	-434	3.58
chr20	25676510	25676611	ZNF337-AS1	4.3e-06	+	25676510	25676611	0	1	101,	0	-5.37	-3.85	2.2	-434	-434	0.655
chr17	7354643	7354791	KCTD11	8.1e-06	+	7354643	7354791	0	1	148,	0	-5.09	-4.54	2	-434	-434	-1.87
chr19	20118590	20118691	ZNF90	0.00046	+	20118590	20118691	0	1	101,	0	-3.34	-2.27	2	-434	-434	1.96
chr14	20684472	20684571	ANG	2.2e-05	+	20684472	20684571	0	1	99,	0	-4.66	-3.32	1.67	-434	-434	-2.74
chr1	48325576	48325676	PPP1R8P1	0.0041	-	48325576	48325676	0	1	100,	0	-2.39	-1.46	1.5	-434	-434	-3.32
chr20	320742	320842	NRSN2-AS1	0.00016	-	320742	320842	0	1	100,	0	-3.8	-2.65	1.67	-434	-434	-1.91
chr10	50629675	50629776	SGMS1-AS1	8.9e-05	+	50629675	50629776	0	1	101,	0	-4.05	-2.84	5.33	-434	-434	-0.441
chr21	45600548	45600648	LINC01694	0.0039	+	45600548	45600648	0	1	100,	0	-2.41	-1.48	2.75	-434	-434	2.07
chrX	136921775	136921876	AL390879.1	5.5e-05	+	136921775	136921876	0	1	101,	0	-4.26	-3.01	3	-434	-434	5.58
chr12	72272867	72273068	TRHDE-AS1	0.00027	-	72272867	72273068	0	1	201,	0	-3.57	-2.46	1.67	-434	-434	-2.32
chr12	100165891	100165991	GOLGA2P5	0.0036	-	100165891	100165991	0	1	100,	0	-2.44	-1.51	4	-434	-434	0.222
chr7	55952108	55952209	MRPS17	6.8e-07	+	55952108	55952209	0	1	101,	0	-6.17	-4.43	2	-434	-434	-2.36
chr2	69960484	69960584	ASPRV1	1.2e-05	-	69960484	69960584	0	1	100,	0	-4.93	-3.53	3	-434	-434	-2.32
chr5	77113137	77113288	ZBED3-AS1	0.00037	+	77113137	77113288	0	1	151,	0	-3.43	-2.34	2.67	-434	-434	6.18
chr19	19757513	19757613	LINC00663	4.7e-07	-	19757513	19757613	0	1	100,	0	-6.33	-4.53	4	-434	-434	0.515
chr17	77373916	77374016	AC111182.1	0.0015	-	77373916	77374016	0	1	100,	0	-2.81	-1.83	1.8	-434	-434	-2.84
chr19	45642543	45642643	EML2-AS1	5.9e-06	+	45642543	45642643	0	1	100,	0	-5.23	-3.75	4	-434	-434	0.9
chr1	148607560	148607661	NBPF14	9.5e-05	-	148607560	148607661	0	1	101,	0	-4.02	-2.82	5	-434	-434	-0.152
chr15	84622649	84622748	AC048382.6	0.003	-	84622649	84622748	0	1	99,	0	-2.53	-2.35	1.88	-434	-434	-0.807
chr16	11797657	11797753	AC010654.1	1.6e-16	+	11797657	11797753	0	1	96,	0	-15.8	-12.4	1.75	-434	-434	-1.49
chr22	49933976	49934074	BX539320.1	5.6e-09	-	49933976	49934074	0	1	98,	0	-8.25	-5.88	2.5	-434	-434	2
chr3	108032654	108032754	AC012020.1	0.00023	-	108032654	108032754	0	1	100,	0	-3.64	-2.52	2	-434	-434	-1.77
chrX	47623645	47623745	Z84466.1	6.5e-07	-	47623645	47623745	0	1	100,	0	-6.19	-4.44	2.75	-434	-434	-0.826
chr7	130539753	130539854	AUXG01000058.1	1.3e-06	+	130539753	130539854	0	1	101,	0	-5.9	-4.24	2	-434	-434	-1.81
chr7	130541502	130541603	AUXG01000058.1	1.3e-06	+	130541502	130541603	0	1	101,	0	-5.9	-4.24	2.33	-434	-434	1.85
chr10	128028006	128028105	AL390236.1	5e-06	-	128028006	128028105	0	1	99,	0	-5.3	-3.81	3.5	-434	-434	0.348
chr5	138465528	138468357	EGR1	1.8e-06	+	138465528	138468357	0	2	540,1601,	0,1228	-5.75	-5.04	3.7	-8.24	-10.6	-0.515
chr6	21593907	21597032	SOX4	1.1e-05	+	21593907	21597032	0	1	3125,	0	-4.97	-4.45	5.57	-7.78	-10.1	-1.19
chr6	106512082	106512332	CRYBG1	8.7e-07	+	106512082	106512332	0	1	250,	0	-6.06	-5.25	4.67	0	-9.88e-05	-0.179
chr1	150622219	150622320	ENSA	0.0018	-	150622219	150622320	0	1	101,	0	-2.75	-2.56	1.68	0	-9.84e-06	-0.0212
chr16	29383152	29383253	NPIPB11	0.00098	-	29383152	29383253	0	1	101,	0	-3.01	-2	2	0	-9.76e-06	-0.489
chr4	143438068	143438518	GAB1	1.7e-06	+	143438068	143438518	0	1	450,	0	-5.76	-5.04	6.25	0	-9.68e-05	0.263
chr11	66315180	66315328	CD248	0.0025	-	66315180	66315328	0	1	148,	0	-2.6	-1.65	2.5	0	-9.44e-05	-1.23
chr19	49838687	49838985	PTOV1-AS1	4.2e-06	-	49838687	49838985	0	1	298,	0	-5.38	-4.77	4	0	-9.38e-06	0.12
chr7	73005886	73005986	PMS2P7	1.4e-06	+	73005886	73005986	0	1	100,	0	-5.84	-5.1	4.5	0	-9.36e-05	0.0546
chr7	260424	260623	FAM20C	3.3e-05	+	260424	260623	0	1	199,	0	-4.48	-4.06	3.5	0	-9.32e-05	-0.142
chr19	39407794	39408824	ZFP36	6.2e-09	+	39407794	39408824	0	1	1030,	0	-8.21	-6.67	1.96	-6.96	-9.29	-0.589
chr2	218643625	218643926	ZNF142	0.0002	-	218643625	218643926	0	1	301,	0	-3.69	-3.39	2	0	-9.25e-05	-0.278
chr12	57755349	57755449	2022-03-09	0.00059	+	57755349	57755449	0	1	100,	0	-3.23	-2.18	6	0	-9.24e-05	0.869
chr7	105013522	105013621	KMT2E-AS1	3.2e-16	-	105013522	105013621	0	1	99,	0	-15.5	-13	3	-6.91	-9.24	-1.08
chr2	235042565	235052578	SH3BP4	0.00023	+	235042565	235052578	0	2	682,17,	0,9996	-3.64	-3.35	8.5	0	-9.15e-05	-1.38
chr16	28495102	28497751	APOBR	1.6e-05	+	28495102	28497751	0	1	2649,	0	-4.79	-4.3	4.57	-6.8	-9.12	-0.506
chr1	173961867	173963995	RC3H1	0.00016	-	173961867	173963995	0	2	228,23,	0,2105	-3.8	-3.49	1.42	0	-9.11e-06	0.00717
chr4	87185457	87185657	KLHL8	0.0045	-	87185457	87185657	0	1	200,	0	-2.35	-2.19	2	0	-8.95e-05	-0.237
chrX	2907209	2907460	ARSD	0.0046	-	2907209	2907460	0	1	251,	0	-2.34	-2.18	3.5	0	-8.93e-05	0.0406
chr15	63305680	63305881	APH1B	0.00058	+	63305680	63305881	0	1	201,	0	-3.24	-3	4	0	-8.93e-07	-0.0477
chr10	72367770	72368166	MICU1	0.00068	-	72367770	72368166	0	1	396,	0	-3.17	-2.94	3.86	0	-8.89e-05	0.108
chr1	47280289	47281089	STIL	1.9e-06	-	47280289	47281089	0	1	800,	0	-5.73	-5.02	5.67	0	-8.83e-05	0.348
chr19	48630778	48631029	DBP	4.9e-06	-	48630778	48631029	0	1	251,	0	-5.31	-4.71	2.8	0	-8.66e-05	0.0692
chr6	30684645	30686496	PPP1R18	1.4e-06	-	30684645	30686496	0	1	1851,	0	-5.86	-5.11	5.92	-6.23	-8.55	-0.822
chr19	21293594	21293744	ZNF708	4.6e-05	-	21293594	21293744	0	1	150,	0	-4.34	-3.07	2.8	0	-8.54e-07	-0.0614
chr19	12525620	12525869	ZNF564	7.8e-07	-	12525620	12525869	0	1	249,	0	-6.11	-4.38	4	0	-8.5e-05	-1.6
chr17	7512829	7514071	POLR2A	4e-08	+	7512829	7514071	0	2	94,1051,	0,191	-7.4	-6.14	4.55	-6.15	-8.47	-0.811
chr7	29213021	29213118	NANOGP4	0.0062	+	29213021	29213118	0	1	97,	0	-2.21	-1.31	5.33	0	-8.37e-05	0.869
chr9	128333625	128333874	COQ4	0.00028	+	128333625	128333874	0	1	249,	0	-3.55	-3.27	1.89	0	-8.34e-05	0.0451
chr15	81311148	81311548	STARD5	5.5e-06	-	81311148	81311548	0	1	400,	0	-5.26	-4.67	2.25	0	-8.3e-06	-0.201
chr10	99755685	99755836	CUTC	0.0028	+	99755685	99755836	0	1	151,	0	-2.56	-2.39	2.5	0	-8.28e-07	0
chr6	35321225	35321672	DEF6	0.0014	+	35321225	35321672	0	1	447,	0	-2.86	-2.66	2.33	0	-8.23e-05	0.00599
chr22	36288369	36297094	MYH9	4.8e-06	-	36288369	36297094	0	10	44,213,213,249,153,105,207,145,213,252,	0,357,715,3616,4959,5389,5722,6562,7135,8473	-5.32	-4.72	1.82	-5.85	-8.16	-0.412
chr19	2072633	2072883	MOB3A	0.0023	-	2072633	2072883	0	1	250,	0	-2.63	-2.45	2.47	0	-8.16e-05	-0.0109
chr19	48993060	48993160	GYS1	0.0014	-	48993060	48993160	0	1	100,	0	-2.86	-1.87	6	0	-8.12e-05	-0.0731
chr16	79598837	79599187	MAF	1.2e-07	-	79598837	79599187	0	1	350,	0	-6.92	-5.81	4.33	0	-8.05e-05	0.0526
chr19	5110746	5111402	KDM4B	3.7e-05	+	5110746	5111402	0	2	72,28,	0,628	-4.43	-4.02	1.35	0	-8e-05	-0.0731
chr1	183545040	183546192	SMG7	1e-05	+	183545040	183546192	0	2	272,227,	0,925	-4.99	-4.46	1.94	0	-7.89e-05	-0.00388
chr11	60172662	60172912	MS4A6A	5.4e-06	-	60172662	60172912	0	1	250,	0	-5.27	-4.68	4.67	0	-7.8e-05	0.0832
chr3	125595146	125595497	OSBPL11	6.9e-05	-	125595146	125595497	0	1	351,	0	-4.16	-3.79	3	0	-7.69e-05	-0.0611
chrM	3401	4166	MT-ND1	5.2e-05	+	3401	4166	0	1	765,	0	-4.28	-3.9	1.46	-5.21	-7.52	-0.493
chr9	132670583	132670684	GTF3C4	2.8e-06	+	132670583	132670684	0	1	101,	0	-5.55	-3.99	2	0	-7.51e-07	0
chr1	58782731	58783978	JUN	1.1e-09	-	58782731	58783978	0	1	1247,	0	-8.96	-7.23	2.1	-5.09	-7.4	-0.628
chr7	98191799	98191900	LMTK2	1.3e-05	+	98191799	98191900	0	1	101,	0	-4.88	-4.38	2.5	0	-7.38e-05	0.0255
chr11	85663647	85665045	CREBZF	1.5e-09	-	85663647	85665045	0	1	1398,	0	-8.83	-7.13	4.65	-5.06	-7.36	-0.938
chr11	134275493	134275694	GLB1L3	1.9e-07	+	134275493	134275694	0	1	201,	0	-6.73	-4.79	2.33	0	-7.36e-05	-1.42
chr16	20862286	20862486	DCUN1D3	1.7e-07	-	20862286	20862486	0	1	200,	0	-6.77	-5.71	4.25	0	-7.2e-05	-0.114
chr17	75588306	75589952	MYO15B	1.8e-06	+	75588306	75589952	0	1	1646,	0	-5.75	-5.03	5.86	-4.89	-7.18	-0.931
chr17	7846636	7849580	KDM6B	4.7e-07	+	7846636	7849580	0	4	104,198,348,2035,	0,182,468,909	-6.33	-5.44	8.5	-4.77	-7.06	-0.756
chr14	101761847	101762932	PPP2R5C	0.00015	+	101761847	101762932	0	2	73,28,	0,1057	-3.83	-3.51	1.63	0	-6.82e-05	0.0544
chr6	156777354	156779454	ARID1B	2.3e-08	+	156777354	156779454	0	1	2100,	0	-7.64	-6.29	8.1	-4.39	-6.68	-0.9
chr7	5352056	5371308	TNRC18	7.8e-05	-	5352056	5371308	0	7	38,361,172,129,137,176,934,	0,4859,7341,9537,9840,10593,18318	-4.11	-3.75	5	-4.3	-6.59	-0.623
chr19	12791584	12793167	JUNB	0.00014	+	12791584	12793167	0	1	1583,	0	-3.84	-3.52	3.23	-4.18	-6.46	-0.442
chr20	50510420	50510570	PTPN1	0.00017	+	50510420	50510570	0	1	150,	0	-3.78	-3.47	1.3	0	-6.38e-05	0.0144
chr10	119035953	119051220	EIF3A	3.7e-09	-	119035953	119051220	0	8	315,191,202,779,89,185,154,22,	0,1165,2284,6040,8100,13847,14567,15245	-8.43	-6.83	4.93	-4.07	-6.35	-0.555
chr16	89282770	89286106	ANKRD11	2e-06	-	89282770	89286106	0	2	2879,68,	0,3268	-5.7	-5	5.9	-4.06	-6.33	-0.658
chr19	2233609	2233709	PLEKHJ1	3.2e-05	-	2233609	2233709	0	1	100,	0	-4.5	-3.2	1.75	0	-6.27e-05	-0.567
chr1	181088761	181090307	IER5	4.3e-10	+	181088761	181090307	0	1	1546,	0	-9.37	-7.58	6.83	-3.91	-6.18	-0.964
chr11	1275965	1276215	TOLLIP	0.00079	-	1275965	1276215	0	1	250,	0	-3.1	-2.88	2.44	0	-6.11e-05	-0.0489
chr11	62526132	62527381	AHNAK	0.0037	-	62526132	62527381	0	1	1249,	0	-2.43	-2.27	2.43	-3.81	-6.07	-0.551
chr17	14345029	14345129	HS3ST3B1	1.8e-05	+	14345029	14345129	0	1	100,	0	-4.75	-4.27	4.5	0	-6.07e-05	0.0479
chr5	108381898	108382048	FBXL17	7.4e-10	-	108381898	108382048	0	1	150,	0	-9.13	-7.37	2	0	-6.07e-05	-0.0862
chr19	4654870	4655021	TNFAIP8L1	0.00055	+	4654870	4655021	0	1	151,	0	-3.26	-3.01	2.4	0	-5.96e-05	-0.0418
chr14	75958793	75959240	TGFB3	0.0032	-	75958793	75959240	0	1	447,	0	-2.5	-1.56	6.33	0	-5.9e-05	-0.156
chr8	143919493	143920844	PLEC	2.7e-06	-	143919493	143920844	0	1	1351,	0	-5.57	-4.9	3.44	-3.6	-5.86	-0.682
chr19	53823944	53824244	NLRP12	0.00013	-	53823944	53824244	0	1	300,	0	-3.88	-3.55	2.33	0	-5.85e-05	0.0339
chr3	14819142	14819792	FGD5	5.9e-09	+	14819142	14819792	0	1	650,	0	-8.23	-6.69	6.5	-3.6	-5.85	2.14
chr10	24543563	24543963	KIAA1217	0.00055	+	24543563	24543963	0	1	400,	0	-3.26	-2.21	2.5	0	-5.84e-06	-2.11
chr12	122978474	122978857	AC026362.1	0.0019	+	122978474	122978857	0	2	95,105,	0,278	-2.73	-2.54	6	0	-5.82e-05	0
chr7	150742247	150742897	GIMAP1-GIMAP5	8.1e-05	+	150742247	150742897	0	1	650,	0	-4.09	-3.73	3.54	-3.57	-5.82	-1.02
chr7	100430329	100431565	MEPCE	7.9e-05	+	100430329	100431565	0	1	1236,	0	-4.1	-3.74	4.88	-3.48	-5.73	-1.03
chr20	2835412	2838349	PCED1A	0.00013	-	2835412	2838349	0	3	297,276,118,	0,626,2819	-3.87	-3.54	3.23	0	-5.66e-06	-0.153
chr4	79493212	79493412	LINC00989	0.0015	+	79493212	79493412	0	1	200,	0	-2.83	-2.63	3.88	0	-5.64e-05	1.04
chr22	37313491	37314891	CYTH4	0.00011	+	37313491	37314891	0	1	1400,	0	-3.97	-3.63	5.29	-3.33	-5.58	-0.756
chr7	150740917	150743219	GIMAP5	1.9e-06	+	150740917	150743219	0	2	10,1037,	0,1265	-5.72	-5.01	4.75	-3.31	-5.55	-0.997
chr15	79923554	79923702	ST20	2.5e-11	-	79923554	79923702	0	1	148,	0	-10.6	-8.61	3.21	0	-5.54e-06	-0.0124
chr4	173145310	173145411	AC105285.1	0.0013	-	173145310	173145411	0	1	101,	0	-2.88	-2.67	4.5	0	-5.48e-05	-1.24
chr1	26467410	26469172	DHDDS	0.00028	+	26467410	26469172	0	2	117,281,	0,1481	-3.56	-3.28	5.5	0	-5.45e-05	-0.263
chr19	13153321	13154365	IER2	7.1e-06	+	13153321	13154365	0	1	1044,	0	-5.15	-4.59	2.46	-3.2	-5.44	-0.637
chr16	69118157	69118601	DERPC	4.9e-06	-	69118157	69118601	0	1	444,	0	-5.31	-4.71	6	0	-5.39e-05	-0.0801
chr11	74497784	74497885	AP001372.2	0.00095	+	74497784	74497885	0	1	101,	0	-3.02	-2	4.5	0	-5.37e-07	0
chr7	65960883	65960983	GUSB	0.00015	-	65960883	65960983	0	1	100,	0	-3.83	-3.52	1.71	0	-5.35e-05	0.0875
chr22	41177028	41179028	EP300	5.2e-07	+	41177028	41179028	0	1	2000,	0	-6.28	-5.41	6.43	-3.08	-5.32	-0.538
chrM	6002	6749	MT-CO1	0.012	+	6002	6749	0	1	747,	0	-1.91	-1.77	3.13	-3.05	-5.29	-0.544
chr19	56553771	56553971	ZFP28	0.00022	+	56553771	56553971	0	1	200,	0	-3.66	-3.37	4.5	0	-5.27e-05	-0.102
chr19	48873290	48874921	PPP1R15A	6.6e-10	+	48873290	48874921	0	1	1631,	0	-9.18	-7.42	2.02	-2.99	-5.22	-0.372
chr12	553312	553960	B4GALNT3	2.1e-05	+	553312	553960	0	1	648,	0	-4.67	-4.21	8.6	-2.99	-5.22	-1.72
chr20	50190880	50192445	CEBPB	2.1e-07	+	50190880	50192445	0	1	1565,	0	-6.68	-5.65	2.76	-2.97	-5.19	-0.492
chr1	26696082	26697532	ARID1A	5.9e-07	+	26696082	26697532	0	1	1450,	0	-6.23	-5.37	4.89	-2.96	-5.18	-0.746
chr8	89924817	89924967	OSGIN2	4.4e-07	+	89924817	89924967	0	1	150,	0	-6.36	-4.55	2.67	0	-5.18e-07	0
chr19	36515112	36515213	ZNF260	2.7e-05	-	36515112	36515213	0	1	101,	0	-4.57	-3.25	3	0	-5.18e-07	-0.26
chr2	70808790	70808890	CLEC4F	0.0017	-	70808790	70808890	0	1	100,	0	-2.77	-1.79	2.5	0	-5.15e-06	0
chr8	143922700	143924500	PLEC	2.6e-06	-	143922700	143924500	0	1	1800,	0	-5.59	-4.91	2.06	-2.93	-5.14	-0.409
chr17	4933494	4933988	GP1BA	0.00026	+	4933494	4933988	0	1	494,	0	-3.58	-3.3	8	-2.92	-5.13	-2.36
chr16	3727651	3729801	CREBBP	7.2e-08	-	3727651	3729801	0	1	2150,	0	-7.14	-5.96	7.67	-2.91	-5.12	-0.736
chr11	62517947	62519046	AHNAK	0.0048	-	62517947	62519046	0	1	1099,	0	-2.32	-2.17	2.15	-2.91	-5.12	-0.56
chr12	753377	813744	WNK1	4e-06	+	753377	813744	0	2	947,103,	0,60264	-5.4	-4.78	2.67	-2.87	-5.07	-0.585
chr15	44535034	44535429	EIF3J-DT	2.8e-05	-	44535034	44535429	0	1	395,	0	-4.56	-4.12	6	0	-5.05e-05	-0.243
chr1	150578942	150579589	MCL1	2.2e-10	-	150578942	150579589	0	1	647,	0	-9.65	-7.8	2.26	-2.82	-5.02	-0.581
chr16	10902735	10908544	CIITA	9.5e-07	+	10902735	10908544	0	4	66,165,69,2046,	0,995,2008,3763	-6.02	-5.23	4.16	-2.76	-4.96	-0.659
chr11	134275793	134275944	GLB1L3	1.9e-07	+	134275793	134275944	0	1	151,	0	-6.73	-5.69	4.75	0	-4.92e-05	-0.408
chr2	237760091	237764135	LRRFIP1	5.4e-08	+	237760091	237764135	0	2	114,1533,	0,2511	-7.27	-6.06	2.77	-2.7	-4.9	-0.402
chr1	155269565	155269665	CLK2	0.00093	-	155269565	155269665	0	1	100,	0	-3.03	-2.81	1.6	0	-4.84e-06	-0.0704
chr17	41955277	41965512	TTC25	0.00081	+	41955277	41965512	0	3	40,85,520,	0,6104,9715	-3.09	-2.86	4.75	-2.65	-4.84	-1.81
chr16	67542176	67543025	RIPOR1	7.8e-07	+	67542176	67543025	0	1	849,	0	-6.11	-5.28	4.74	-2.62	-4.81	-0.982
chr6	32095598	32097245	TNXB	0.0022	-	32095598	32097245	0	1	1647,	0	-2.66	-2.48	14.2	-2.61	-4.79	0.211
chr2	231460549	231462998	NCL	3.2e-08	-	231460549	231462998	0	4	15,198,478,7,	0,119,990,2442	-7.49	-6.2	1.61	-2.6	-4.78	-0.5
chr6	31629318	31632058	PRRC2A	0.0015	+	31629318	31632058	0	4	16,298,211,920,	0,229,1272,1820	-2.82	-2.62	3.76	-2.59	-4.77	-0.587
chr6	31270314	31271442	HLA-C	1.1e-07	-	31270314	31271442	0	2	171,370,	0,758	-6.95	-5.83	1.65	-2.58	-4.75	-0.593
chr8	47737007	47738146	CEBPD	3.6e-06	-	47737007	47738146	0	1	1139,	0	-5.44	-4.81	2.7	-2.57	-4.74	-0.499
chr10	13646352	13646753	FRMD4A	3.4e-05	-	13646352	13646753	0	1	401,	0	-4.47	-4.05	6.33	-2.55	-4.72	-2.52
chr11	67435609	67436356	CORO1B	9.8e-07	-	67435609	67436356	0	1	747,	0	-6.01	-5.22	3.29	-2.53	-4.69	-0.706
chr19	49104686	49108456	SNRNP70	7.6e-06	+	49104686	49108456	0	3	49,88,662,	0,2938,3108	-5.12	-4.57	2.2	-2.49	-4.65	-0.612
chr2	28408784	28413637	FOSL2	4.4e-07	+	28408784	28413637	0	2	82,1759,	0,3094	-6.36	-5.46	6.46	-2.47	-4.63	-0.698
chr6	29942595	29944141	HLA-A	9.8e-06	+	29942595	29944141	0	3	31,787,20,	0,161,1526	-5.01	-4.47	1.62	-2.47	-4.63	-0.46
chr19	41352914	41353861	TGFB1	2e-05	-	41352914	41353861	0	1	947,	0	-4.7	-4.24	3.19	-2.47	-4.62	-0.659
chr12	52054310	52054961	NR4A1	5.5e-05	+	52054310	52054961	0	1	651,	0	-4.26	-3.88	4.08	-2.46	-4.61	-0.977
chr14	75280836	75281633	FOS	6.5e-08	+	75280836	75281633	0	1	797,	0	-7.19	-6	1.73	-2.46	-4.61	-0.46
chr14	105707862	105708616	IGHA1	7.9e-19	-	105707862	105708616	0	2	282,258,	0,496	-18.1	-15.5	1.71	-2.46	-4.6	-0.565
chr2	17781158	17781358	GEN1	2.3e-05	+	17781158	17781358	0	1	200,	0	-4.64	-4.19	4.5	0	-4.59e-07	0
chr10	17823143	17823394	MRC1	0.00047	+	17823143	17823394	0	1	251,	0	-3.33	-3.08	3.86	0	-4.59e-07	-0.277
chr9	114376700	114381070	AKNA	3.8e-07	-	114376700	114381070	0	2	935,11,	0,4359	-6.42	-5.49	2.7	-2.4	-4.54	-0.634
chr12	121817609	121823291	SETD1B	3e-05	+	121817609	121823291	0	4	95,106,492,802,	0,189,1794,4880	-4.52	-4.09	11.1	-2.35	-4.49	-0.98
chr13	24906441	24906542	CENPJ	2.1e-07	-	24906441	24906542	0	1	101,	0	-6.68	-5.65	2	0	-4.47e-05	-0.144
chr8	69832648	69833147	SLCO5A1	9.1e-06	-	69832648	69833147	0	1	499,	0	-5.04	-4.5	5.5	-2.33	-4.46	1.73
chr1	12208482	12209129	TNFRSF1B	4.4e-05	+	12208482	12209129	0	1	647,	0	-4.36	-3.96	3.18	-2.31	-4.45	-0.853
chr6	41599740	41599941	FOXP4	0.00035	+	41599740	41599941	0	1	201,	0	-3.46	-2.37	1.75	0	-4.44e-05	-0.139
chr11	73310877	73311027	ARHGEF17	0.00017	+	73310877	73311027	0	1	150,	0	-3.77	-2.62	4.5	0	-4.43e-05	-1.47
chr9	35853938	35854089	TMEM8B	0.0037	+	35853938	35854089	0	1	151,	0	-2.43	-1.5	2.5	0	-4.4e-07	-1.05
chr10	71750329	71751698	VSIR	5.9e-06	-	71750329	71751698	0	2	961,31,	0,1338	-5.23	-4.65	5.09	-2.24	-4.38	-0.661
chr19	13153319	13154193	AC011446.2	1e-05	-	13153319	13154193	0	2	10,687,	0,187	-5	-4.47	2.51	-2.23	-4.36	-0.726
chrX	38285756	38286006	RPGR	3.4e-06	-	38285756	38286006	0	1	250,	0	-5.47	-4.83	12.5	0	-4.35e-05	0.258
chr3	195867458	195868648	TNK2	0.0003	-	195867458	195868648	0	1	1190,	0	-3.53	-3.26	5.54	-2.22	-4.34	-0.938
chr7	150451127	150477600	GIMAP8	3.4e-06	+	150451127	150477600	0	5	48,664,46,627,509,	0,15543,19701,22884,25964	-5.47	-4.83	4.86	-2.21	-4.34	-0.538
chr17	58328195	58328795	TSPOAP1	0.00017	-	58328195	58328795	0	1	600,	0	-3.78	-3.47	3.13	-2.2	-4.32	-0.986
chr14	92651640	92659172	RIN3	9.8e-07	+	92651640	92659172	0	2	1435,12,	0,7520	-6.01	-5.22	4.05	-2.19	-4.31	-0.558
chr2	20447468	20448803	RHOB	7.1e-09	+	20447468	20448803	0	1	1335,	0	-8.15	-6.63	3.96	-2.16	-4.28	-0.598
chr2	43223848	43224797	ZFP36L2	5.2e-09	-	43223848	43224797	0	1	949,	0	-8.28	-6.72	4.5	-2.16	-4.28	-0.586
chr14	94060227	94060975	DDX24	4.7e-06	-	94060227	94060975	0	2	386,63,	0,685	-5.33	-4.72	2	0	-4.27e-05	-0.047
chr1	244863661	244864510	HNRNPU	1.6e-07	-	244863661	244864510	0	1	849,	0	-6.79	-5.73	2.15	-2.16	-4.27	-0.473
chr10	3781700	3784932	KLF6	1.5e-07	-	3781700	3784932	0	3	514,66,20,	0,1515,3212	-6.81	-5.74	2.25	-2.15	-4.26	-0.622
chr16	53157132	53157382	CHD9	0.00011	+	53157132	53157382	0	1	250,	0	-3.94	-3.61	4	0	-4.25e-06	0.0324
chr2	187517850	187518349	TFPI	0.00018	-	187517850	187518349	0	1	499,	0	-3.75	-3.44	4	-2.13	-4.24	1.38
chr2	43224896	43226556	ZFP36L2	5.2e-09	-	43224896	43226556	0	2	856,292,	0,1368	-8.28	-6.72	1.95	-2.11	-4.22	-0.417
chr14	68789395	68791077	ZFP36L1	2.8e-07	-	68789395	68791077	0	2	1097,95,	0,1587	-6.56	-5.58	2.79	-2.11	-4.21	-0.473
chr1	36287179	36289565	THRAP3	8.9e-06	+	36287179	36289565	0	2	91,506,	0,1880	-5.05	-4.51	2.28	-2.09	-4.19	-0.67
chr4	2827627	2830095	SH3BP2	1.2e-07	+	2827627	2830095	0	2	47,603,	0,1865	-6.91	-5.81	3.1	-2.09	-4.19	-0.881
chr7	10982386	10983085	PHF14	4.1e-08	+	10982386	10983085	0	1	699,	0	-7.39	-6.13	3.54	-2.08	-4.18	-0.911
chr8	103072653	103072902	ATP6V1C1	4.8e-05	+	103072653	103072902	0	1	249,	0	-4.32	-3.93	4.25	0	-4.16e-05	0.0682
chr15	41766050	41767447	MGA	2.8e-08	+	41766050	41767447	0	1	1397,	0	-7.55	-6.23	7.89	-2.07	-4.16	-0.963
chr6	7246501	7249487	RREB1	8.9e-08	+	7246501	7249487	0	2	720,977,	0,2009	-7.05	-5.9	4.78	-2.06	-4.14	-0.597
chr1	27548477	27549577	AHDC1	2.3e-05	-	27548477	27549577	0	1	1100,	0	-4.63	-4.18	6.86	-2.06	-4.14	0.768
chr17	45148551	45149652	HEXIM1	1.7e-08	+	45148551	45149652	0	1	1101,	0	-7.77	-6.37	4.88	-2.06	-4.14	-0.74
chr1	43448940	43449041	SZT2	0.0072	+	43448940	43449041	0	1	101,	0	-2.14	-2	3.5	0	-4.14e-05	-0.234
chr12	57823115	57823664	CTDSP2	1.9e-07	-	57823115	57823664	0	1	549,	0	-6.71	-5.67	3.45	-2.03	-4.11	-0.825
chr1	164559768	164560069	PBX1	7.6e-05	+	164559768	164560069	0	1	301,	0	-4.12	-3.76	5.4	-2.01	-4.09	-3.27
chr12	12717755	12718858	CDKN1B	5.6e-08	+	12717755	12718858	0	2	559,34,	0,1069	-7.25	-6.05	2.67	-2	-4.08	-0.755
chr15	93024406	93025404	CHD2	1.2e-08	+	93024406	93025404	0	1	998,	0	-7.93	-6.49	6.62	-1.99	-4.06	-0.968
chr14	91308366	91315722	CCDC88C	1.8e-06	-	91308366	91315722	0	4	126,128,1071,73,	0,1492,4713,7283	-5.75	-5.03	5.13	-1.95	-4.02	-0.519
chr1	171537422	171541567	PRRC2C	1e-06	+	171537422	171541567	0	2	51,1597,	0,2548	-5.99	-5.2	3.18	-1.94	-4.01	-0.428
chr16	30653101	30654162	PRR14	7.9e-05	+	30653101	30654162	0	3	2,44,54,	0,263,1007	-4.1	-3.74	1.87	0	-0.0004	0.0322
chr17	36545011	36545517	GGNBP2	2e-06	+	36545011	36545517	0	2	86,14,	0,492	-5.7	-5	1.28	0	-0.0004	0.0129
chr1	15922260	15929652	SPEN	2.6e-05	+	15922260	15929652	0	2	89,1562,	0,5830	-4.58	-4.14	4.82	-1.92	-3.98	-0.35
chr2	144389307	144394420	ZEB2	1.7e-09	-	144389307	144394420	0	3	721,50,28,	0,1244,5085	-8.76	-7.08	2.68	-1.92	-3.98	-0.638
chr3	88141733	88141883	ZNF654	2.1e-06	+	88141733	88141883	0	1	150,	0	-5.67	-4.97	2	0	-3.98e-05	-0.122
chrM	4816	5461	MT-ND2	0.00042	+	4816	5461	0	1	645,	0	-3.38	-3.12	1.58	-1.92	-3.98	-0.38
chr3	123700518	123701450	MYLK	0.00011	-	123700518	123701450	0	2	487,13,	0,919	-3.94	-2.76	4	-1.9	-3.95	2.15
chr15	42719699	42719999	STARD9	0.0032	+	42719699	42719999	0	1	300,	0	-2.49	-2.32	8	-1.89	-3.95	5.64
chr15	75649496	75649597	SNX33	0.00011	+	75649496	75649597	0	1	101,	0	-3.95	-2.77	2.75	0	-3.93e-06	-0.729
chr3	27633421	27633571	AC098614.3	7.9e-10	+	27633421	27633571	0	1	150,	0	-9.1	-6.54	6.5	0	-3.93e-05	-1.25
chr5	35876966	35877912	IL7R	1.8e-08	+	35876966	35877912	0	1	946,	0	-7.75	-6.36	3.5	-1.86	-3.92	-0.647
chr19	19545915	19546164	CILP2	0.0014	+	19545915	19546164	0	1	249,	0	-2.84	-1.85	5.67	-1.84	-3.9	-4.32
chr5	150401782	150402281	CD74	4.3e-08	-	150401782	150402281	0	1	499,	0	-7.37	-6.12	1.41	-1.84	-3.89	-0.448
chr14	23567469	23567970	AP1G2	0.0017	-	23567469	23567970	0	1	501,	0	-2.77	-2.57	3.17	-1.84	-3.89	-2.42
chr4	13603631	13609325	BOD1L1	9.1e-07	-	13603631	13609325	0	4	1453,73,139,31,	0,3485,4898,5663	-6.04	-5.24	6.5	-1.83	-3.88	0.451
chr17	78358019	78358815	SOCS3	8.9e-05	-	78358019	78358815	0	1	796,	0	-4.05	-3.7	3.76	-1.83	-3.88	-0.964
chr2	238167008	238167258	ERFE	2e-06	+	238167008	238167258	0	1	250,	0	-5.7	-5	10.5	-1.83	-3.87	-3.68
chr2	71349707	71350108	ZNF638	3.5e-06	+	71349707	71350108	0	1	401,	0	-5.46	-4.83	3.82	0	-3.85e-05	0.0172
chr12	122981747	122982119	ARL6IP4	4.7e-06	+	122981747	122982119	0	2	132,167,	0,205	-5.33	-4.72	1.86	-1.81	-3.84	-0.859
chr5	39153505	39208906	FYB1	2.6e-06	-	39153505	39208906	0	3	99,1202,43,	0,48320,55358	-5.59	-4.92	2.29	-1.79	-3.82	-0.432
chr5	67183141	67183888	CD180	1.5e-06	-	67183141	67183888	0	1	747,	0	-5.81	-5.08	5.5	-1.79	-3.82	1.18
chr5	172686759	172686959	NEURL1B	0.00052	+	172686759	172686959	0	1	200,	0	-3.28	-3.03	3.29	0	-3.82e-05	-0.327
chr12	122981739	122982559	AC026362.1	1.7e-05	+	122981739	122982559	0	3	140,118,91,	0,217,729	-4.77	-4.29	1.8	-1.79	-3.82	-0.825
chr11	117995658	118000304	IL10RA	1.3e-06	+	117995658	118000304	0	2	52,1590,	0,3056	-5.89	-5.13	6.58	-1.77	-3.8	-0.59
chr21	13933957	13935545	ANKRD20A11P	3e-05	-	13933957	13935545	0	2	270,31,	0,1557	-4.53	-4.1	5	0	-3.8e-05	-0.215
chr15	85768090	85768190	KLHL25	0.0017	-	85768090	85768190	0	1	100,	0	-2.78	-1.8	6	0	-3.76e-06	0
chr8	94511081	94511331	VIRMA	2.1e-05	-	94511081	94511331	0	1	250,	0	-4.68	-4.22	4	0	-3.75e-05	-0.111
chr12	132925239	132925340	ZNF605	4.4e-06	-	132925239	132925340	0	1	101,	0	-5.36	-3.85	2	0	-3.75e-07	-1.13
chr17	30178147	30185732	NSRP1	2.5e-08	+	30178147	30185732	0	4	52,208,109,1118,	0,942,2760,6467	-7.61	-6.27	7	-1.71	-3.74	-0.694
chr19	18280102	18281132	JUND	3.6e-05	-	18280102	18281132	0	1	1030,	0	-4.44	-4.02	4.56	-1.71	-3.74	-0.505
chr12	54292307	54295143	NFE2	2.6e-06	-	54292307	54295143	0	2	1074,9,	0,2827	-5.59	-4.92	4.92	-1.71	-3.73	-0.555
chr1	35192596	35193095	SFPQ	7.1e-08	-	35192596	35193095	0	1	499,	0	-7.15	-5.97	2	-1.69	-3.72	-0.702
chr22	35656449	35659586	APOL6	8.3e-10	+	35656449	35659586	0	2	26,972,	0,2165	-9.08	-7.33	5.75	-1.67	-3.69	-0.777
chr2	84906031	84906579	TMSB10	0.0022	+	84906031	84906579	0	2	86,191,	0,357	-2.66	-2.48	1.38	-1.66	-3.67	-0.55
chr15	81312495	81312596	STARD5	5.5e-06	-	81312495	81312596	0	1	101,	0	-5.26	-4.67	1.7	0	-3.67e-05	-0.0689
chr1	27409809	27410159	WASF2	1.9e-05	-	27409809	27410159	0	1	350,	0	-4.71	-4.24	3.15	-1.64	-3.66	-1.2
chr1	207887498	207887599	CD34	0.022	-	207887498	207887599	0	1	101,	0	-1.66	-1.54	1.92	0	-3.66e-05	-1.11
chr12	122061198	122061746	BCL7A	0.0025	+	122061198	122061746	0	1	548,	0	-2.61	-2.43	4.33	0	-3.65e-05	0.0554
chr1	58781585	58782433	JUN	1.1e-09	-	58781585	58782433	0	1	848,	0	-8.96	-7.23	6.55	-1.64	-3.65	-1.03
chr2	232816916	232832981	GIGYF2	2.9e-05	+	232816916	232832981	0	3	116,159,125,	0,2910,15940	-4.54	-4.1	2.81	-1.64	-3.65	-0.857
chr12	133203185	133204785	ZNF268	2.7e-08	+	133203185	133204785	0	1	1600,	0	-7.57	-6.25	8.25	-1.63	-3.64	1.22
chr14	59727132	59727631	RTN1	2.4e-05	-	59727132	59727631	0	1	499,	0	-4.62	-4.17	4.67	-1.62	-3.63	-1.27
chr18	44701237	44869334	SETBP1	9.8e-10	+	44701237	44869334	0	2	595,105,	0,167992	-9.01	-7.27	5.57	-1.61	-3.62	-1.47
chr4	147636105	147636254	TMEM184C	0.00014	+	147636105	147636254	0	1	149,	0	-3.84	-2.68	3	0	-3.62e-07	0
chr3	122528223	122531802	PARP9	3e-06	-	122528223	122531802	0	2	520,30,	0,3549	-5.53	-4.87	6.5	0	-3.6e-05	-0.19
chr22	40264979	40266779	TNRC6B	8.9e-08	+	40264979	40266779	0	1	1800,	0	-7.05	-5.9	5.84	-1.59	-3.59	-0.471
chr7	150514920	150520733	GIMAP7	3.2e-06	+	150514920	150520733	0	2	25,800,	0,5013	-5.5	-4.85	3.35	-1.59	-3.59	-0.605
chr15	64460791	64500242	ZNF609	4e-08	+	64460791	64500242	0	2	47,951,	0,38500	-7.4	-6.14	4	-1.58	-3.58	-0.678
chr7	5527543	5527890	ACTB	4.8e-05	-	5527543	5527890	0	1	347,	0	-4.32	-3.93	1.5	-1.57	-3.57	-0.563
chrX	47976095	47976594	ZNF182	2.8e-05	-	47976095	47976594	0	1	499,	0	-4.56	-4.12	4.67	0	-3.57e-06	-0.231
chr11	35662824	35663672	TRIM44	5.6e-06	+	35662824	35663672	0	1	848,	0	-5.25	-4.66	2.79	-1.57	-3.57	-0.566
chr6	3022890	3023439	NQO2	0.00035	+	3022890	3023439	0	1	549,	0	-3.45	-3.18	7	-1.57	-3.56	1.29
chr9	120798684	120798784	B3GNT10	0.00046	+	120798684	120798784	0	1	100,	0	-3.34	-2.27	2.5	0	-3.56e-08	0
chr20	23048354	23048504	THBD	1.1e-05	-	23048354	23048504	0	1	150,	0	-4.94	-4.42	3	0	-3.54e-05	0.0265
chr14	73103128	73107337	RBM25	1.4e-07	+	73103128	73107337	0	4	350,223,90,36,	0,2730,3067,4173	-6.85	-5.76	1.82	-1.54	-3.53	-0.461
chr7	139402244	139405787	FMC1-LUC7L2	1.4e-06	+	139402244	139405787	0	2	3,144,	0,3399	-5.86	-5.11	1.57	0	-3.5e-05	0.02
chr20	63521775	63522110	PPDPF	4.8e-05	+	63521775	63522110	0	1	335,	0	-4.32	-3.92	2.18	-1.48	-3.47	-0.856
chr1	12142523	12143267	TNFRSF8	5.6e-08	+	12142523	12143267	0	1	744,	0	-7.25	-6.05	8	-1.46	-3.45	1.55
chr1	161048881	161049279	ARHGAP30	5.5e-05	-	161048881	161049279	0	1	398,	0	-4.26	-3.88	1.73	-1.44	-3.43	-0.598
chr5	136153653	136154053	SMAD5	7.4e-06	+	136153653	136154053	0	1	400,	0	-5.13	-4.57	7.5	-1.43	-3.41	2.06
chr1	108698818	108699997	PRPF38B	5.8e-08	+	108698818	108699997	0	2	9,836,	0,343	-7.24	-6.04	4.06	-1.41	-3.39	-0.515
chr11	62724351	62727384	HNRNPUL2-BSCL2	4.4e-08	-	62724351	62727384	0	2	75,766,	0,2267	-7.36	-6.11	4.59	-1.4	-3.38	-0.632
chr7	2658424	2662854	TTYH3	1.1e-06	+	2658424	2662854	0	4	35,76,101,1187,	0,515,1515,3243	-5.95	-5.17	6.56	-1.39	-3.37	-0.698
chr2	130373161	130374408	PTPN18	1.2e-06	+	130373161	130374408	0	1	1247,	0	-5.91	-5.15	2.97	-1.38	-3.36	-0.413
chr5	36972037	36986290	NIPBL	3.6e-08	+	36972037	36986290	0	3	4,627,1615,	0,3738,12638	-7.44	-6.16	5.05	-1.38	-3.35	-0.425
chr14	100239591	100239891	YY1	3.5e-06	+	100239591	100239891	0	1	300,	0	-5.46	-4.82	1.62	-1.37	-3.34	-0.702
chr1	26729735	26731523	ARID1A	9.8e-07	+	26729735	26731523	0	2	128,372,	0,1416	-6.01	-5.22	2.3	-1.37	-3.34	-0.594
chr19	15243218	15244712	BRD4	4.6e-06	-	15243218	15244712	0	2	269,482,	0,1012	-5.34	-4.74	6.33	-1.37	-3.34	-1.08
chr12	121808242	121814239	SETD1B	0.0001	+	121808242	121814239	0	3	78,1233,134,	0,1360,5863	-4	-3.66	6.27	-1.36	-3.33	-0.756
chr2	231708564	231709842	PTMA	3e-07	+	231708564	231709842	0	2	187,62,	0,1216	-6.53	-5.56	1.37	-1.36	-3.33	-0.598
chr11	62520342	62521441	AHNAK	0.004	-	62520342	62521441	0	1	1099,	0	-2.4	-2.23	2.55	-1.36	-3.32	-0.332
chr16	2762267	2763166	SRRM2	6.5e-05	+	2762267	2763166	0	1	899,	0	-4.19	-3.82	1.71	-1.34	-3.3	-0.418
chr19	41302712	41306699	HNRNPUL1	3.8e-05	+	41302712	41306699	0	4	237,290,222,251,	0,1259,2933,3736	-4.42	-4.01	2.1	-1.32	-3.28	-0.482
chr5	180791666	180792715	MGAT1	0.00013	-	180791666	180792715	0	1	1049,	0	-3.87	-3.54	4.6	-1.32	-3.28	-0.539
chr11	110164350	110165100	ZC3H12C	4.1e-08	+	110164350	110165100	0	1	750,	0	-7.39	-6.13	6	-1.31	-3.27	1.57
chr19	54460842	54461689	LENG8	5.2e-06	+	54460842	54461689	0	1	847,	0	-5.28	-4.69	2.8	-1.31	-3.27	-0.571
chr14	92688096	92688944	RIN3	1.5e-06	+	92688096	92688944	0	1	848,	0	-5.82	-5.09	4.57	-1.31	-3.26	-0.633
chr1	36177947	36179052	MAP7D1	6.5e-06	+	36177947	36179052	0	2	254,642,	0,463	-5.19	-4.62	3.8	-1.31	-3.25	-0.618
chr5	140631827	140632726	CD14	1.6e-06	-	140631827	140632726	0	1	899,	0	-5.8	-5.07	3.79	-1.31	-3.25	-0.586
chr11	58967794	58968291	AP001636.2	3.8e-10	-	58967794	58968291	0	1	497,	0	-9.42	-7.62	6.5	-1.31	-3.25	1.11
chr5	172770752	172771146	DUSP1	5.8e-06	-	172770752	172771146	0	1	394,	0	-5.24	-4.65	1.7	-1.29	-3.24	-0.49
chr1	26779105	26780905	ARID1A	3.5e-07	+	26779105	26780905	0	1	1800,	0	-6.46	-5.51	8.4	-1.28	-3.22	-0.58
chr1	100518338	100518439	CDC14A	0.0032	+	100518338	100518439	0	1	101,	0	-2.49	-1.55	4	0	-3.21e-06	-0.29
chr15	79422541	79422691	TMED3	0.00014	+	79422541	79422691	0	1	150,	0	-3.85	-2.68	3	0	-3.2e-05	-0.686
chr19	11377950	11378547	EPOR	4.4e-05	-	11377950	11378547	0	1	597,	0	-4.36	-3.96	6.63	-1.26	-3.2	-0.946
chr14	90184658	90185007	KCNK13	0.00055	+	90184658	90185007	0	1	349,	0	-3.26	-2.2	5.67	-1.25	-3.18	-3
chr5	177617670	177618411	AC139795.2	2.6e-05	+	177617670	177618411	0	1	741,	0	-4.58	-4.14	4	-1.24	-3.17	1.03
chr3	44594473	44594922	ZNF660	2.5e-05	+	44594473	44594922	0	1	449,	0	-4.6	-4.15	6	-1.23	-3.16	2.08
chr11	62724335	62727373	HNRNPUL2	6.8e-07	-	62724335	62727373	0	2	91,755,	0,2283	-6.17	-5.33	4.44	-1.23	-3.16	-0.651
chr4	4587322	4587423	STX18-AS1	0.0025	+	4587322	4587423	0	1	101,	0	-2.6	-1.64	1.8	0	-3.16e-05	0
chr17	35844080	35846925	TAF15	6.6e-07	+	35844080	35846925	0	4	78,89,562,20,	0,199,396,2825	-6.18	-5.33	2.55	-1.23	-3.16	-0.526
chr1	234607102	234608928	IRF2BP2	4e-23	-	234607102	234608928	0	3	750,61,482,	0,931,1344	-22.4	-19.6	6.58	-1.23	-3.15	-0.651
chr11	72003113	72003961	NUMA1	6.6e-06	-	72003113	72003961	0	2	425,75,	0,773	-5.18	-4.61	3.75	0	-3.14e-05	-0.031
chr5	172687058	172687208	NEURL1B	0.00052	+	172687058	172687208	0	1	150,	0	-3.28	-3.03	4	0	-3.14e-05	-0.126
chr4	40243240	40244086	RHOH	4.2e-08	+	40243240	40244086	0	1	846,	0	-7.38	-6.12	9.25	-1.21	-3.13	-0.835
chr3	101676673	101677323	ZBTB11-AS1	6.2e-05	+	101676673	101677323	0	1	650,	0	-4.21	-3.83	5.71	-1.21	-3.13	0.288
chr20	36815346	36817445	SOGA1	0.00037	-	36815346	36817445	0	2	961,39,	0,2060	-3.43	-3.16	7.5	-1.2	-3.12	1.03
chr7	128350971	128351370	PRRT4	6e-05	-	128350971	128351370	0	1	399,	0	-4.22	-3.84	4	-1.2	-3.12	-2.17
chr5	80654685	80654933	DHFR	9.5e-06	-	80654685	80654933	0	1	248,	0	-5.02	-4.49	2.42	-1.2	-3.12	-1.28
chr5	134578540	134579788	JADE2	3e-08	+	134578540	134579788	0	1	1248,	0	-7.52	-6.21	7.92	-1.19	-3.11	-0.772
chr11	72012940	72014439	NUMA1	1.4e-07	-	72012940	72014439	0	1	1499,	0	-6.85	-5.76	3.26	-1.19	-3.11	-0.24
chr16	2767102	2767801	SRRM2	4.4e-05	+	2767102	2767801	0	1	699,	0	-4.36	-3.96	2.97	-1.19	-3.11	-0.609
chr17	63817722	63818520	DDX42	7.2e-08	+	63817722	63818520	0	1	798,	0	-7.14	-5.96	4.75	-1.18	-3.09	-0.665
chr19	54216576	54217174	LILRB3	6.8e-07	-	54216576	54217174	0	1	598,	0	-6.17	-5.33	6.64	-1.18	-3.09	-1.01
chr3	157442492	157443187	PTX3	0.00054	+	157442492	157443187	0	1	695,	0	-3.27	-3.03	7.75	-1.17	-3.08	-1.36
chr15	81309420	81309720	IL16	4.8e-06	+	81309420	81309720	0	1	300,	0	-5.32	-4.72	3.08	0	-3.08e-05	-0.0189
chr6	157206180	157207931	ARID1B	4.5e-09	+	157206180	157207931	0	1	1751,	0	-8.35	-6.77	9	-1.16	-3.07	-0.65
chr1	156595034	156595833	GPATCH4	6.5e-08	-	156595034	156595833	0	1	799,	0	-7.19	-5.99	6.89	-1.16	-3.07	-1.05
chr6	139135329	139167295	HECA	2.4e-10	+	139135329	139167295	0	2	338,1012,	0,30954	-9.62	-7.78	4.26	-1.15	-3.06	-0.563
chr12	10723073	10723323	YBX3	5.8e-08	-	10723073	10723323	0	1	250,	0	-7.24	-6.04	2.4	-1.13	-3.04	-0.909
chr16	29698101	29698301	QPRT	0.0023	+	29698101	29698301	0	1	200,	0	-2.63	-2.45	2.2	-1.14	-3.04	-3.3
chr13	113815796	113816845	TMEM255B	1.8e-07	+	113815796	113816845	0	1	1049,	0	-6.74	-5.69	5	-1.14	-3.04	0.846
chr14	23059011	23062175	ACIN1	8.3e-05	-	23059011	23062175	0	4	463,101,325,8,	0,2072,2286,3156	-4.08	-3.72	2.6	-1.13	-3.03	-0.62
chr7	99397958	99408597	PDAP1	7.2e-06	-	99397958	99408597	0	5	55,122,209,96,62,	0,2344,5358,6899,10577	-5.14	-4.58	2.84	-1.13	-3.03	-0.812
chr12	57525560	57526257	MBD6	9.3e-05	+	57525560	57526257	0	1	697,	0	-4.03	-3.68	2.21	-1.12	-3.02	-0.773
chr18	2913166	2914063	EMILIN2	3.2e-06	+	2913166	2914063	0	1	897,	0	-5.5	-4.85	5	-1.12	-3.01	-0.71
chr13	40558792	40560811	FOXO1	5e-07	-	40558792	40560811	0	2	242,1303,	0,716	-6.3	-5.42	7.38	-1.12	-3.01	0.58
chr14	75278875	75279282	FOS	3.9e-08	+	75278875	75279282	0	2	253,46,	0,361	-7.41	-6.15	1.38	-1.11	-3	-0.517
chr15	74605209	74605510	CLK3	2.1e-05	+	74605209	74605510	0	1	301,	0	-4.68	-4.22	4.2	-1.11	-3	2.4
chr16	14246568	14246919	MRTFB	6e-06	+	14246568	14246919	0	1	351,	0	-5.22	-4.64	4.75	-1.11	-3	0.982
chr22	28163188	28296237	TTC28	0.00022	-	28163188	28296237	0	2	411,40,	0,133009	-3.65	-3.36	4	-1.09	-2.98	1.19
chr1	203305588	203307830	BTG2	8.1e-08	+	203305588	203307830	0	2	160,727,	0,1515	-7.09	-5.93	2.2	-1.09	-2.98	-0.39
chr4	8227185	8229185	SH3TC1	1e-06	+	8227185	8229185	0	2	1459,35,	0,1965	-5.98	-5.2	8.67	-1.09	-2.97	-0.309
chr19	18281229	18281622	JUND	3.6e-05	-	18281229	18281622	0	1	393,	0	-4.44	-4.02	1.72	-1.08	-2.96	-0.488
chr6	26156588	26157060	HIST1H1E	6.3e-36	+	26156588	26157060	0	1	472,	0	-35.2	-31.7	1.48	-1.07	-2.95	-0.464
chr22	30337728	30339016	SF3A1	3.6e-07	-	30337728	30339016	0	2	169,228,	0,1060	-6.44	-5.5	2.21	-1.07	-2.94	-0.889
chr12	51288187	51292085	BIN2	6.6e-05	-	51288187	51292085	0	2	1,495,	0,3403	-4.18	-3.81	1.96	-1.06	-2.94	-0.583
chr5	43704412	43704513	NNT	0.00066	+	43704412	43704513	0	1	101,	0	-3.18	-2.94	2	0	-2.93e-05	0.0475
chr2	231455123	231455605	NCL	1.9e-06	-	231455123	231455605	0	2	144,205,	0,277	-5.72	-5.01	1.96	-1.05	-2.93	-0.808
chr14	39179185	39180897	PNN	9.8e-09	+	39179185	39180897	0	3	61,139,395,	0,138,1317	-8.01	-6.54	1.88	-1.05	-2.92	-0.497
chr1	22660841	22661438	C1QB	2e-06	+	22660841	22661438	0	1	597,	0	-5.69	-4.99	4.33	-1.05	-2.92	-0.992
chr10	97333184	97334512	FRAT2	2.5e-06	-	97333184	97334512	0	1	1328,	0	-5.61	-4.93	3.78	-1.05	-2.92	-0.516
chr1	167694249	167705012	RCSD1	4.4e-08	+	167694249	167705012	0	3	53,744,349,	0,2849,10414	-7.36	-6.11	5.07	-1.05	-2.92	-0.51
chr17	50743801	50749224	LUC7L3	3.8e-07	+	50743801	50749224	0	6	9,162,284,161,28,6,	0,850,1918,2740,4587,5417	-6.42	-5.49	1.77	-1.05	-2.91	-0.431
chr4	15003221	15004019	CPEB2	1.7e-07	+	15003221	15004019	0	1	798,	0	-6.78	-5.72	3.78	-1.05	-2.91	-1.08
chr20	325893	327138	SOX12	2.3e-06	+	325893	327138	0	1	1245,	0	-5.63	-4.95	5.8	-1.04	-2.91	-0.724
chr8	59119935	59120746	AC090152.1	4.4e-08	+	59119935	59120746	0	2	136,411,	0,400	-7.36	-6.11	5.5	-1.03	-2.9	1
chr20	62812416	62813852	OGFR	2.2e-08	+	62812416	62813852	0	1	1436,	0	-7.66	-6.3	5.36	-1.03	-2.89	-0.481
chr2	113198870	113201901	PSD4	8.5e-07	+	113198870	113201901	0	2	356,744,	0,2287	-6.07	-5.26	15	-1.02	-2.88	-0.593
chr19	18431850	18432213	SSBP4	0.031	+	18431850	18432213	0	3	12,71,67,	0,149,296	-1.51	-1.39	1.62	-1.02	-2.88	-1.9
chr3	27713009	27713258	LINC02084	8.9e-07	+	27713009	27713258	0	1	249,	0	-6.05	-4.34	3	0	-2.88e-05	0.0589
chr11	61967389	61967634	FTH1	4.5e-09	-	61967389	61967634	0	1	245,	0	-8.35	-6.77	1.6	-1.01	-2.87	-0.612
chr14	100381069	100381417	WDR25	0.0014	+	100381069	100381417	0	1	348,	0	-2.86	-2.66	5	-1.02	-2.87	1.5
chr19	55517655	55518253	SSC5D	8.7e-08	+	55517655	55518253	0	1	598,	0	-7.06	-5.9	6	-1.02	-2.87	-0.585
chr1	27882140	27883035	THEMIS2	8.7e-09	+	27882140	27883035	0	1	895,	0	-8.06	-6.58	3.77	-1.01	-2.86	-0.538
chr10	68646683	68646983	TET1	6.3e-05	+	68646683	68646983	0	1	300,	0	-4.2	-3.82	6.5	-1.01	-2.86	2.48
chr10	68959850	68960199	DDX21	1.8e-07	+	68959850	68960199	0	1	349,	0	-6.75	-5.7	2.24	-1.01	-2.86	-0.705
chr7	5528100	5528641	ACTB	4.8e-05	-	5528100	5528641	0	2	85,361,	0,180	-4.32	-3.93	1.54	-1.01	-2.85	-0.458
chr22	27982011	27983511	TTC28	6.6e-05	-	27982011	27983511	0	1	1500,	0	-4.18	-3.81	9	-1.01	-2.85	-0.115
chr19	14408918	14409765	DDX39A	2e-06	-	14408918	14409765	0	4	34,148,343,24,	0,118,384,823	-5.7	-5	3.79	-1.01	-2.85	-0.792
chr9	19378482	19378922	RPS6	1.1e-05	-	19378482	19378922	0	2	32,215,	0,225	-4.96	-4.44	1.28	-1.01	-2.85	-0.513
chr10	102066088	102067888	HPS6	0.0003	+	102066088	102067888	0	1	1800,	0	-3.53	-3.26	13	-1.01	-2.85	-0.0884
chr5	34950254	34950456	DNAJC21	3.5e-06	+	34950254	34950456	0	2	88,13,	0,189	-5.46	-4.82	2.88	0	-2.85e-07	3.2e-16
chr12	53382176	53383474	SP1	1.2e-08	+	53382176	53383474	0	1	1298,	0	-7.92	-6.48	3.86	-0.993	-2.84	-0.506
chr12	112022149	112022899	ERP29	3.5e-08	+	112022149	112022899	0	1	750,	0	-7.46	-6.18	2.2	-0.99	-2.83	-0.48
chr7	2354916	2355366	EIF3B	7.2e-05	+	2354916	2355366	0	1	450,	0	-4.14	-3.78	1.53	-0.99	-2.83	-0.639
chr10	75021925	75022276	KAT6B	1e-09	+	75021925	75022276	0	1	351,	0	-8.99	-7.25	4.8	-0.993	-2.83	-1.01
chr6	31632306	31632855	PRRC2A	0.0015	+	31632306	31632855	0	1	549,	0	-2.83	-2.63	3.18	-0.99	-2.83	-0.655
chr15	85579093	85579570	AC087286.3	0.00026	-	85579093	85579570	0	1	477,	0	-3.59	-3.3	3.15	-0.99	-2.83	-0.625
chr17	1726709	1728502	WDR81	0.00021	+	1726709	1728502	0	1	1793,	0	-3.67	-3.38	6	-0.976	-2.81	-0.604
chr4	158868308	158869357	FNIP2	1.2e-07	+	158868308	158869357	0	1	1049,	0	-6.92	-5.81	7	-0.973	-2.8	-0.301
chr15	75206053	75208882	C15orf39	4.7e-06	+	75206053	75208882	0	1	2829,	0	-5.33	-4.72	6.2	-0.973	-2.8	-0.37
chr17	73337722	73338920	SDK2	1.9e-05	-	73337722	73338920	0	1	1198,	0	-4.71	-4.25	7.67	-0.963	-2.79	0.335
chr9	134907673	134911257	FCN1	3.3e-09	-	134907673	134911257	0	2	2372,125,	0,3459	-8.48	-6.87	4.11	-0.963	-2.79	-0.343
chr22	50529781	50530032	TYMP	1e-10	-	50529781	50530032	0	1	251,	0	-9.98	-8.07	4.5	-0.956	-2.78	-1.19
chr7	150572304	150573254	GIMAP4	1e-05	+	150572304	150573254	0	1	950,	0	-4.98	-4.45	2.48	-0.954	-2.78	-0.428
chrX	65735299	65739102	MSN	1.2e-06	+	65735299	65739102	0	5	131,131,161,93,133,	0,1495,1878,3225,3670	-5.91	-5.15	1.46	-0.956	-2.78	-0.394
chr15	85575319	85579569	AKAP13	2.2e-06	+	85575319	85579569	0	2	10,640,	0,3610	-5.66	-4.97	3	-0.953	-2.78	-0.593
chr10	68761104	68786199	CCAR1	2.1e-06	+	68761104	68786199	0	5	88,192,240,112,64,	0,4783,10101,11883,25031	-5.67	-4.97	2.73	-0.937	-2.76	-0.603
chr22	36299036	36301581	MYH9	3.8e-06	-	36299036	36301581	0	4	6,138,207,48,	0,1090,1814,2497	-5.42	-4.8	1.44	-0.936	-2.76	-0.472
chr1	171524871	171535459	PRRC2C	1.1e-06	+	171524871	171535459	0	4	94,54,619,32,	0,2919,7471,10556	-5.97	-5.19	2.42	-0.933	-2.75	-0.41
chr20	41533077	41564011	CHD6	7.2e-07	-	41533077	41564011	0	3	493,56,1,	0,18227,30933	-6.14	-5.31	4.83	-0.934	-2.75	-0.85
chr17	31304210	31307939	EVI2B	6e-07	-	31304210	31307939	0	2	1420,53,	0,3676	-6.22	-5.36	3.85	-0.933	-2.75	-0.314
chr1	161048434	161048783	ARHGAP30	5.5e-05	-	161048434	161048783	0	1	349,	0	-4.26	-3.88	2.26	-0.935	-2.75	-0.676
chr22	37650672	37655670	SH3BP1	7.6e-05	+	37650672	37655670	0	3	106,95,399,	0,3106,4599	-4.12	-3.76	2.12	-0.906	-2.72	-0.844
chr20	35502525	35507802	CEP250	1.1e-05	+	35502525	35507802	0	2	2480,65,	0,5212	-4.95	-4.43	11.3	-0.906	-2.72	0.0328
chr2	68822380	68826734	ARHGAP25	8.3e-07	+	68822380	68826734	0	2	492,748,	0,3606	-6.08	-5.26	4.32	-0.91	-2.72	-0.449
chr15	42450050	42450700	ZNF106	9.8e-08	-	42450050	42450700	0	1	650,	0	-7.01	-5.88	3.46	-0.896	-2.71	0.968
chr19	58212463	58213313	ZNF274	2.3e-07	+	58212463	58213313	0	1	850,	0	-6.63	-5.62	10	-0.9	-2.71	-0.321
chr17	39409160	39410653	MED1	2.2e-07	-	39409160	39410653	0	1	1493,	0	-6.66	-5.64	6.8	-0.894	-2.7	0.661
chr19	41264437	41265185	HNRNPUL1	4.4e-06	+	41264437	41265185	0	2	361,339,	0,409	-5.36	-4.74	3.67	-0.888	-2.69	-0.504
chr17	78140933	78141083	TMC8	0.0068	+	78140933	78141083	0	1	150,	0	-2.17	-2.02	1.83	-0.889	-2.69	-1.43
chr4	24808511	24808812	CCDC149	0.00028	-	24808511	24808812	0	1	301,	0	-3.55	-3.27	6.5	-0.889	-2.69	-1.86
chr22	45134514	45134665	NUP50-DT	1.3e-06	-	45134514	45134665	0	1	151,	0	-5.9	-4.24	2	-0.888	-2.69	5.39
chr22	23694123	23694721	GUSBP11	0.0004	-	23694123	23694721	0	1	598,	0	-3.4	-3.14	3.64	-0.889	-2.69	0.872
chr16	29810747	29811047	AC009133.1	0.00024	-	29810747	29811047	0	1	300,	0	-3.62	-3.33	1.76	-0.889	-2.69	-0.813
chr7	150692392	150693042	GIMAP2	2e-11	+	150692392	150693042	0	1	650,	0	-10.7	-8.69	5	-0.886	-2.68	-0.711
chr1	150577083	150577481	MCL1	3.5e-10	-	150577083	150577481	0	1	398,	0	-9.45	-7.64	1.78	-0.882	-2.68	-0.526
chr8	143924948	143926992	PLEC	2.6e-06	-	143924948	143926992	0	3	936,99,16,	0,1835,2028	-5.59	-4.91	2.33	-0.882	-2.68	-0.325
chr4	89247630	89248980	GPRIN3	1.1e-07	-	89247630	89248980	0	1	1350,	0	-6.96	-5.84	7.91	-0.881	-2.68	-0.372
chr19	42272706	42274256	CIC	5.8e-05	+	42272706	42274256	0	1	1550,	0	-4.24	-3.86	7.29	-0.881	-2.67	-0.702
chr7	100884077	100885293	SRRT	3.5e-07	+	100884077	100885293	0	5	162,185,99,118,81,	0,290,662,845,1135	-6.45	-5.51	2.42	-0.878	-2.67	-0.555
chr14	70167027	70167727	SLC8A3	0.00012	-	70167027	70167727	0	1	700,	0	-3.93	-2.75	4.5	-0.876	-2.67	1.22
chr1	155014803	155016791	ZBTB7B	4.1e-06	+	155014803	155016791	0	2	1011,572,	0,1416	-5.39	-4.77	9.75	-0.871	-2.66	-0.618
chrX	73999342	74000543	FTX	4.9e-06	-	73999342	74000543	0	1	1201,	0	-5.31	-4.71	9.12	-0.869	-2.66	0.178
chr2	215367846	215370313	FN1	0.00021	-	215367846	215370313	0	2	181,20,	0,2447	-3.68	-2.55	5.5	-0.861	-2.65	3.38
chr16	11837426	11841422	RSL1D1	3e-08	-	11837426	11841422	0	3	687,291,17,	0,2268,3979	-7.52	-6.21	6.44	-0.865	-2.65	-0.386
chr10	100347282	100348065	SCD	3.8e-05	+	100347282	100348065	0	2	249,2,	0,781	-4.42	-4.01	2	-0.855	-2.64	-1.73
chr6	63711306	63713725	PHF3	1.5e-07	+	63711306	63713725	0	2	56,2140,	0,279	-6.81	-5.73	9.71	-0.859	-2.64	-0.34
chrX	119628973	119637098	2022-09-06	0.00019	-	119628973	119637098	0	3	535,143,72,	0,4386,8053	-3.73	-3.43	2.57	-0.855	-2.64	-0.728
chr1	89933145	89934037	LRRC8D	3.9e-05	+	89933145	89934037	0	1	892,	0	-4.41	-4	7.57	-0.855	-2.64	0.437
chr1	51878388	51878688	NRDC	1.1e-08	-	51878388	51878688	0	1	300,	0	-7.94	-6.49	2.46	-0.855	-2.63	-0.928
chr2	169636160	169637526	PPIG	5.2e-09	+	169636160	169637526	0	2	81,1114,	0,252	-8.28	-6.72	4.19	-0.853	-2.63	-0.386
chr19	38328643	38329191	KCNK6	0.0013	+	38328643	38329191	0	1	548,	0	-2.9	-2.69	3.39	-0.847	-2.62	-0.747
chr6	3456071	3456572	SLC22A23	0.001	-	3456071	3456572	0	1	501,	0	-3	-2.78	5.5	-0.845	-2.62	-0.958
chr16	31458851	31459201	ARMC5	0.00091	+	31458851	31459201	0	1	350,	0	-3.04	-2.82	5.75	-0.846	-2.62	0.6
chr22	17105945	17109804	IL17RA	7.1e-06	+	17105945	17109804	0	3	9,42,1498,	0,1781,2361	-5.15	-4.59	5.05	-0.843	-2.62	-0.551
chr21	41179168	41179419	PLAC4	9.3e-05	-	41179168	41179419	0	1	251,	0	-4.03	-3.68	7	-0.844	-2.62	-2.02
chr1	41510407	41518455	HIVEP3	2.2e-05	-	41510407	41518455	0	3	859,935,54,	0,2408,7994	-4.66	-4.21	16	-0.837	-2.61	0.501
chr5	154446046	154446743	SAP30L	1.8e-07	+	154446046	154446743	0	1	697,	0	-6.74	-5.69	6.29	-0.837	-2.61	-1.01
chr14	105742167	105742824	IGHG1	1.7e-08	-	105742167	105742824	0	3	55,45,48,	0,173,609	-7.76	-6.37	1.27	-0.843	-2.61	-0.785
chr15	40090937	40091887	BMF	0.00011	-	40090937	40091887	0	1	950,	0	-3.97	-3.63	7	-0.821	-2.59	0.867
chr12	104805095	104805245	SLC41A2	5.6e-05	-	104805095	104805245	0	1	150,	0	-4.25	-3	3.5	0	-2.59e-06	0
chr4	87135612	87136012	AFF1	6.9e-06	+	87135612	87136012	0	1	400,	0	-5.16	-4.59	5.86	-0.821	-2.59	-0.985
chr4	177599009	177599110	AC078881.1	1.3e-09	+	177599009	177599110	0	1	101,	0	-8.9	-6.38	2.75	0	-2.59e-07	0
chr10	44994094	44994644	RASSF4	0.00021	+	44994094	44994644	0	1	550,	0	-3.67	-3.38	6	-0.815	-2.58	0.995
chr1	213241493	213242193	RPS6KC1	1.3e-05	+	213241493	213242193	0	1	700,	0	-4.89	-4.39	13.8	-0.815	-2.58	0.0678
chr7	149864189	149864390	ZNF862	0.00085	+	149864189	149864390	0	1	201,	0	-3.07	-2.04	2.75	0	-2.57e-05	-0.111
chr17	7579687	7580164	CD68	1.7e-07	+	7579687	7580164	0	2	39,355,	0,122	-6.78	-5.72	1.97	-0.811	-2.57	-0.513
chr9	125747444	125747594	PBX3	0.0076	+	125747444	125747594	0	1	150,	0	-2.12	-1.97	1.7	-0.808	-2.57	-1.94
chr17	34961837	34962733	ZNF830	2e-06	+	34961837	34962733	0	1	896,	0	-5.7	-5	8	-0.811	-2.57	-0.622
chr9	134914767	134917912	FCN1	3.3e-09	-	134914767	134917912	0	3	42,114,144,	0,1580,3001	-8.48	-6.87	1.48	-0.804	-2.56	-0.545
chr18	68676835	68679505	TMX3	2e-06	-	68676835	68679505	0	2	358,43,	0,2627	-5.69	-4.99	4.33	-0.799	-2.56	1.42
chr12	62191446	62192243	TAFA2	1.6e-05	-	62191446	62192243	0	1	797,	0	-4.79	-4.31	5.64	-0.798	-2.56	-1.08
chr2	218272707	218272807	PNKD	0.014	+	218272707	218272807	0	1	100,	0	-1.86	-1.73	2.09	0	-2.55e-05	0.0257
chr8	80976188	80987436	PAG1	2e-07	-	80976188	80987436	0	4	718,60,602,67,	0,4246,8587,11181	-6.7	-5.67	8.86	-0.78	-2.54	-0.402
chr17	67959549	67959749	BPTF	6.5e-07	+	67959549	67959749	0	1	200,	0	-6.19	-5.35	2.6	-0.788	-2.54	-1.18
chr8	672191	674023	ERICH1	6.3e-05	-	672191	674023	0	2	13,735,	0,1097	-4.2	-3.82	6.93	-0.776	-2.53	-0.942
chr19	38082249	38082897	SIPA1L3	3e-05	+	38082249	38082897	0	1	648,	0	-4.52	-4.09	4	-0.777	-2.53	-1.11
chr12	49031030	49032121	KMT2D	8.1e-07	-	49031030	49032121	0	2	3,947,	0,144	-6.09	-5.27	5.15	-0.777	-2.53	-0.724
chr17	42990402	42991659	RUNDC1	0.00048	+	42990402	42991659	0	2	34,809,	0,448	-3.32	-3.06	13.8	-0.777	-2.53	0.369
chr10	28532792	28533775	WAC	6.8e-06	+	28532792	28533775	0	3	215,308,27,	0,520,956	-5.17	-4.6	2.17	-0.767	-2.52	-0.659
chr17	39201257	39202499	RPL19	1.2e-06	+	39201257	39202499	0	2	62,183,	0,1059	-5.91	-5.15	1.31	-0.767	-2.52	-0.496
chr2	31261605	31266666	EHD3	0.00019	+	31261605	31266666	0	2	108,490,	0,4571	-3.73	-3.43	5	-0.763	-2.51	1.05
chr19	17726225	17728070	MAP1S	3.2e-06	+	17726225	17728070	0	1	1845,	0	-5.49	-4.85	7.33	-0.761	-2.51	-0.588
chr3	113655228	113655528	USF3	1.7e-09	-	113655228	113655528	0	1	300,	0	-8.76	-7.08	2.6	0	-2.51e-05	0.0463
chr6	31356745	31357043	AL671883.2	0.00038	+	31356745	31357043	0	1	298,	0	-3.42	-3.16	1.83	-0.761	-2.51	-0.608
chr8	6444847	6445546	MCPH1	1.8e-05	+	6444847	6445546	0	1	699,	0	-4.74	-4.27	4.67	-0.761	-2.5	1.26
chr17	7907189	7907544	CHD3	0.0023	+	7907189	7907544	0	2	58,192,	0,163	-2.63	-2.44	1.91	-0.761	-2.5	-0.91
chr22	44679652	44679853	PRR5	0.0017	+	44679652	44679853	0	1	201,	0	-2.76	-2.56	4	-0.761	-2.5	-4.06
chr7	27171484	27171633	HOXA10	0.00015	-	27171484	27171633	0	1	149,	0	-3.83	-3.52	3.8	-0.76	-2.5	3.03
chr19	35160752	35164086	FXYD5	0.0025	+	35160752	35164086	0	2	49,52,	0,3282	-2.6	-2.42	1.29	-0.753	-2.49	-1.58
chr7	43632209	43632908	COA1	0.00011	-	43632209	43632908	0	1	699,	0	-3.95	-3.62	4.27	-0.754	-2.49	1.21
chr22	23096155	23096404	GNAZ	2.7e-06	+	23096155	23096404	0	1	249,	0	-5.57	-4.91	10.5	-0.754	-2.49	-2.19
chr8	2001864	2002661	KBTBD11	8.3e-05	+	2001864	2002661	0	1	797,	0	-4.08	-3.72	7.5	-0.753	-2.49	-1.49
chr9	6007281	6007982	KIAA2026	8.9e-07	-	6007281	6007982	0	1	701,	0	-6.05	-5.24	4.25	-0.753	-2.49	-0.722
chr10	17229397	17229985	VIM-AS1	6.6e-06	-	17229397	17229985	0	1	588,	0	-5.18	-4.61	1.66	-0.753	-2.49	-0.371
chr8	143276043	143276290	GLI4	0.004	+	143276043	143276290	0	1	247,	0	-2.4	-2.23	3.12	-0.755	-2.49	-2.57
chr17	38463359	38466244	ARHGAP23	0.0002	+	38463359	38466244	0	2	23,78,	0,2807	-3.7	-2.57	2.2	-0.754	-2.49	-4.44
chr19	6415171	6416319	KHSRP	3.9e-05	-	6415171	6416319	0	4	130,355,89,22,	0,208,636,1126	-4.41	-4	3.4	-0.752	-2.48	-0.76
chr1	85707737	85708284	ZNHIT6	1.1e-09	-	85707737	85708284	0	1	547,	0	-8.95	-7.22	4.16	-0.752	-2.48	-0.939
chr8	22574738	22575038	SORBS3	0.0037	+	22574738	22575038	0	1	300,	0	-2.43	-2.26	3.95	-0.752	-2.48	-1.8
chr8	38819966	38820565	TACC1	3.9e-08	+	38819966	38820565	0	1	599,	0	-7.41	-6.14	6.1	-0.752	-2.48	-0.781
chr16	23669083	23669583	DCTN5	6.8e-06	+	23669083	23669583	0	1	500,	0	-5.17	-4.6	6.2	-0.752	-2.48	0.644
chr17	3860962	3861112	CAMKK1	0.00035	-	3860962	3861112	0	1	150,	0	-3.46	-2.37	8.5	0	-2.47e-05	-1.22
chr3	47410369	47411067	PTPN23	5e-06	+	47410369	47411067	0	1	698,	0	-5.3	-4.7	4.67	-0.746	-2.47	-1
chr6	26392274	26393025	BTN2A2	1.1e-05	+	26392274	26393025	0	1	751,	0	-4.94	-4.42	9.5	-0.748	-2.47	-1.66
chr19	11129616	11132024	LDLR	0.0038	+	11129616	11132024	0	2	54,744,	0,1664	-2.42	-2.26	7.2	-0.748	-2.47	0.45
chr12	54395609	54396259	ITGA5	2e-09	-	54395609	54396259	0	1	650,	0	-8.7	-7.03	9.8	-0.746	-2.47	-0.854
chr1	212858324	212858723	FLVCR1	2e-06	+	212858324	212858723	0	1	399,	0	-5.7	-5	6.11	-0.749	-2.47	-1.45
chrX	2904967	2905218	ARSD	0.003	-	2904967	2905218	0	1	251,	0	-2.52	-2.35	3.5	0	-2.46e-07	0.164
chr10	128103635	128110437	MKI67	8.5e-07	-	128103635	128110437	0	2	5788,60,	0,6742	-6.07	-5.26	5.73	-0.74	-2.46	0.262
chr17	78142024	78142918	TMC8	1.2e-06	+	78142024	78142918	0	1	894,	0	-5.92	-5.15	4.9	-0.738	-2.46	-0.694
chr14	105644099	105644691	IGHG2	4.5e-06	-	105644099	105644691	0	2	4,196,	0,396	-5.35	-4.74	1.59	-0.738	-2.46	-0.689
chr19	3053409	3053510	TLE5	2.5e-05	-	3053409	3053510	0	1	101,	0	-4.61	-4.16	1.43	-0.732	-2.45	-1.25
chr1	203682880	203683379	ATP2B4	6.3e-07	+	203682880	203683379	0	1	499,	0	-6.2	-5.35	3.86	-0.722	-2.44	-0.759
chr7	44765414	44765613	ZMIZ2	0.0046	+	44765414	44765613	0	1	199,	0	-2.34	-2.18	1.31	-0.728	-2.44	-1.53
chr16	19114982	19116382	ITPRIPL2	1.1e-06	+	19114982	19116382	0	1	1400,	0	-5.94	-5.17	9	-0.728	-2.44	0.308
chr11	3827270	3830617	RHOG	1.2e-05	-	3827270	3830617	0	2	936,90,	0,3257	-4.93	-4.42	4.75	-0.719	-2.43	-0.479
chr8	80486445	80487493	ZBTB10	1e-07	+	80486445	80487493	0	1	1048,	0	-6.98	-5.85	5.71	-0.721	-2.43	-0.724
chr3	184332040	184335109	EIF4G1	1.9e-06	+	184332040	184335109	0	2	65,383,	0,2686	-5.71	-5.01	4.14	-0.715	-2.42	-0.849
chr12	110661381	110682737	HVCN1	0.0004	-	110661381	110682737	0	2	67,83,	0,21273	-3.4	-3.14	1.83	0	-2.42e-05	-0.0225
chr14	64742139	64743963	PLEKHG3	1.2e-06	+	64742139	64743963	0	2	316,982,	0,842	-5.91	-5.15	7.07	-0.715	-2.42	-0.504
chr2	231711761	231712569	PTMA	7.9e-06	+	231711761	231712569	0	2	222,127,	0,681	-5.1	-4.55	1.68	-0.708	-2.42	-0.56
chr19	49615765	49616213	PRR12	0.00058	+	49615765	49616213	0	1	448,	0	-3.24	-3	3.5	-0.708	-2.41	-0.932
chr3	196660331	196661807	NRROS	0.00011	+	196660331	196661807	0	1	1476,	0	-3.95	-3.61	5.17	-0.708	-2.41	-0.58
chr3	153162617	153164059	RAP2B	2.1e-09	+	153162617	153164059	0	1	1442,	0	-8.67	-7.01	4	-0.707	-2.41	-0.357
chr6	31271588	31271786	HLA-C	1.1e-07	-	31271588	31271786	0	1	198,	0	-6.95	-5.83	1.83	-0.707	-2.41	-0.677
chr2	69519019	69525107	AAK1	9.3e-07	-	69519019	69525107	0	3	221,155,75,	0,1814,6013	-6.03	-5.23	1.88	-0.7	-2.4	-0.802
chr7	44766594	44767943	ZMIZ2	0.00033	+	44766594	44767943	0	2	69,428,	0,921	-3.48	-3.21	3	-0.7	-2.4	-0.769
chr10	11870198	11870693	PROSER2	0.00051	+	11870198	11870693	0	1	495,	0	-3.29	-3.04	9.33	-0.7	-2.4	1.24
chr13	45391488	45391789	TPT1-AS1	0.0049	+	45391488	45391789	0	1	301,	0	-2.31	-1.4	5.5	-0.7	-2.4	2.01
chr6	44250034	44250568	HSP90AB1	1.9e-05	+	44250034	44250568	0	2	120,278,	0,256	-4.72	-4.25	1.48	-0.695	-2.39	-0.478
chr14	50757805	50761860	NIN	4e-06	-	50757805	50761860	0	3	825,503,71,	0,2051,3984	-5.4	-4.78	3.85	-0.695	-2.39	-0.332
chr17	39203036	39204634	RPL19	1.1e-06	+	39203036	39204634	0	3	73,111,110,	0,1040,1488	-5.96	-5.18	1.28	-0.695	-2.39	-0.491
chr19	49596098	49599643	PRR12	4.8e-05	+	49596098	49599643	0	2	1915,372,	0,3173	-4.32	-3.93	7.2	-0.695	-2.39	-0.606
chr19	18280529	18280929	JUND	6.3e-58	-	18280529	18280929	0	1	400,	0	-57.2	-53.3	2	-0.695	-2.39	-0.524
chr6	89080850	89081050	PNRC1	7.4e-08	+	89080850	89081050	0	1	200,	0	-7.13	-5.95	1.45	-0.695	-2.39	-0.609
chr1	224433784	224434733	WDR26	8.5e-09	-	224433784	224434733	0	1	949,	0	-8.07	-6.58	6	-0.695	-2.39	-0.451
chr18	79899839	79900184	KCNG2	0.0016	+	79899839	79900184	0	1	345,	0	-2.8	-1.82	3.75	0	-2.39e-05	-0.507
chr17	39980856	39981104	PSMD3	0.00011	+	39980856	39981104	0	1	248,	0	-3.94	-3.61	1.67	-0.694	-2.38	-0.936
chr9	99828083	99828581	NR4A3	5.1e-06	+	99828083	99828581	0	1	498,	0	-5.29	-4.69	8.8	-0.695	-2.38	-1.53
chr19	15264676	15267486	BRD4	7.6e-07	-	15264676	15267486	0	3	90,290,71,	0,677,2739	-6.12	-5.29	3.33	-0.694	-2.38	-0.869
chr15	72474379	72496855	ARIH1	6.6e-07	+	72474379	72496855	0	2	635,65,	0,22411	-6.18	-5.34	2.96	-0.695	-2.38	-0.472
chr17	7889722	7891045	CHD3	1e-05	+	7889722	7891045	0	4	54,68,171,106,	0,701,848,1217	-4.99	-4.46	2.65	-0.694	-2.38	-0.819
chr11	108474704	108474855	POGLUT3	0.0041	-	108474704	108474855	0	1	151,	0	-2.39	-1.47	3	0	-2.38e-05	-0.111
chr16	88453478	88453628	ZFPM1	5.6e-06	+	88453478	88453628	0	1	150,	0	-5.25	-4.66	2	-0.694	-2.38	-1.71
chr6	28126836	28129787	ZSCAN16	0.00093	+	28126836	28129787	0	2	85,358,	0,2593	-3.03	-2.81	4	-0.694	-2.38	1.86
chr10	68988819	68988969	KIF1BP	3.1e-05	+	68988819	68988969	0	1	150,	0	-4.51	-3.21	2.67	-0.695	-2.38	-4
chr12	9695433	9696078	AC007068.1	5e-05	+	9695433	9696078	0	1	645,	0	-4.3	-3.91	4.45	-0.694	-2.38	-0.667
chr6	33305112	33313032	TAPBP	6e-05	-	33305112	33313032	0	3	275,54,19,	0,2992,7901	-4.22	-3.85	1.89	-0.694	-2.38	-0.857
chr10	89837483	89837732	LINC00865	6.3e-05	+	89837483	89837732	0	1	249,	0	-4.2	-3.82	5.5	-0.695	-2.38	1.99
chrX	149944339	149945416	LINC00894	4.5e-08	+	149944339	149945416	0	2	231,69,	0,1008	-7.35	-6.11	15.5	-0.695	-2.38	-1.68
chr19	2477562	2478160	GADD45B	3.5e-06	+	2477562	2478160	0	1	598,	0	-5.46	-4.82	7.6	-0.693	-2.37	-0.853
chr3	9475549	9476299	SETD5	1.6e-09	+	9475549	9476299	0	1	750,	0	-8.8	-7.1	13.8	-0.693	-2.37	-0.796
chr10	70597692	70599174	PRF1	3.5e-05	-	70597692	70599174	0	1	1482,	0	-4.46	-4.04	6.58	-0.693	-2.37	-0.512
chr7	5529233	5529481	ACTB	2.1e-05	-	5529233	5529481	0	1	248,	0	-4.67	-4.21	1.37	-0.689	-2.36	-0.471
chr19	13099131	13099676	LYL1	5.6e-06	-	13099131	13099676	0	1	545,	0	-5.25	-4.66	4.15	-0.689	-2.36	-0.689
chr3	37819122	37819920	ITGA9	8.3e-05	+	37819122	37819920	0	1	798,	0	-4.08	-3.72	7.5	-0.686	-2.36	0.512
chr11	75525442	75525543	GDPD5	0.00039	-	75525442	75525543	0	1	101,	0	-3.41	-3.15	2.12	-0.689	-2.36	-3.21
chr14	77109955	77113956	CIPC	0.00038	+	77109955	77113956	0	2	26,572,	0,3429	-3.42	-3.16	6.33	-0.687	-2.36	1.58
chr6	32976325	32976870	BRD2	1.5e-06	+	32976325	32976870	0	2	139,309,	0,236	-5.83	-5.09	2.61	-0.689	-2.36	-0.626
chr5	141375704	141376053	PCDHGA6	6.6e-05	+	141375704	141376053	0	1	349,	0	-4.18	-2.95	4.33	-0.689	-2.36	0.617
chr1	15932000	15932901	SPEN	0.00068	+	15932000	15932901	0	1	901,	0	-3.17	-2.93	2.61	-0.681	-2.35	-0.539
chr20	62879235	62882081	DIDO1	4.8e-06	-	62879235	62882081	0	1	2846,	0	-5.32	-4.72	10.5	-0.679	-2.35	-0.734
chr19	3208630	3208879	NCLN	0.00023	+	3208630	3208879	0	1	249,	0	-3.64	-3.35	2.25	-0.682	-2.35	-1.16
chr9	131495800	131496151	PRRC2B	3.1e-06	+	131495800	131496151	0	1	351,	0	-5.51	-4.86	4.07	-0.68	-2.35	-1.13
chr22	20483161	20483311	KRT18P5	0.00032	-	20483161	20483311	0	1	150,	0	-3.49	-2.39	1.8	-0.679	-2.35	3.97
chr12	57128692	57128893	LRP1	0.0049	+	57128692	57128893	0	1	201,	0	-2.31	-2.15	2.28	-0.673	-2.34	-1.18
chr2	157258503	157258754	GALNT5	7.4e-05	+	157258503	157258754	0	1	251,	0	-4.13	-3.76	7	-0.672	-2.34	-0.726
chr2	42328996	42330161	EML4	5.4e-06	+	42328996	42330161	0	2	20,428,	0,737	-5.27	-4.68	4.36	-0.673	-2.34	-0.891
chr1	160637359	160637509	SLAMF1	0.00095	-	160637359	160637509	0	1	150,	0	-3.02	-2.8	3.2	0	-2.33e-07	0
chr7	4996812	4997707	RNF216P1	2e-06	+	4996812	4997707	0	1	895,	0	-5.69	-4.99	5.22	-0.665	-2.33	-0.948
chrX	12976325	12977081	TMSB4X	1.1e-06	+	12976325	12977081	0	2	36,305,	0,451	-5.97	-5.19	1.39	-0.669	-2.33	-0.439
chr19	49085518	49086436	SNRNP70	0.0041	+	49085518	49086436	0	2	118,32,	0,886	-2.39	-2.22	1.52	-0.66	-2.32	-0.816
chr1	24666886	24669632	SRRM1	9.5e-09	+	24666886	24669632	0	2	39,510,	0,2236	-8.02	-6.54	3.15	-0.663	-2.32	-0.561
chr19	16519263	16566550	AC008764.1	1.8e-08	-	16519263	16566550	0	3	89,140,19,	0,34506,47268	-7.75	-6.36	3.75	-0.659	-2.32	1.47
chr1	2562914	2563761	TNFRSF14	4.3e-06	+	2562914	2563761	0	1	847,	0	-5.37	-4.75	4	-0.66	-2.32	-0.641
chr20	40687342	40688240	MAFB	3.1e-07	-	40687342	40688240	0	1	898,	0	-6.51	-5.55	5.53	-0.663	-2.32	-0.64
chr22	36191062	36191561	APOL4	5.8e-05	-	36191062	36191561	0	1	499,	0	-4.24	-3.86	7.5	-0.654	-2.31	-0.354
chr7	100030285	100033714	ZKSCAN1	4.9e-05	+	100030285	100033714	0	2	90,410,	0,3019	-4.31	-3.92	8.12	-0.658	-2.31	-0.969
chr19	47085062	47093838	AC008755.1	2.3e-05	-	47085062	47093838	0	5	133,97,155,223,90,	0,255,1321,4904,8686	-4.63	-4.18	4.04	-0.658	-2.31	-0.69
chr4	3316986	3317685	RGS12	2.6e-05	+	3316986	3317685	0	1	699,	0	-4.59	-4.15	8.33	-0.658	-2.31	0.776
chr4	87108288	87125225	AFF1	6.3e-09	+	87108288	87125225	0	3	27,933,189,	0,6078,16748	-8.2	-6.67	6.06	-0.658	-2.31	-0.574
chr12	83132328	83132727	TMTC2	3.6e-09	+	83132328	83132727	0	1	399,	0	-8.44	-6.84	6.67	-0.658	-2.31	-2.78
chr6	87260706	87261704	ZNF292	2.5e-07	+	87260706	87261704	0	1	998,	0	-6.6	-5.6	6.2	-0.658	-2.31	0.896
chr17	48058354	48060099	NFE2L1	0.00068	+	48058354	48060099	0	1	1745,	0	-3.17	-2.94	9	-0.654	-2.3	-0.587
chr1	171557260	171557959	PRRC2C	1e-06	+	171557260	171557959	0	1	699,	0	-5.99	-5.2	3.35	-0.654	-2.3	-0.495
chr3	39265122	39279990	CX3CR1	1.9e-06	-	39265122	39279990	0	2	1396,37,	0,14831	-5.73	-5.02	8.25	-0.652	-2.3	0.514
chr8	58146084	58146285	FAM110B	0.0018	+	58146084	58146285	0	1	201,	0	-2.75	-2.55	2.33	-0.654	-2.3	2.2
chr10	124008466	124009266	CHST15	3e-06	-	124008466	124009266	0	1	800,	0	-5.53	-4.87	4.69	-0.654	-2.3	0.116
chr17	45149751	45150351	HEXIM1	1.7e-08	+	45149751	45150351	0	1	600,	0	-7.77	-6.37	8.18	-0.651	-2.3	-1.16
chr20	844866	846005	FAM110A	6.2e-07	+	844866	846005	0	1	1139,	0	-6.21	-5.36	9.5	-0.647	-2.29	-0.784
chr9	131473680	131476009	PRRC2B	6.6e-06	+	131473680	131476009	0	2	44,1556,	0,773	-5.18	-4.61	4.29	-0.648	-2.29	-0.482
chr12	32334582	32337813	BICD1	6.3e-05	+	32334582	32337813	0	2	85,315,	0,2916	-4.2	-3.83	8.5	-0.648	-2.29	1.3
chr1	39413602	39413753	MACF1	0.01	+	39413602	39413753	0	1	151,	0	-1.99	-1.85	6.33	-0.642	-2.28	-2.69
chr19	10681068	10681306	ILF3	0.00038	+	10681068	10681306	0	2	62,88,	0,150	-3.42	-3.16	1.36	-0.637	-2.28	-0.724
chr1	153390130	153390480	S100A8	1.1e-05	-	153390130	153390480	0	2	113,86,	0,264	-4.96	-4.44	1.43	-0.642	-2.28	-0.531
chr9	90895571	90896713	SYK	8.3e-06	+	90895571	90896713	0	1	1142,	0	-5.08	-4.54	6.73	-0.642	-2.28	-0.422
chr13	114291529	114305023	UPF3A	5.9e-06	+	114291529	114305023	0	5	15,188,161,295,235,	0,75,7310,10201,13259	-5.23	-4.65	10	-0.642	-2.28	-0.535
chr2	144398902	144399851	ZEB2	2.3e-07	-	144398902	144399851	0	1	949,	0	-6.64	-5.62	3.87	-0.641	-2.28	-0.201
chr20	23637669	23638423	CST3	2.3e-06	-	23637669	23638423	0	2	286,12,	0,742	-5.64	-4.95	1.74	-0.631	-2.27	-0.516
chr1	205599168	205600473	MFSD4A	0.00023	+	205599168	205600473	0	2	83,68,	0,1237	-3.64	-2.51	5	0	-2.27e-07	-0.337
chr19	35718218	35721244	KMT2B	5.1e-07	+	35718218	35721244	0	3	163,73,1461,	0,1250,1565	-6.29	-5.41	10.5	-0.631	-2.27	-0.619
chr2	121340065	121340365	CLASP1	2.8e-05	-	121340065	121340365	0	1	300,	0	-4.56	-4.12	5	0	-2.26e-05	0.0375
chr9	98087652	98087902	TRIM14	0.00051	-	98087652	98087902	0	1	250,	0	-3.29	-3.04	3.71	0	-2.26e-05	-0.029
chr1	150578331	150578580	MCL1	3.5e-10	-	150578331	150578580	0	1	249,	0	-9.45	-7.64	1.66	-0.625	-2.26	-0.598
chr2	95148892	95150191	ZNF514	1.9e-06	-	95148892	95150191	0	1	1299,	0	-5.72	-5.01	8	-0.624	-2.26	0.712
chr21	46635892	46636092	PRMT2	0.00031	+	46635892	46636092	0	1	200,	0	-3.51	-3.23	2.06	-0.629	-2.26	-1.55
chr11	83157186	83157585	PCF11	7.4e-07	+	83157186	83157585	0	1	399,	0	-6.13	-5.3	2.27	-0.629	-2.26	-0.623
chr12	108560955	108561154	SART3	6.2e-07	-	108560955	108561154	0	1	199,	0	-6.21	-5.35	3.18	-0.621	-2.25	-1.08
chr2	113157524	113183400	PSD4	4.6e-07	+	113157524	113183400	0	3	11,84,1055,	0,16446,24821	-6.34	-5.45	4.48	-0.623	-2.25	-0.437
chr8	107251524	107264229	ANGPT1	1.3e-05	-	107251524	107264229	0	2	491,9,	0,12696	-4.89	-4.38	6	-0.623	-2.25	1.08
chr15	64156983	64157382	SNX22	0.0039	+	64156983	64157382	0	1	399,	0	-2.41	-2.25	5	-0.621	-2.25	-1.27
chr1	40514611	40515010	EXO5	0.00021	+	40514611	40515010	0	1	399,	0	-3.67	-3.38	7	-0.623	-2.25	2.32
chr19	52067356	52076089	ZNF841	0.00012	-	52067356	52076089	0	2	254,46,	0,8687	-3.93	-3.6	6.12	-0.623	-2.25	1.98
chr15	72783684	72784435	ADPGK-AS1	2.5e-06	+	72783684	72784435	0	1	751,	0	-5.61	-4.93	6.5	-0.62	-2.25	-0.546
chr17	3924169	3925368	ATP2A3	2.3e-07	-	3924169	3925368	0	1	1199,	0	-6.64	-5.63	3.79	-0.614	-2.24	-0.508
chr1	29148289	29150161	SRSF4	6.9e-07	-	29148289	29150161	0	2	937,59,	0,1813	-6.16	-5.32	2.5	-0.618	-2.24	-0.396
chr17	50863309	50866143	TOB1	6.9e-07	-	50863309	50866143	0	2	854,86,	0,2748	-6.16	-5.32	4	-0.617	-2.24	-0.75
chr19	1085679	1086478	AC004151.1	9.1e-05	+	1085679	1086478	0	1	799,	0	-4.04	-3.69	2.52	-0.617	-2.24	-0.449
chr7	5312762	5315983	TNRC18	7.9e-06	-	5312762	5315983	0	3	1101,169,28,	0,2217,3193	-5.1	-4.55	4.47	-0.617	-2.24	-0.594
chr19	19533995	19534686	YJEFN3	7.6e-08	+	19533995	19534686	0	1	691,	0	-7.12	-5.95	13.4	-0.618	-2.24	-1.4
chr5	150407180	150412829	CD74	2.6e-07	-	150407180	150412829	0	2	144,205,	0,5444	-6.58	-5.59	2.14	-0.611	-2.23	-0.456
chr8	27442883	27444256	PTK2B	0.0011	+	27442883	27444256	0	2	100,51,	0,1322	-2.97	-2.76	1.66	-0.611	-2.23	-0.979
chr11	62533618	62535146	AHNAK	0.013	-	62533618	62535146	0	2	456,144,	0,1384	-1.89	-1.76	3.97	-0.611	-2.23	-0.415
chr9	92976318	92976617	FGD3	8.9e-06	+	92976318	92976617	0	1	299,	0	-5.05	-4.51	2.27	-0.611	-2.23	-0.784
chr13	110719296	110720046	ING1	3.6e-09	+	110719296	110720046	0	1	750,	0	-8.44	-6.84	7.67	-0.611	-2.23	-0.735
chr16	30658480	30659227	FBRS	3e-05	+	30658480	30659227	0	1	747,	0	-4.52	-4.09	6.62	-0.611	-2.23	-0.793
chr16	89721608	89723620	ZNF276	0.0001	+	89721608	89723620	0	3	237,304,752,	0,922,1260	-4	-3.65	6.88	-0.611	-2.23	-0.224
chr1	179865347	179867570	TOR1AIP2	7.2e-08	-	179865347	179867570	0	2	507,44,	0,2179	-7.14	-5.96	6.5	0	-2.23e-06	-0.0065
chr3	129315308	129315748	H1FX	3.9e-05	-	129315308	129315748	0	1	440,	0	-4.41	-4	1.71	-0.611	-2.23	-0.462
chr22	19432048	19432147	MRPL40	0.032	+	19432048	19432147	0	1	99,	0	-1.5	-1.38	3.33	-0.611	-2.23	-3.42
chr19	1969575	1969924	CSNK1G2	8.3e-05	+	1969575	1969924	0	1	349,	0	-4.08	-3.72	4.13	-0.606	-2.22	-0.765
chr10	102919541	102920091	CNNM2	7.2e-06	+	102919541	102920091	0	1	550,	0	-5.14	-4.58	8.17	-0.606	-2.22	-1.48
chr3	154324287	154324387	DHX36	4e-05	-	154324287	154324387	0	1	100,	0	-4.4	-3.99	2.08	-0.606	-2.22	-1.35
chr19	58338866	58339016	ZSCAN22	2.5e-06	+	58338866	58339016	0	1	150,	0	-5.61	-4.03	4.5	-0.611	-2.22	-3.97
chr6	32972132	32972382	BRD2	1e-05	+	32972132	32972382	0	1	250,	0	-5	-4.47	3.35	-0.606	-2.22	-0.964
chr10	132537836	132538086	INPP5A	0.00052	+	132537836	132538086	0	1	250,	0	-3.28	-3.04	3.33	-0.606	-2.21	-1.66
chr21	37518268	37518669	DYRK1A	1.5e-05	+	37518268	37518669	0	1	401,	0	-4.82	-4.33	4.67	-0.605	-2.21	-1.6
chr12	9694833	9696473	CLEC2D	9.1e-07	+	9694833	9696473	0	1	1640,	0	-6.04	-5.24	5	-0.595	-2.2	-0.543
chr2	74531123	74531222	HTRA2	0.0035	+	74531123	74531222	0	1	99,	0	-2.45	-2.29	4.14	-0.595	-2.2	-2.82
chr7	156949761	156952560	NOM1	8.3e-07	+	156949761	156952560	0	2	963,87,	0,2712	-6.08	-5.26	3.75	-0.595	-2.2	-0.474
chr21	44330086	44330620	CFAP410	0.00076	-	44330086	44330620	0	2	240,158,	0,376	-3.12	-2.89	6.6	-0.595	-2.2	0.709
chr5	36876918	36877068	NIPBL	0.00056	+	36876918	36877068	0	1	150,	0	-3.25	-3.01	1.76	-0.597	-2.2	-1.11
chr16	28498333	28498920	APOBR	1.7e-05	+	28498333	28498920	0	2	16,485,	0,102	-4.77	-4.29	3.35	-0.595	-2.2	-0.596
chr22	30893883	30894432	OSBP2	0.00079	+	30893883	30894432	0	1	549,	0	-3.1	-2.87	6	-0.595	-2.2	-0.709
chr6	32977900	32978418	BRD2	4.9e-07	+	32977900	32978418	0	2	105,293,	0,225	-6.31	-5.42	1.85	-0.595	-2.2	-0.509
chr1	42696871	42701024	YBX1	4.1e-10	+	42696871	42701024	0	3	73,83,244,	0,308,3909	-9.39	-7.59	1.38	-0.593	-2.19	-0.447
chr17	74749075	74762039	SLC9A3R1	0.0013	+	74749075	74762039	0	2	212,37,	0,12927	-2.89	-2.68	1.67	-0.588	-2.19	-0.875
chr12	108623473	108631899	SELPLG	7.9e-05	-	108623473	108631899	0	2	857,41,	0,8385	-4.1	-3.74	5.08	-0.593	-2.19	-0.611
chr1	36156207	36171581	MAP7D1	1.5e-05	+	36156207	36171581	0	4	256,76,345,69,	0,1007,14763,15305	-4.82	-4.33	2.03	-0.589	-2.19	-0.518
chr6	71288860	71289160	OGFRL1	1.1e-06	+	71288860	71289160	0	1	300,	0	-5.94	-5.17	2.47	-0.592	-2.19	-0.918
chr14	49893576	49894571	ARF6	1.1e-10	+	49893576	49894571	0	1	995,	0	-9.94	-8.03	3.03	-0.592	-2.19	-0.466
chr3	50585481	50585732	HEMK1	1.2e-05	+	50585481	50585732	0	1	251,	0	-4.92	-4.41	3.12	-0.586	-2.18	1.05
chr14	74798020	74809430	YLPM1	2.9e-07	+	74798020	74809430	0	3	1677,121,51,	0,4535,11359	-6.54	-5.56	6.33	-0.581	-2.18	-0.419
chr11	810311	811375	RPLP2	7.1e-09	+	810311	811375	0	3	46,100,4,	0,86,1060	-8.15	-6.64	1.17	-0.581	-2.18	-0.695
chrX	154446459	154448709	FAM50A	1e-06	+	154446459	154448709	0	3	101,77,20,	0,2024,2230	-6	-5.21	2.05	-0.579	-2.17	-0.81
chr16	89147699	89147849	ACSF3	0.0022	+	89147699	89147849	0	1	150,	0	-2.66	-2.47	2.5	-0.574	-2.17	2.73
chr17	78165929	78166177	C17orf99	0.00081	+	78165929	78166177	0	1	248,	0	-3.09	-2.06	6	-0.576	-2.17	-1.42
chr17	81245456	81247110	SLC38A10	1.7e-07	-	81245456	81247110	0	2	1217,226,	0,1428	-6.76	-5.71	9.6	-0.571	-2.16	-0.29
chr5	177211339	177212089	NSD1	8.3e-07	+	177211339	177212089	0	1	750,	0	-6.08	-5.27	5.67	-0.57	-2.16	-0.653
chr17	47915357	47916824	SP2	2.4e-05	+	47915357	47916824	0	2	31,669,	0,798	-4.62	-4.17	5.71	-0.573	-2.16	-0.705
chr17	76009876	76011550	EVPL	0.00072	-	76009876	76011550	0	2	667,30,	0,1644	-3.14	-2.91	4.33	-0.571	-2.16	0.821
chr12	6824971	6825120	GPR162	0.0039	+	6824971	6825120	0	1	149,	0	-2.41	-1.48	3.33	-0.572	-2.16	2.95
chr15	72474376	72475069	TMEM202-AS1	1.1e-06	-	72474376	72475069	0	1	693,	0	-5.95	-5.17	3.06	-0.571	-2.16	-0.459
chr14	65561398	65561749	FUT8	5.2e-06	+	65561398	65561749	0	1	351,	0	-5.28	-4.69	3	-0.568	-2.15	1.57
chr6	43770483	43771083	VEGFA	3.1e-07	+	43770483	43771083	0	1	600,	0	-6.51	-5.55	5.69	-0.565	-2.15	-0.763
chr13	76884099	76886390	KCTD12	5.2e-09	-	76884099	76886390	0	1	2291,	0	-8.28	-6.72	7.67	-0.565	-2.15	-0.444
chr10	80517983	80518684	TSPAN14	5.8e-07	+	80517983	80518684	0	1	701,	0	-6.24	-5.38	9.33	-0.558	-2.14	-0.762
chr10	69103880	69104124	SRGN	0.017	+	69103880	69104124	0	1	244,	0	-1.76	-1.63	1.49	-0.558	-2.14	-0.529
chr3	44445493	44447692	ZNF445	4.4e-07	-	44445493	44447692	0	1	2199,	0	-6.36	-5.46	10.7	-0.558	-2.14	0.148
chr9	92718933	92720500	BICD2	1.3e-06	-	92718933	92720500	0	2	649,201,	0,1366	-5.88	-5.13	5.88	-0.557	-2.14	0.323
chrX	154348673	154348923	FLNA	1.2e-05	-	154348673	154348923	0	1	250,	0	-4.91	-4.4	1.4	-0.557	-2.14	-0.65
chr14	35123876	35124177	KIAA0391	0.00031	+	35123876	35124177	0	1	301,	0	-3.51	-3.23	5.5	-0.555	-2.13	1.69
chr12	108622376	108623174	SELPLG	6.2e-05	-	108622376	108623174	0	1	798,	0	-4.21	-3.83	9.78	-0.555	-2.13	-0.668
chr2	74552702	74553001	LOXL3	0.0018	-	74552702	74553001	0	1	299,	0	-2.74	-1.77	2.75	-0.555	-2.13	1.87
chr6	99401440	99402749	PNISR	1.4e-08	-	99401440	99402749	0	2	190,210,	0,1099	-7.85	-6.42	2.14	-0.555	-2.13	-0.624
chr10	89754537	89758719	KIF20B	6.8e-06	+	89754537	89758719	0	2	136,14,	0,4168	-5.17	-4.61	2.23	-0.555	-2.13	-1.74
chr1	15428699	15429097	EFHD2	0.00028	+	15428699	15429097	0	1	398,	0	-3.56	-3.28	1.94	-0.555	-2.13	-0.595
chr17	58267569	58267970	LPO	0.00029	+	58267569	58267970	0	2	17,184,	0,217	-3.54	-3.26	7.33	-0.555	-2.13	-2.21
chr17	800057	800258	NXN	5.4e-05	-	800057	800258	0	1	201,	0	-4.27	-3.02	3	-0.555	-2.13	4
chr22	31716292	31750040	PRR14L	3.3e-07	-	31716292	31750040	0	4	999,73,525,48,	0,9245,22094,33700	-6.48	-5.52	5.75	-0.555	-2.13	-0.00512
chr1	173870324	173871123	ZBTB37	2.7e-07	+	173870324	173871123	0	1	799,	0	-6.57	-5.58	4.23	-0.555	-2.13	-0.95
chr20	1934759	1938506	SIRPA	1.1e-06	+	1934759	1938506	0	2	7,1187,	0,2560	-5.94	-5.17	11.3	-0.555	-2.13	-0.214
chr6	30578505	30582483	ABCF1	7.6e-07	+	30578505	30582483	0	4	72,75,114,90,	0,1425,1900,3888	-6.12	-5.29	3.24	-0.555	-2.13	-0.727
chr11	65422847	65423198	NEAT1	6e-09	+	65422847	65423198	0	1	351,	0	-8.22	-6.68	1.45	-0.555	-2.13	-0.474
chr22	29488951	29489101	NEFH	2.3e-05	+	29488951	29489101	0	1	150,	0	-4.64	-3.31	6.5	-0.552	-2.12	-3.08
chr14	23321487	23321885	PABPN1	4.1e-07	+	23321487	23321885	0	1	398,	0	-6.39	-5.48	2.35	-0.552	-2.12	-0.517
chr22	39522241	39522636	ATF4	3.2e-12	+	39522241	39522636	0	1	395,	0	-11.5	-9.39	1.92	-0.553	-2.12	-0.507
chr10	92690053	92690202	HHEX	3.2e-05	+	92690053	92690202	0	1	149,	0	-4.5	-4.07	2.11	-0.549	-2.12	-1.34
chr16	18809000	18811765	SMG1	1.4e-05	-	18809000	18811765	0	2	646,5,	0,2760	-4.85	-4.35	6.5	-0.55	-2.12	-0.824
chr3	122568994	122570569	DTX3L	7.9e-07	+	122568994	122570569	0	2	1030,115,	0,1460	-6.1	-5.28	5.25	-0.55	-2.12	-0.343
chr3	101672108	101677346	ZBTB11	2.4e-06	-	101672108	101677346	0	2	105,742,	0,4496	-5.62	-4.94	6.56	-0.547	-2.11	0.276
chr14	59326949	59330659	DAAM1	0.00025	+	59326949	59330659	0	2	42,159,	0,3551	-3.6	-3.32	3.18	-0.545	-2.11	-1.53
chr10	89306687	89307632	IFIT2	2.5e-07	+	89306687	89307632	0	1	945,	0	-6.61	-5.61	5.47	-0.545	-2.11	-0.291
chr17	45107671	45108867	NMT1	8.9e-05	+	45107671	45108867	0	1	1196,	0	-4.05	-3.7	14.2	-0.545	-2.11	-0.465
chr15	43364018	43364467	ZSCAN29	2.1e-05	-	43364018	43364467	0	1	449,	0	-4.67	-4.21	3.69	-0.545	-2.11	0.374
chr4	112145503	112186813	FAM241A	3e-09	+	112145503	112186813	0	2	230,121,	0,41189	-8.52	-6.9	5	-0.548	-2.11	-1.03
chr10	133642110	133642307	AGGF1P2	5.1e-06	+	133642110	133642307	0	1	197,	0	-5.29	-3.8	4.25	-0.545	-2.11	2.43
chr14	58353733	58364917	ARID4A	8.9e-06	+	58353733	58364917	0	4	122,85,142,748,	0,5398,7167,10436	-5.05	-4.51	7.8	-0.542	-2.1	0.329
chr2	74556454	74557304	DOK1	3.8e-06	+	74556454	74557304	0	1	850,	0	-5.42	-4.79	4.77	-0.542	-2.1	-0.648
chr6	44154723	44154923	TMEM63B	0.00098	+	44154723	44154923	0	1	200,	0	-3.01	-2.79	5	-0.539	-2.1	-2.23
chr19	3464142	3464342	NFIC	6.6e-05	+	3464142	3464342	0	1	200,	0	-4.18	-3.81	2	0	-2.1e-05	-0.0819
chr16	30664276	30664873	FBRS	0.00095	+	30664276	30664873	0	2	240,159,	0,438	-3.02	-2.8	2.68	-0.543	-2.1	-0.654
chr17	19380718	19382218	MAPK7	9.1e-06	+	19380718	19382218	0	1	1500,	0	-5.04	-4.5	9.33	-0.543	-2.1	-0.865
chr22	30428567	30428908	MTFP1	3.4e-07	+	30428567	30428908	0	1	341,	0	-6.47	-5.52	4.6	0	-2.1e-06	0.0331
chrX	48691178	48691278	WAS	8.3e-10	+	48691178	48691278	0	1	100,	0	-9.08	-7.33	1.96	-0.533	-2.09	-1.1
chr16	30183661	30183959	CORO1A	3e-08	+	30183661	30183959	0	2	64,135,	0,163	-7.52	-6.21	2	-0.533	-2.09	-0.723
chr12	92143990	92145846	BTG1	6.5e-10	-	92143990	92145846	0	3	457,174,459,	0,1069,1397	-9.19	-7.42	2.49	-0.534	-2.09	-0.294
chr4	156762702	156763153	PDGFC	5.4e-05	-	156762702	156763153	0	1	451,	0	-4.27	-3.88	4.12	-0.534	-2.09	1.15
chr20	35653491	35664906	RBM12	2.1e-09	-	35653491	35664906	0	3	1853,85,147,	0,5438,11268	-8.67	-7.01	14	-0.537	-2.09	-0.161
chr14	35123853	35124150	AL121594.1	4e-05	+	35123853	35124150	0	1	297,	0	-4.4	-3.99	4.5	-0.534	-2.09	1.73
chr18	49814072	49814372	SNHG22	2.8e-07	+	49814072	49814372	0	1	300,	0	-6.55	-5.57	1.46	-0.534	-2.09	-0.558
chr7	105111869	105113419	KMT2E	2.1e-07	+	105111869	105113419	0	1	1550,	0	-6.67	-5.64	8.11	-0.53	-2.08	-0.327
chr4	152535093	152535393	FBXW7	1.9e-07	-	152535093	152535393	0	1	300,	0	-6.72	-5.68	3.82	-0.531	-2.08	-1.32
chr6	75601757	75602207	SENP6	6.3e-06	+	75601757	75602207	0	1	450,	0	-5.2	-4.63	3.75	-0.531	-2.08	-1.1
chr11	102452700	102452801	TMEM123	0.0016	-	102452700	102452801	0	1	101,	0	-2.79	-2.6	2.06	-0.53	-2.08	-1.71
chr10	96160388	96160789	ZNF518A	5.5e-08	+	96160388	96160789	0	1	401,	0	-7.26	-6.05	3.44	-0.531	-2.08	1.21
chr17	81511997	81512277	ACTG1	2.2e-06	-	81511997	81512277	0	2	153,46,	0,234	-5.65	-4.96	1.31	-0.532	-2.08	-0.477
chr20	63708651	63709001	ZGPAT	0.00014	+	63708651	63709001	0	1	350,	0	-3.86	-3.54	4.08	-0.531	-2.08	-0.75
chr21	34094893	34095343	SLC5A3	3.5e-09	+	34094893	34095343	0	1	450,	0	-8.46	-6.85	5.33	-0.533	-2.08	1.17
chr1	234607106	234609434	AL160408.2	0.00014	+	234607106	234609434	0	2	531,14,	0,2314	-3.84	-3.52	6.08	-0.533	-2.08	-0.688
chr12	6538124	6538274	GAPDH	2.3e-06	+	6538124	6538274	0	1	150,	0	-5.63	-4.95	1.24	-0.525	-2.07	-0.703
chr13	45965398	45968786	ZC3H13	4.2e-07	-	45965398	45968786	0	3	34,525,39,	0,2105,3349	-6.38	-5.47	5.88	-0.529	-2.07	-0.594
chr14	60124285	60125085	PCNX4	2.8e-05	+	60124285	60125085	0	1	800,	0	-4.55	-4.11	6.86	-0.525	-2.07	0.773
chr10	31524055	31527214	ZEB1	1.3e-05	+	31524055	31527214	0	2	58,543,	0,2616	-4.9	-4.4	6.29	-0.525	-2.07	-0.896
chr12	106303133	106303521	TCP11L2	8.7e-05	+	106303133	106303521	0	2	121,29,	0,359	-4.06	-3.71	3	-0.525	-2.07	-2.19
chr16	29663315	29664842	SPN	1.5e-08	+	29663315	29664842	0	2	1,1148,	0,379	-7.81	-6.4	5.55	-0.525	-2.07	-0.44
chrX	3828854	3828954	BX890604.2	1.1e-05	-	3828854	3828954	0	1	100,	0	-4.96	-3.55	2.5	-0.525	-2.07	3.58
chr2	218388044	218388245	SLC11A1	0.00014	+	218388044	218388245	0	1	201,	0	-3.84	-3.52	1.68	-0.522	-2.06	-1.3
chr19	55387470	55387770	RPL28	9.1e-05	+	55387470	55387770	0	1	300,	0	-4.04	-3.69	2.27	-0.52	-2.06	-1.98
chr6	89081149	89081850	PNRC1	1.1e-07	+	89081149	89081850	0	2	285,15,	0,686	-6.95	-5.83	1.49	-0.52	-2.06	-0.489
chr11	67250160	67252349	KDM2A	3e-06	+	67250160	67252349	0	2	638,12,	0,2177	-5.52	-4.86	2.76	-0.52	-2.06	-0.563
chr12	122141756	122142905	MLXIP	3.3e-07	+	122141756	122142905	0	1	1149,	0	-6.48	-5.52	12	-0.524	-2.06	-0.347
chr22	37805541	37806489	H1F0	4.7e-07	+	37805541	37806489	0	1	948,	0	-6.33	-5.44	3.46	-0.52	-2.06	-0.4
chr14	23324027	23325369	BCL2L2-PABPN1	7.2e-07	+	23324027	23325369	0	3	25,152,123,	0,110,1219	-6.14	-5.31	1.8	-0.524	-2.06	-0.566
chr6	32972112	32972853	AL645941.3	7.9e-35	-	32972112	32972853	0	2	219,310,	0,431	-34.1	-30.6	3.26	-0.524	-2.06	-0.699
chr1	23019642	23019792	KDM1A	2.3e-05	+	23019642	23019792	0	1	150,	0	-4.64	-4.18	2.43	-0.52	-2.05	-1.39
chr10	79306321	79314036	ZMIZ1	7.6e-06	+	79306321	79314036	0	4	23,167,261,1395,	0,1083,4602,6320	-5.12	-4.56	8.6	-0.52	-2.05	-0.498
chr6	43171318	43172165	SRF	3.6e-06	+	43171318	43172165	0	1	847,	0	-5.44	-4.81	3.92	-0.517	-2.05	-0.489
chr2	113218137	113218586	PAX8	0.00054	-	113218137	113218586	0	1	449,	0	-3.27	-3.03	6	0	-2.05e-05	-0.436
chr5	178883113	178883364	ZNF354B	4.2e-05	+	178883113	178883364	0	1	251,	0	-4.38	-3.11	6	-0.52	-2.05	2.45
chr14	23324147	23324347	PABPN1	2.2e-06	+	23324147	23324347	0	1	200,	0	-5.66	-4.97	1.56	-0.514	-2.04	-0.687
chr17	75633970	75634121	RECQL5	0.0037	-	75633970	75634121	0	1	151,	0	-2.43	-2.26	4.5	-0.51	-2.04	-3.01
chr1	50968865	50969361	CDKN2C	0.00039	+	50968865	50969361	0	1	496,	0	-3.41	-3.15	4.83	-0.51	-2.04	-0.994
chr13	51934716	51934917	ATP7B	1e-05	-	51934716	51934917	0	1	201,	0	-4.98	-3.57	5.5	-0.51	-2.04	-3.44
chr19	49491485	49492160	RPL13A	5.8e-06	+	49491485	49492160	0	2	62,432,	0,243	-5.24	-4.66	1.59	-0.514	-2.04	-0.402
chr17	2056774	2056974	HIC1	0.001	+	2056774	2056974	0	1	200,	0	-2.99	-1.98	4.5	-0.51	-2.04	3
chr1	11748589	11750404	AGTRAP	0.00051	+	11748589	11750404	0	2	21,328,	0,1487	-3.29	-3.04	2.12	-0.51	-2.04	-0.959
chr12	133057023	133057573	ZNF84	3.9e-07	+	133057023	133057573	0	1	550,	0	-6.41	-5.48	4	-0.514	-2.04	1.13
chr6	139166343	139167314	AL031772.1	1.1e-07	-	139166343	139167314	0	2	127,424,	0,547	-6.95	-5.83	4.52	-0.51	-2.04	-0.709
chr7	106660707	106661158	CCDC71L	2e-95	-	106660707	106661158	0	1	451,	0	-94.7	-90.6	7	-0.514	-2.04	-1.26
chr9	128821056	128822251	AL441992.2	2.2e-06	-	128821056	128822251	0	1	1195,	0	-5.65	-4.96	15	-0.51	-2.04	-1.48
chr11	73395220	73395628	RELT	0.00042	+	73395220	73395628	0	2	65,185,	0,223	-3.38	-3.12	2.52	-0.504	-2.03	-1.06
chr17	80964678	80964928	RPTOR	0.00019	+	80964678	80964928	0	1	250,	0	-3.73	-3.43	6.29	-0.508	-2.03	-1.51
chr18	45954492	45967279	EPG5	7.8e-08	-	45954492	45967279	0	2	846,103,	0,12684	-7.11	-5.94	6.25	-0.507	-2.03	0.45
chr2	74889406	74891172	HK2	0.00049	+	74889406	74891172	0	2	72,376,	0,1390	-3.31	-3.06	5.25	-0.507	-2.03	0.866
chr2	74003136	74048343	TET3	3.2e-07	+	74003136	74048343	0	2	30,2066,	0,43141	-6.49	-5.53	4.75	-0.508	-2.03	-0.311
chr19	50511698	50512047	ASPDH	9.1e-05	-	50511698	50512047	0	2	75,222,	0,127	-4.04	-3.69	4.4	-0.507	-2.03	-1.96
chr4	15681959	15684853	FAM200B	0.00089	+	15681959	15684853	0	3	62,84,4,	0,2722,2890	-3.05	-2.83	2.33	-0.507	-2.03	-2.86
chr2	55049886	55050487	RTN4	2.1e-06	-	55049886	55050487	0	1	601,	0	-5.68	-4.98	3.36	-0.501	-2.02	-0.467
chr1	246660288	246666053	CNST	1.1e-06	+	246660288	246666053	0	2	46,354,	0,5411	-5.97	-5.19	5.53	-0.501	-2.02	-0.264
chr19	24126731	24128222	ZNF254	1.9e-06	+	24126731	24128222	0	1	1491,	0	-5.72	-5.01	5	-0.501	-2.02	0.443
chr6	29942570	29943067	AL671277.1	7.9e-23	-	29942570	29943067	0	1	497,	0	-22.1	-19.3	1.41	-0.501	-2.02	-0.394
chr10	13646471	13646622	AL157392.3	0.00012	+	13646471	13646622	0	1	151,	0	-3.92	-3.59	4.5	-0.501	-2.02	-2.04
chr9	101407973	101408670	ZNF189	3.1e-05	+	101407973	101408670	0	1	697,	0	-4.51	-4.08	7.5	-0.492	-2.01	0.102
chr19	49470401	49470551	ALDH16A1	0.0001	+	49470401	49470551	0	1	150,	0	-3.99	-3.65	4.8	-0.493	-2.01	-1.96
chr16	2761620	2761820	SRRM2	6.5e-05	+	2761620	2761820	0	1	200,	0	-4.19	-3.82	1.98	-0.492	-2.01	-0.724
chr3	18444704	18444854	SATB1	0.0001	-	18444704	18444854	0	1	150,	0	-3.98	-3.64	2.17	-0.494	-2.01	-2.1
chr11	118898560	118902580	BCL9L	8.7e-07	-	118898560	118902580	0	3	948,282,1962,	0,1356,2058	-6.06	-5.25	8	-0.496	-2.01	-0.386
chr9	128821039	128822281	SPOUT1	1.2e-05	-	128821039	128822281	0	1	1242,	0	-4.92	-4.41	14.4	-0.497	-2.01	-1.39
chr16	57661904	57663838	ADGRG1	8.1e-06	+	57661904	57663838	0	2	61,387,	0,1547	-5.09	-4.54	7.2	-0.494	-2.01	-0.842
chr13	77097890	77098990	MYCBP2	4.2e-07	-	77097890	77098990	0	1	1100,	0	-6.38	-5.47	4.2	-0.492	-2	0.36
chr11	35229166	35229366	CD44	6.2e-08	+	35229166	35229366	0	1	200,	0	-7.21	-6.02	2.22	-0.491	-2	-0.751
chr22	45196318	45197216	KIAA0930	1.2e-06	-	45196318	45197216	0	1	898,	0	-5.91	-5.15	5.85	-0.492	-2	-0.731
chr20	62201767	62201968	MTG2	2.3e-05	+	62201767	62201968	0	1	201,	0	-4.63	-4.18	9.2	-0.492	-2	-2.28
chr10	75398519	75399161	ZNF503	6.2e-10	-	75398519	75399161	0	1	642,	0	-9.21	-7.44	7	-0.492	-2	-1.33
chr17	82750698	82750947	FN3K	0.00035	+	82750698	82750947	0	1	249,	0	-3.46	-3.2	8.5	-0.492	-2	-1.3
chr18	63127084	63128430	BCL2	1.6e-07	-	63127084	63128430	0	1	1346,	0	-6.79	-5.73	10.5	-0.492	-2	0.6
chr19	52067320	52067568	ZNF841	0.0026	-	52067320	52067568	0	1	248,	0	-2.58	-2.4	6.71	-0.492	-2	2.78
chr4	150852102	150852652	LRBA	1.1e-06	-	150852102	150852652	0	1	550,	0	-5.94	-5.17	2.19	-0.492	-2	0.81
chrX	102653741	102653892	GPRASP1	0.0011	+	102653741	102653892	0	1	151,	0	-2.95	-2.74	2.75	-0.492	-2	-2.51
chr6	31587917	31588413	LST1	3.3e-06	+	31587917	31588413	0	1	496,	0	-5.48	-4.84	4.47	-0.491	-2	-0.792
chr19	12076524	12076874	ZNF844	0.00011	+	12076524	12076874	0	1	350,	0	-3.96	-3.63	6.67	-0.492	-2	1.81
chr1	1400708	1401402	MRPL20-AS1	0.00089	+	1400708	1401402	0	1	694,	0	-3.05	-2.83	10	-0.492	-2	0.0551
chr10	95874040	95874690	ENTPD1-AS1	9.8e-06	-	95874040	95874690	0	1	650,	0	-5.01	-4.48	6.2	-0.492	-2	0.705
chr4	4551638	4551839	STX18-AS1	0.00035	+	4551638	4551839	0	1	201,	0	-3.46	-2.37	2	0	-0.0002	-0.874
chr15	42439242	42439592	ZNF106	4.1e-06	-	42439242	42439592	0	1	350,	0	-5.39	-4.77	5.45	-0.485	-1.99	-0.192
chrX	19799704	19836227	SH3KBP1	0.00012	-	19799704	19836227	0	2	47,103,	0,36420	-3.92	-3.59	3.17	-0.488	-1.99	-1.87
chr11	128807204	128811124	FLI1	1.3e-06	+	128807204	128811124	0	3	35,48,666,	0,1952,3254	-5.87	-5.12	5.07	-0.489	-1.99	-0.55
chr17	76270198	76270698	UBALD2	0.00014	+	76270198	76270698	0	1	500,	0	-3.86	-3.54	5.24	-0.486	-1.99	-0.684
chr16	12572586	12572837	SNX29	1.8e-05	+	12572586	12572837	0	1	251,	0	-4.74	-4.27	5.67	-0.482	-1.98	2.21
chr12	56605765	56606397	BAZ2A	1e-05	-	56605765	56606397	0	2	298,151,	0,481	-5	-4.47	9.8	-0.481	-1.98	-0.715
chr6	13287234	13287735	PHACTR1	7.9e-06	+	13287234	13287735	0	1	501,	0	-5.1	-4.55	8.67	-0.481	-1.98	1.51
chr2	238168202	238168303	ERFE	2e-06	+	238168202	238168303	0	1	101,	0	-5.7	-4.1	4	-0.479	-1.98	-3.98
chr11	10852899	10853000	ZBED5	2.4e-07	-	10852899	10853000	0	1	101,	0	-6.62	-5.61	2.75	0	-1.98e-05	0.0387
chr1	15934999	15935550	SPEN	9.1e-05	+	15934999	15935550	0	1	551,	0	-4.04	-3.69	4.06	-0.475	-1.97	-0.761
chr11	47354957	47358282	SPI1	1.5e-08	-	47354957	47358282	0	2	589,102,	0,3223	-7.83	-6.42	3.75	-0.474	-1.97	-0.466
chr12	108560923	108561123	SART3	3.6e-07	-	108560923	108561123	0	1	200,	0	-6.44	-5.5	2.76	-0.475	-1.97	-1.01
chr1	26574181	26574581	RPS6KA1	3.2e-07	+	26574181	26574581	0	1	400,	0	-6.5	-5.53	6	-0.474	-1.97	-0.988
chr15	69452862	69453011	RPLP1	1.7e-07	+	69452862	69453011	0	1	149,	0	-6.77	-5.71	1.1	-0.476	-1.97	-0.551
chr14	102208773	102209970	WDR20	1e-08	+	102208773	102209970	0	1	1197,	0	-7.99	-6.53	8.14	-0.474	-1.97	-0.547
chr1	153819710	153886510	GATAD2B	0.00013	-	153819710	153886510	0	4	25,53,336,87,	0,7847,8302,66713	-3.9	-3.57	5.25	-0.474	-1.97	-0.0414
chr17	74613998	74619208	CD300E	2.8e-05	-	74613998	74619208	0	3	35,348,112,	0,3119,5098	-4.55	-4.11	4.12	-0.477	-1.97	-1.02
chr7	72925477	72925628	POM121	0.00049	+	72925477	72925628	0	1	151,	0	-3.31	-3.06	2.57	-0.474	-1.97	-2.29
chr5	37107627	37107728	CPLANE1	0.0026	-	37107627	37107728	0	1	101,	0	-2.59	-1.64	2.33	0	-1.97e-06	0.585
chrX	46606834	46607134	SLC9A7	0.00012	-	46606834	46607134	0	1	300,	0	-3.92	-2.75	3.5	-0.474	-1.96	1.42
chr7	5529629	5529729	ACTB	0.00038	-	5529629	5529729	0	1	100,	0	-3.42	-3.15	1.33	-0.471	-1.96	-0.735
chr17	42543603	42544051	NAGLU	0.0011	+	42543603	42544051	0	1	448,	0	-2.95	-2.74	5.38	-0.474	-1.96	-1.44
chr11	94128987	94129087	PANX1	0.00087	+	94128987	94129087	0	1	100,	0	-3.06	-2.84	3.5	-0.474	-1.96	-3.12
chr1	24670179	24671549	SRRM1	1.4e-08	+	24670179	24671549	0	2	136,164,	0,1206	-7.86	-6.44	2.33	-0.471	-1.96	-0.659
chr10	68691050	68691649	TET1	4.2e-05	+	68691050	68691649	0	1	599,	0	-4.38	-3.1	4.67	-0.474	-1.96	0.649
chr1	15409937	15410236	EFHD2	0.00031	+	15409937	15410236	0	1	299,	0	-3.51	-3.23	2.4	-0.474	-1.96	-0.52
chr1	149790387	149791669	FCGR1A	3.3e-06	+	149790387	149791669	0	2	18,433,	0,849	-5.48	-4.84	6.33	-0.472	-1.96	-1.5
chr11	64765451	64765601	SF1	6.3e-07	-	64765451	64765601	0	1	150,	0	-6.2	-5.35	1.42	-0.474	-1.96	-0.918
chr8	124552982	124553631	MTSS1	8.1e-05	-	124552982	124553631	0	1	649,	0	-4.09	-3.74	4	-0.47	-1.96	0.608
chr12	131929398	131929649	PUS1	0.00015	+	131929398	131929649	0	1	251,	0	-3.81	-3.5	2.5	-0.471	-1.96	-1.47
chr6	31356793	31356942	HLA-B	0.021	-	31356793	31356942	0	1	149,	0	-1.67	-1.54	1.71	-0.474	-1.96	-0.64
chr22	22895612	22895811	IGLL5	6.5e-05	+	22895612	22895811	0	1	199,	0	-4.19	-3.82	1.29	-0.474	-1.96	-0.68
chr19	1827131	1828576	REXO1	0.00035	-	1827131	1828576	0	1	1445,	0	-3.46	-3.19	15.2	-0.469	-1.95	-0.645
chr19	18531849	18531998	FKBP8	0.013	-	18531849	18531998	0	1	149,	0	-1.89	-1.76	2.87	-0.469	-1.95	-1.17
chr19	18541782	18542031	FKBP8	0.0011	-	18541782	18542031	0	1	249,	0	-2.95	-2.74	1.82	-0.468	-1.95	-0.557
chr17	5361210	5361558	NUP88	1.2e-06	-	5361210	5361558	0	1	348,	0	-5.91	-5.15	6.33	-0.47	-1.95	-1.07
chr19	5788392	5789327	DUS3L	0.0032	-	5788392	5789327	0	2	6,194,	0,741	-2.49	-2.32	1.31	-0.47	-1.95	-2.58
chr21	36072365	36073016	CBR1	4.5e-05	+	36072365	36073016	0	1	651,	0	-4.35	-3.95	5	-0.469	-1.95	0.793
chr16	89561651	89561802	RPL13	6.5e-07	+	89561651	89561802	0	1	151,	0	-6.19	-5.34	1.33	-0.47	-1.95	-0.589
chr2	191835737	191836575	CAVIN2	4.7e-06	-	191835737	191836575	0	1	838,	0	-5.33	-4.72	5.2	-0.468	-1.95	0.895
chr10	43386799	43394675	HNRNPF	1.7e-08	-	43386799	43394675	0	2	1137,46,	0,7830	-7.78	-6.38	5.26	-0.468	-1.95	-0.455
chr7	127584248	127584994	GCC1	4.9e-07	-	127584248	127584994	0	1	746,	0	-6.31	-5.42	4.25	-0.468	-1.95	0.426
chr8	143261610	143262109	ZFP41	0.00013	+	143261610	143262109	0	1	499,	0	-3.9	-3.57	7.5	-0.469	-1.95	-3.12
chr1	77848104	77848503	NSRP1P1	0.00032	+	77848104	77848503	0	1	399,	0	-3.49	-3.22	9.5	-0.468	-1.95	-1.82
chr17	16939315	16939616	TNFRSF13B	3.6e-06	-	16939315	16939616	0	1	301,	0	-5.44	-4.81	8.71	-0.469	-1.95	-1.57
chr17	40355308	40356695	RARA	2.2e-05	+	40355308	40356695	0	2	113,687,	0,700	-4.66	-4.2	6.11	-0.462	-1.94	-0.629
chr6	99400742	99401241	PNISR	1.4e-08	-	99400742	99401241	0	1	499,	0	-7.85	-6.42	3.06	-0.464	-1.94	-0.46
chr3	39142599	39144182	CSRNP1	5.2e-07	-	39142599	39144182	0	2	1445,46,	0,1537	-6.28	-5.41	7.25	-0.468	-1.94	-0.406
chr12	49795214	49796613	NCKAP5L	5e-05	-	49795214	49796613	0	1	1399,	0	-4.3	-3.91	8.43	-0.461	-1.94	0.178
chr7	142619032	142619440	TRBV19	0.0002	+	142619032	142619440	0	2	73,203,	0,205	-3.69	-3.39	2	-0.462	-1.94	1.09
chr5	157248906	157253451	ITK	6.9e-08	+	157248906	157253451	0	2	101,845,	0,3700	-7.16	-5.98	4.35	-0.46	-1.93	-0.0743
chr12	57718186	57719205	OS9	3e-06	+	57718186	57719205	0	2	235,213,	0,806	-5.53	-4.87	2.25	-0.46	-1.93	-0.478
chr10	73813796	73814295	CAMK2G	3.3e-09	-	73813796	73814295	0	1	499,	0	-8.48	-6.87	6.31	-0.46	-1.93	-0.966
chr12	57096157	57096358	STAT6	4e-05	-	57096157	57096358	0	1	201,	0	-4.4	-3.99	1.69	-0.46	-1.93	-0.906
chr12	49051082	49052382	KMT2D	3.7e-06	-	49051082	49052382	0	1	1300,	0	-5.43	-4.8	5.22	-0.459	-1.93	-0.551
chr12	122133394	122133893	MLXIP	1.7e-06	+	122133394	122133893	0	1	499,	0	-5.78	-5.06	2.75	-0.46	-1.93	-0.667
chr3	113655627	113656777	USF3	1.7e-09	-	113655627	113656777	0	1	1150,	0	-8.76	-7.08	6.29	-0.46	-1.93	0.482
chr3	40461955	40462106	RPL14	8.7e-06	+	40461955	40462106	0	1	151,	0	-5.06	-4.52	1.23	-0.461	-1.93	-0.732
chr6	30723353	30723995	TUBB	1.2e-06	+	30723353	30723995	0	1	642,	0	-5.91	-5.15	1.71	-0.461	-1.93	-0.367
chr11	94543938	94544287	FUT4	1.8e-07	+	94543938	94544287	0	1	349,	0	-6.75	-5.7	2.77	-0.46	-1.93	-1.08
chr11	5226626	5226724	HBB	0.0052	-	5226626	5226724	0	1	98,	0	-2.28	-2.13	1.27	-0.461	-1.93	-0.763
chr5	56881672	56882522	MAP3K1	4.5e-07	+	56881672	56882522	0	1	850,	0	-6.35	-5.45	4.18	-0.455	-1.92	-0.34
chr9	35608993	35609941	TESK1	2.3e-05	+	35608993	35609941	0	1	948,	0	-4.63	-4.18	7.43	-0.457	-1.92	0.109
chr9	113583492	113591797	RGS3	3.7e-07	+	113583492	113591797	0	2	935,465,	0,7840	-6.43	-5.5	4.5	-0.454	-1.92	-0.596
chr16	3384577	3384677	ZSCAN32	0.00015	-	3384577	3384677	0	1	100,	0	-3.83	-3.51	1.38	-0.457	-1.92	2.3
chr16	29994047	29994894	HIRIP3	9.8e-07	-	29994047	29994894	0	1	847,	0	-6.01	-5.21	6.76	-0.457	-1.92	-0.393
chr16	50316533	50316933	BRD7	3.3e-06	-	50316533	50316933	0	1	400,	0	-5.48	-4.84	5	-0.457	-1.92	-0.568
chr17	4934579	4934678	GP1BA	0.00026	+	4934579	4934678	0	1	99,	0	-3.58	-2.47	2	-0.455	-1.92	-3.07
chr6	31356302	31356450	HLA-B	0.019	-	31356302	31356450	0	1	148,	0	-1.72	-1.6	1.44	-0.457	-1.92	-0.662
chr20	58889941	58890642	GNAS	5.4e-07	+	58889941	58890642	0	1	701,	0	-6.27	-5.4	5.25	-0.448	-1.91	-0.835
chr5	143399797	143401348	NR3C1	6.8e-09	-	143399797	143401348	0	2	1055,91,	0,1460	-8.17	-6.65	4.42	-0.45	-1.91	-0.472
chr1	39385553	39385854	MACF1	8.3e-06	+	39385553	39385854	0	1	301,	0	-5.08	-4.54	2.07	-0.452	-1.91	-0.684
chr9	133336088	133336188	SURF6	0.00047	-	133336088	133336188	0	1	100,	0	-3.33	-3.08	1.82	-0.452	-1.91	-1.8
chr15	44715488	44715689	B2M	9.1e-06	+	44715488	44715689	0	1	201,	0	-5.04	-4.5	1.4	-0.448	-1.91	-0.455
chr3	122718192	122718923	PARP14	1.9e-07	+	122718192	122718923	0	2	85,565,	0,166	-6.72	-5.68	3.57	-0.448	-1.91	-0.563
chr11	314056	314254	IFITM1	0.003	+	314056	314254	0	1	198,	0	-2.52	-2.35	2.29	-0.452	-1.91	-0.789
chr17	38510838	38510939	ARHGAP23	0.003	+	38510838	38510939	0	1	101,	0	-2.53	-2.36	3.75	-0.452	-1.91	-3.08
chr19	9853817	9854118	OLFM2	4.9e-07	-	9853817	9854118	0	1	301,	0	-6.31	-5.42	8.5	-0.442	-1.9	-3.71
chr1	171541666	171542116	PRRC2C	1e-06	+	171541666	171542116	0	1	450,	0	-5.99	-5.2	2.44	-0.442	-1.9	-0.576
chr4	128114736	128122069	LARP1B	3.4e-06	+	128114736	128122069	0	2	6,244,	0,7089	-5.47	-4.83	6.57	-0.447	-1.9	-3.22
chr16	30654846	30654946	PRR14	7.9e-05	+	30654846	30654946	0	1	100,	0	-4.1	-3.74	4.5	-0.447	-1.9	-2.24
chr11	83165635	83166332	PCF11	2.3e-07	+	83165635	83166332	0	1	697,	0	-6.63	-5.62	4.81	-0.442	-1.9	-0.627
chr21	24489601	24489702	LINC01684	0.00042	+	24489601	24489702	0	1	101,	0	-3.38	-2.3	6.5	0	-1.9e-06	-0.621
chr17	7581479	7581579	AC016876.2	1.3e-05	+	7581479	7581579	0	1	100,	0	-4.88	-4.38	1.74	-0.442	-1.9	-1.22
chr14	89412024	89416952	FOXN3	4.3e-06	-	89412024	89416952	0	2	468,82,	0,4846	-5.37	-4.75	3.7	-0.442	-1.89	-0.537
chr13	112881974	112883473	ATP11A	7.4e-07	+	112881974	112883473	0	1	1499,	0	-6.13	-5.3	7.9	-0.442	-1.89	-0.262
chr20	58891453	58892018	GNAS	5.4e-07	+	58891453	58892018	0	2	412,38,	0,527	-6.27	-5.4	1.53	-0.442	-1.89	-0.398
chr11	59576336	59578241	OSBP	2.8e-06	-	59576336	59578241	0	3	383,221,93,	0,468,1812	-5.56	-4.9	8.6	-0.442	-1.89	-0.27
chr19	47066477	47069194	AC008755.1	4.5e-05	-	47066477	47069194	0	2	1392,103,	0,2614	-4.35	-3.95	8	-0.442	-1.89	-0.663
chr5	71509980	71511031	BDP1	4e-07	+	71509980	71511031	0	1	1051,	0	-6.4	-5.48	3.09	-0.441	-1.89	-0.372
chr1	90020907	90027692	ZNF326	2.8e-06	+	90020907	90027692	0	3	15,96,339,	0,1342,6446	-5.56	-4.89	5	-0.436	-1.89	-0.561
chr19	23361849	23362049	ZNF91	2.6e-08	-	23361849	23362049	0	1	200,	0	-7.59	-6.26	2.12	-0.442	-1.89	1.28
chr21	37165587	37165838	TTC3	2.2e-05	+	37165587	37165838	0	1	251,	0	-4.66	-4.21	2.82	-0.442	-1.89	-0.924
chr15	90271260	90272059	AC091167.2	3.4e-08	+	90271260	90272059	0	1	799,	0	-7.47	-6.18	8.11	-0.442	-1.89	-0.865
chr5	62580528	62581178	IPO11	0.00017	+	62580528	62581178	0	1	650,	0	-3.77	-2.62	4.5	-0.435	-1.88	0.411
chr16	50315071	50315940	ADCY7	1.1e-06	+	50315071	50315940	0	2	67,582,	0,287	-5.94	-5.17	4.23	-0.433	-1.88	-0.259
chr16	11679179	11679729	TXNDC11	6.9e-06	-	11679179	11679729	0	1	550,	0	-5.16	-4.6	3.95	-0.432	-1.88	0.401
chr4	105235647	105237295	TET2	1.8e-07	+	105235647	105237295	0	1	1648,	0	-6.75	-5.7	4.14	-0.432	-1.88	0.0856
chr14	75279940	75280140	FOS	1e-06	+	75279940	75280140	0	1	200,	0	-6	-5.21	1.38	-0.436	-1.88	-0.522
chr8	122953367	122973273	ZHX2	2.3e-06	+	122953367	122973273	0	2	661,32,	0,19874	-5.63	-4.94	7.09	-0.432	-1.88	-0.798
chr16	28495026	28495575	CLN3	4.8e-07	-	28495026	28495575	0	1	549,	0	-6.32	-5.44	2.8	-0.436	-1.88	-0.494
chr17	49316882	49317779	ZNF652	4.2e-09	-	49316882	49317779	0	1	897,	0	-8.38	-6.79	8.8	-0.435	-1.88	-0.559
chr11	117205414	117205813	AP000892.3	4.3e-06	+	117205414	117205813	0	1	399,	0	-5.37	-4.75	4.3	-0.435	-1.88	0.988
chr11	130121655	130122399	APLP2	6.6e-06	+	130121655	130122399	0	2	155,95,	0,649	-5.18	-4.61	1.42	-0.427	-1.87	-0.52
chr22	24313452	24322865	SPECC1L	9.8e-07	+	24313452	24322865	0	2	14,1578,	0,7835	-6.01	-5.22	5.08	-0.428	-1.87	-0.0741
chr19	46716558	46716927	PRKD2	0.0023	-	46716558	46716927	0	2	38,113,	0,256	-2.64	-2.46	2	-0.427	-1.87	-1.45
chr19	49652239	49654371	SCAF1	5.8e-05	+	49652239	49654371	0	2	1466,23,	0,2109	-4.24	-3.86	8	-0.427	-1.87	-0.487
chr17	79833753	79835398	CBX4	4.3e-06	-	79833753	79835398	0	1	1645,	0	-5.37	-4.75	8.36	-0.428	-1.87	-0.439
chr3	15797201	15798050	ANKRD28	1.3e-05	-	15797201	15798050	0	1	849,	0	-4.89	-4.39	3.11	-0.427	-1.87	0.223
chr19	39386128	39386479	PAF1	1.7e-07	-	39386128	39386479	0	1	351,	0	-6.78	-5.72	6.78	-0.425	-1.86	-0.883
chr1	36296687	36304364	THRAP3	1e-06	+	36296687	36304364	0	4	83,199,144,569,	0,4198,4865,7108	-6	-5.21	3.21	-0.423	-1.86	-0.404
chr2	24768256	24768457	NCOA1	1.3e-05	+	24768256	24768457	0	1	201,	0	-4.89	-4.38	7.71	-0.422	-1.86	-0.868
chr5	176347793	176348054	KIAA1191	0.0045	-	176347793	176348054	0	2	15,134,	0,127	-2.35	-2.19	2.46	0	-1.86e-06	0.112
chr19	10162702	10162853	DNMT1	0.00029	-	10162702	10162853	0	1	151,	0	-3.54	-3.26	2.04	-0.422	-1.86	-1.11
chr17	17187378	17187528	MPRIP	0.0081	+	17187378	17187528	0	1	150,	0	-2.09	-1.94	3.14	-0.423	-1.86	1.85
chr4	94298681	94298977	HPGDS	0.0014	-	94298681	94298977	0	1	296,	0	-2.84	-2.64	4.6	-0.424	-1.86	1.18
chr5	35876170	35876867	IL7R	1.8e-08	+	35876170	35876867	0	1	697,	0	-7.75	-6.36	2.42	-0.423	-1.86	-0.411
chr2	144399950	144400101	ZEB2	2.3e-07	-	144399950	144400101	0	1	151,	0	-6.64	-5.62	2.6	-0.425	-1.86	1.68
chr7	6654447	6655045	ZNF316	5.8e-07	+	6654447	6655045	0	1	598,	0	-6.24	-5.38	6.4	-0.424	-1.86	-1.47
chr11	65422873	65423173	NEAT1	1e-06	+	65422873	65423173	0	1	300,	0	-6	-5.21	1.44	-0.424	-1.86	-0.453
chr16	8848502	8849199	AC022167.2	0.0013	+	8848502	8849199	0	1	697,	0	-2.89	-2.68	5.71	-0.423	-1.86	-0.0953
chr9	2182184	2191375	SMARCA2	1.3e-05	+	2182184	2191375	0	3	58,133,110,	0,3911,9081	-4.89	-4.39	1.71	-0.415	-1.85	-0.68
chr6	53920717	53922739	LRRC1	0.00069	+	53920717	53922739	0	2	44,105,	0,1917	-3.16	-2.12	5	-0.418	-1.85	-2.91
chr4	4302313	4302712	ZBTB49	0.00031	+	4302313	4302712	0	1	399,	0	-3.51	-3.24	7.5	-0.419	-1.85	2.06
chr13	19633757	19650132	MPHOSPH8	5.2e-09	+	19633757	19650132	0	5	204,156,849,100,130,	0,8357,12685,14664,16245	-8.28	-6.72	5	-0.418	-1.85	-0.417
chr6	31271883	31272081	HLA-C	1.1e-07	-	31271883	31272081	0	1	198,	0	-6.95	-5.83	2.62	-0.418	-1.85	-0.789
chr16	74305325	74305783	AC009120.2	1e-06	-	74305325	74305783	0	2	255,45,	0,413	-5.98	-5.2	1.85	-0.418	-1.85	-0.596
chr13	102862070	102862816	BIVM-ERCC5	1.7e-06	+	102862070	102862816	0	1	746,	0	-5.78	-5.05	6.7	-0.415	-1.85	-0.593
chr5	116446752	116446853	SEMA6A	1.2e-05	-	116446752	116446853	0	1	101,	0	-4.92	-4.41	2.5	-0.414	-1.84	2.9
chr16	29810767	29810917	MAZ	0.0025	+	29810767	29810917	0	1	150,	0	-2.61	-2.43	1.76	-0.414	-1.84	-0.813
chr19	49651099	49652141	SCAF1	5.8e-05	+	49651099	49652141	0	1	1042,	0	-4.24	-3.86	6.56	-0.413	-1.84	-0.542
chr2	38734305	38734553	GALM	0.00012	+	38734305	38734553	0	1	248,	0	-3.91	-3.58	4.5	-0.415	-1.84	-1.85
chr18	44952654	45063869	SETBP1	2.5e-06	+	44952654	45063869	0	3	686,171,791,	0,85830,110424	-5.61	-4.93	7	-0.414	-1.84	-0.438
chr5	112891642	112892141	SRP19	1.8e-05	+	112891642	112892141	0	1	499,	0	-4.74	-4.27	9.43	-0.411	-1.84	-1.07
chr19	13138305	13138456	NACC1	0.014	+	13138305	13138456	0	1	151,	0	-1.85	-1.72	1.86	-0.415	-1.84	-1.5
chr3	139561078	139561278	NMNAT3	0.00058	-	139561078	139561278	0	1	200,	0	-3.24	-2.99	5	-0.414	-1.84	-2.5
chr12	132084512	132084762	EP400P1	0.0006	+	132084512	132084762	0	1	250,	0	-3.22	-2.98	3.63	-0.414	-1.84	-3.03
chr20	64273222	64273772	PCMTD2	7.8e-06	+	64273222	64273772	0	1	550,	0	-5.11	-4.56	6.67	0	-1.84e-05	0.0117
chr2	189667269	189667467	AC012488.2	0.00013	+	189667269	189667467	0	1	198,	0	-3.89	-3.56	7	-0.414	-1.84	-1.46
chr3	133575103	133584089	CDV3	3e-05	+	133575103	133584089	0	2	12,88,	0,8898	-4.53	-4.1	1.5	-0.409	-1.83	-1.2
chr8	23289892	23290439	R3HCC1	1.3e-06	+	23289892	23290439	0	1	547,	0	-5.88	-5.13	7.55	-0.409	-1.83	-0.217
chr9	98124302	98124900	CORO2A	0.0011	-	98124302	98124900	0	1	598,	0	-2.97	-2.76	7	-0.409	-1.83	-1.19
chr1	169376713	169376863	BLZF1	0.0051	+	169376713	169376863	0	1	150,	0	-2.29	-2.13	3	0	-1.83e-05	0.0418
chr11	102712343	102712692	MMP8	8.9e-07	-	102712343	102712692	0	1	349,	0	-6.05	-5.25	3.92	-0.409	-1.83	-0.883
chr1	200618229	200618330	KIF14	0.00037	-	200618229	200618330	0	1	101,	0	-3.43	-2.35	3.2	-0.408	-1.83	-3.22
chr12	26065089	26065289	RASSF8	1.3e-05	+	26065089	26065289	0	1	200,	0	-4.9	-4.39	11	0	-1.83e-05	-0.387
chr19	54354372	54356231	LAIR1	2.9e-05	-	54354372	54356231	0	3	1042,53,2,	0,1581,1857	-4.54	-4.11	4.27	-0.408	-1.83	-0.588
chr16	2769488	2770237	SRRM2	9.3e-05	+	2769488	2770237	0	1	749,	0	-4.03	-3.69	2.5	-0.408	-1.83	-0.556
chr11	67119412	67119562	KDM2A	0.0012	+	67119412	67119562	0	1	150,	0	-2.93	-2.72	2.5	-0.409	-1.83	-1.44
chr8	23115577	23117191	TNFRSF10C	6.9e-06	+	23115577	23117191	0	2	39,551,	0,1063	-5.16	-4.59	8.77	-0.409	-1.83	-0.727
chr19	57605862	57606012	ZNF530	0.00069	+	57605862	57606012	0	1	150,	0	-3.16	-2.12	2	-0.409	-1.83	3
chr22	44736882	44737232	PRR5	0.00042	+	44736882	44737232	0	1	350,	0	-3.38	-3.13	4.5	-0.408	-1.83	-1.29
chr1	169708510	169711503	SELL	2.6e-07	-	169708510	169711503	0	3	293,97,8,	0,1925,2985	-6.59	-5.6	2.04	-0.409	-1.83	-0.446
chr10	7160215	7160813	SFMBT2	0.00069	-	7160215	7160813	0	1	598,	0	-3.16	-2.93	4.8	-0.408	-1.83	0.918
chr19	49858196	49859289	PTOV1-AS2	4e-11	-	49858196	49859289	0	2	430,447,	0,646	-10.4	-8.41	3.1	-0.408	-1.83	0.412
chr17	7235475	7236757	PHF23	0.00011	-	7235475	7236757	0	2	365,828,	0,454	-3.97	-3.63	7	-0.408	-1.82	-0.677
chr14	92794353	92809332	GOLGA5	4.1e-06	+	92794353	92809332	0	4	103,574,228,33,	0,3054,12382,14946	-5.39	-4.77	6.37	-0.408	-1.82	-0.389
chr1	67395648	67396096	IL12RB2	0.00039	+	67395648	67396096	0	1	448,	0	-3.41	-3.14	3	-0.408	-1.82	0.722
chr13	53043158	53050412	OLFM4	4.5e-07	+	53043158	53050412	0	2	106,444,	0,6810	-6.35	-5.45	5.64	-0.408	-1.82	1.56
chr6	119348463	119349612	MAN1A1	1.1e-08	-	119348463	119349612	0	2	824,71,	0,1078	-7.96	-6.51	2.35	-0.408	-1.82	-0.471
chr6	43640110	43640705	MAD2L1BP	4.3e-05	+	43640110	43640705	0	1	595,	0	-4.37	-3.97	16.7	-0.408	-1.82	0.419
chr9	117714353	117714703	TLR4	8.9e-07	+	117714353	117714703	0	1	350,	0	-6.05	-5.25	3.06	-0.408	-1.82	-0.605
chr17	39759563	39760312	IKZF3	3.2e-07	-	39759563	39760312	0	1	749,	0	-6.5	-5.54	5.7	-0.408	-1.82	0.288
chr17	59212760	59213402	SMG8	0.0022	+	59212760	59213402	0	1	642,	0	-2.65	-2.47	7.6	-0.408	-1.82	-1.92
chr11	67409539	67409989	TBC1D10C	1e-06	+	67409539	67409989	0	1	450,	0	-5.99	-5.2	5.4	-0.408	-1.82	-0.646
chr19	53875635	53875885	MYADM	1.4e-07	+	53875635	53875885	0	1	250,	0	-6.85	-5.76	1.56	-0.408	-1.82	-0.582
chr17	74610131	74610379	CD300E	1.7e-05	-	74610131	74610379	0	1	248,	0	-4.77	-4.29	2.17	-0.408	-1.82	-0.7
chr6	30913907	30914056	GTF2H4	1e-08	+	30913907	30914056	0	1	149,	0	-7.98	-6.52	5	-0.407	-1.82	-3.32
chrX	53412032	53413371	SMC1A	3.6e-06	-	53412032	53413371	0	3	221,239,140,	0,867,1199	-5.44	-4.81	2.74	-0.401	-1.81	-0.353
chr20	46364299	46364408	SLC35C2	8.1e-05	-	46364299	46364408	0	2	62,38,	0,71	-4.09	-3.73	2.25	-0.404	-1.81	-3.34
chr13	45985401	45989075	ZC3H13	4.2e-07	-	45985401	45989075	0	2	360,289,	0,3385	-6.38	-5.47	7.45	-0.402	-1.81	-0.275
chr20	47636443	47636743	NCOA3	1.2e-05	+	47636443	47636743	0	1	300,	0	-4.92	-4.41	3	-0.403	-1.81	-0.82
chr19	6381372	6387402	GTF2F1	4.2e-05	-	6381372	6387402	0	4	243,154,185,14,	0,324,1938,6016	-4.38	-3.98	3.07	-0.403	-1.81	-0.509
chr17	72647144	72647295	SLC39A11	0.00074	-	72647144	72647295	0	1	151,	0	-3.13	-2.09	3.25	-0.404	-1.81	-3.53
chr15	50505025	50505275	USP8	0.00054	+	50505025	50505275	0	1	250,	0	-3.27	-3.03	3	-0.402	-1.81	-1.48
chr3	101821499	101822148	NXPE3	7.1e-07	+	101821499	101822148	0	1	649,	0	-6.15	-5.31	9.2	-0.402	-1.81	0.6
chr2	70087553	70087904	PCBP1	1.4e-06	+	70087553	70087904	0	1	351,	0	-5.85	-5.11	3.4	-0.401	-1.81	-0.456
chr17	78995246	78997569	CANT1	7.9e-06	-	78995246	78997569	0	2	3,594,	0,1729	-5.1	-4.54	6.6	-0.402	-1.81	-0.839
chr5	40691788	40692787	PTGER4	4.7e-08	+	40691788	40692787	0	1	999,	0	-7.33	-6.09	5.64	-0.402	-1.81	-0.259
chr15	84621179	84621429	ZSCAN2	0.0029	+	84621179	84621429	0	1	250,	0	-2.54	-2.37	4.5	-0.401	-1.81	1.29
chr19	52066309	52066958	ZNF841	1.8e-05	-	52066309	52066958	0	1	649,	0	-4.74	-4.27	5	-0.403	-1.81	1.02
chr6	31558098	31558634	NFKBIL1	0.0016	+	31558098	31558634	0	1	536,	0	-2.8	-2.6	4.44	-0.402	-1.81	-0.156
chr15	99129767	99129965	AC036108.2	7.2e-06	-	99129767	99129965	0	1	198,	0	-5.14	-4.58	4	0	-1.81e-07	0.305
chr11	64925506	64925803	PPP2R5B	0.0004	+	64925506	64925803	0	1	297,	0	-3.4	-3.14	6	-0.4	-1.8	-1.85
chr1	186307272	186307572	PRG4	0.00012	+	186307272	186307572	0	1	300,	0	-3.91	-3.58	8	-0.398	-1.8	-2.61
chr14	75461484	75470287	JDP2	1.9e-08	+	75461484	75470287	0	2	46,998,	0,7805	-7.73	-6.35	8.2	-0.4	-1.8	-0.486
chr1	16459680	16460028	NECAP2	1.3e-06	+	16459680	16460028	0	1	348,	0	-5.89	-5.13	2.33	-0.396	-1.8	0.996
chr12	49032520	49032871	KMT2D	7.9e-06	-	49032520	49032871	0	1	351,	0	-5.1	-4.55	4.3	-0.4	-1.8	-0.528
chr1	248847920	248848769	ZNF672	2e-05	+	248847920	248848769	0	1	849,	0	-4.69	-4.22	4.36	-0.399	-1.8	-0.842
chr11	65855092	65855192	CFL1	3.8e-05	-	65855092	65855192	0	1	100,	0	-4.42	-4	1.51	-0.397	-1.8	-0.829
chr11	6717629	6718379	GVINP1	3.8e-05	-	6717629	6718379	0	1	750,	0	-4.42	-4.01	4.45	-0.397	-1.8	0.284
chr6	142774471	142775070	HIVEP2	0.00052	-	142774471	142775070	0	1	599,	0	-3.28	-3.03	7.13	-0.394	-1.79	0.222
chr11	94543939	94545536	PIWIL4	1.4e-08	+	94543939	94545536	0	2	50,251,	0,1346	-7.84	-6.42	2.7	-0.396	-1.79	-1.1
chr4	110011265	110011416	EGF	0.00022	+	110011265	110011416	0	1	151,	0	-3.65	-2.52	9	0	-1.79e-06	0
chr6	89083813	89084213	PNRC1	2.4e-08	+	89083813	89084213	0	1	400,	0	-7.62	-6.27	2.41	-0.393	-1.79	-0.499
chr4	124670464	124672415	ANKRD50	2.5e-07	-	124670464	124672415	0	1	1951,	0	-6.6	-5.6	9.67	-0.394	-1.79	0.364
chr18	51046967	51047162	AC091551.1	0.00045	+	51046967	51047162	0	1	195,	0	-3.35	-3.09	3.21	-0.395	-1.79	-1.16
chr19	35732058	35733286	KMT2B	1.3e-06	+	35732058	35733286	0	2	77,1072,	0,156	-5.87	-5.12	10.7	-0.393	-1.79	-0.637
chr19	8444960	8445206	AC136469.2	0.00019	-	8444960	8445206	0	1	246,	0	-3.72	-3.42	1.75	-0.395	-1.79	-0.687
chr5	39137649	39138048	FYB1	8.9e-05	-	39137649	39138048	0	1	399,	0	-4.05	-3.7	5.33	-0.389	-1.78	-0.588
chr20	21162899	21162999	KIZ	3e-06	+	21162899	21162999	0	1	100,	0	-5.53	-4.87	1.53	-0.388	-1.78	-2.51
chr2	54630025	54631600	SPTBN1	9.5e-08	+	54630025	54631600	0	2	4,746,	0,829	-7.02	-5.88	3.12	-0.388	-1.78	-0.554
chr19	51416027	51416128	SIGLEC10	1.9e-08	-	51416027	51416128	0	1	101,	0	-7.73	-5.49	2.14	-0.385	-1.78	-2.86
chr3	16885012	16933133	PLCL2	0.00011	+	16885012	16933133	0	2	354,44,	0,48077	-3.96	-3.62	1.77	-0.388	-1.78	-0.575
chr8	60742434	60794990	CHD7	3.5e-07	+	60742434	60794990	0	3	663,431,5,	0,38565,52551	-6.45	-5.51	5.5	-0.385	-1.78	-0.417
chr1	156913944	156915039	PEAR1	1.4e-05	+	156913944	156915039	0	2	156,393,	0,702	-4.85	-4.35	9.25	-0.388	-1.78	-1.96
chr21	28966768	28967168	LTN1	3.6e-05	-	28966768	28967168	0	1	400,	0	-4.44	-4.02	4.17	-0.385	-1.78	1.11
chr17	81031366	81033206	BAIAP2-DT	0.00059	-	81031366	81033206	0	1	1840,	0	-3.23	-2.99	11	-0.387	-1.78	0.36
chr9	135503612	135505913	AL161452.1	6.2e-06	-	135503612	135505913	0	3	89,84,70,	0,623,2231	-5.21	-4.63	8.25	-0.388	-1.78	-2.6
chr1	633792	634133	MTATP6P1	1.3e-06	+	633792	634133	0	1	341,	0	-5.87	-5.12	5	-0.388	-1.78	-0.611
chr9	120903585	120905177	TRAF1	0.0002	-	120903585	120905177	0	1	1592,	0	-3.7	-3.41	6.56	-0.385	-1.77	-0.213
chr14	23080491	23090023	ACIN1	3.7e-05	-	23080491	23090023	0	3	318,89,42,	0,1256,9490	-4.43	-4.02	2.22	-0.383	-1.77	-0.437
chr6	24666297	24666546	TDP2	0.00015	-	24666297	24666546	0	1	249,	0	-3.82	-3.51	4.58	-0.385	-1.77	-1.39
chr10	80427450	80432039	PRXL2A	0.0017	+	80427450	80432039	0	2	46,54,	0,4535	-2.77	-1.79	2.75	-0.382	-1.77	-4.2
chr9	37860425	37861424	DCAF10	0.00013	+	37860425	37861424	0	2	16,285,	0,714	-3.88	-3.55	5	-0.382	-1.77	-1.83
chr1	39387310	39387561	MACF1	8.3e-06	+	39387310	39387561	0	1	251,	0	-5.08	-4.54	3.04	-0.384	-1.77	-0.78
chr15	41452954	41470327	RTF1	2.6e-06	+	41452954	41470327	0	5	94,205,115,112,71,	0,4717,11816,13186,17302	-5.59	-4.91	2.5	-0.382	-1.77	-0.537
chr10	78035387	78035880	RPS24	3.8e-07	+	78035387	78035880	0	2	30,370,	0,123	-6.42	-5.49	1.83	-0.382	-1.77	-0.423
chr3	120776609	120781236	GTF2E1	6.5e-05	+	120776609	120781236	0	2	55,194,	0,4433	-4.19	-3.82	3.69	-0.382	-1.77	0.533
chr6	159035813	159037110	TAGAP	1.2e-07	-	159035813	159037110	0	1	1297,	0	-6.93	-5.82	4.56	-0.382	-1.77	-0.394
chr19	45711472	45714804	FBXO46	1.3e-06	-	45711472	45714804	0	2	2101,36,	0,3296	-5.89	-5.14	9.5	-0.383	-1.77	0.209
chr11	209735	209985	RIC8A	1.8e-05	+	209735	209985	0	1	250,	0	-4.74	-4.26	4	-0.382	-1.77	-1.12
chr22	31434047	31434147	DRG1	0.0038	+	31434047	31434147	0	1	100,	0	-2.42	-1.49	2.17	-0.383	-1.77	2.73
chr15	55360025	55365268	CCPG1	1.5e-07	-	55360025	55365268	0	2	919,81,	0,5162	-6.81	-5.73	3.85	-0.385	-1.77	0.238
chr17	81441836	81442236	BAHCC1	8.7e-05	+	81441836	81442236	0	1	400,	0	-4.06	-3.7	4.17	-0.383	-1.77	0.465
chr1	32192404	32195356	TXLNA	4e-06	+	32192404	32195356	0	5	26,75,93,96,455,	0,252,803,1660,2497	-5.4	-4.78	6	-0.382	-1.76	-0.289
chr22	42619238	42619439	CYB5R3	5.6e-05	-	42619238	42619439	0	1	201,	0	-4.25	-3.87	1.9	-0.382	-1.76	-1.12
chr9	33817557	33817757	UBE2R2	1.7e-06	+	33817557	33817757	0	1	200,	0	-5.77	-5.05	2.41	-0.382	-1.76	-1.15
chr19	45468291	45468491	FOSB	0.005	+	45468291	45468491	0	1	200,	0	-2.3	-2.14	2.78	-0.382	-1.76	-0.649
chr6	3850271	3850819	FAM50B	0.002	+	3850271	3850819	0	1	548,	0	-2.7	-2.51	4.33	-0.382	-1.76	-2.35
chr5	50665998	50666402	PARP8	2.6e-07	+	50665998	50666402	0	2	71,29,	0,375	-6.58	-5.59	1.33	-0.382	-1.76	-1.58
chr3	46903500	46903749	PTH1R	2.6e-08	+	46903500	46903749	0	1	249,	0	-7.59	-5.4	8.5	-0.382	-1.76	-3.83
chr11	65919421	65919749	DRAP1	0.0059	+	65919421	65919749	0	2	122,26,	0,302	-2.23	-2.08	1.93	-0.382	-1.76	-0.841
chr6	32661961	32662061	HLA-DQB1	4.9e-05	-	32661961	32662061	0	1	100,	0	-4.31	-3.92	1.88	-0.382	-1.76	-1.71
chr15	90271246	90272047	NGRN	8.7e-06	+	90271246	90272047	0	1	801,	0	-5.06	-4.52	7.5	-0.382	-1.76	-0.828
chr2	74100444	74102340	TET3	7.8e-08	+	74100444	74102340	0	1	1896,	0	-7.11	-5.94	6.43	-0.382	-1.76	-0.373
chrX	154442574	154442773	GDI1	0.0049	+	154442574	154442773	0	1	199,	0	-2.31	-2.15	2.33	-0.382	-1.76	-1.11
chr6	33319657	33320510	DAXX	0.0015	-	33319657	33320510	0	2	197,500,	0,353	-2.83	-2.63	2.92	-0.382	-1.76	-0.54
chr2	6912902	6913453	RNF144A-AS1	0.00051	-	6912902	6913453	0	1	551,	0	-3.29	-2.23	5.5	-0.382	-1.76	0.379
chr17	7314368	7315421	AC026954.2	6.5e-06	-	7314368	7315421	0	4	35,110,161,91,	0,119,590,962	-5.19	-4.62	2.39	-0.382	-1.76	-0.603
chr17	7579654	7580150	AC016876.2	1.3e-05	+	7579654	7580150	0	1	496,	0	-4.88	-4.38	1.94	-0.382	-1.76	-0.417
chr10	17228588	17230043	VIM	1.8e-06	+	17228588	17230043	0	4	88,159,710,40,	0,280,687,1415	-5.75	-5.04	4.3	-0.382	-1.75	-0.309
chr20	33640497	33645457	CBFA2T2	9.1e-06	+	33640497	33645457	0	2	34,1111,	0,3849	-5.04	-4.5	16	-0.382	-1.75	-0.495
chr4	2928178	2928629	ADD1	4.7e-06	+	2928178	2928629	0	1	451,	0	-5.33	-4.73	2.5	-0.382	-1.75	-0.556
chr14	21363137	21365133	SUPT16H	8.5e-06	-	21363137	21365133	0	5	12,96,66,113,64,	0,95,300,1689,1932	-5.07	-4.53	2.22	-0.382	-1.75	-0.719
chr16	74305354	74305797	PSMD7	4e-05	+	74305354	74305797	0	1	443,	0	-4.4	-4	3.43	-0.382	-1.75	-0.611
chr11	2919917	2920714	SLC22A18	8.3e-05	+	2919917	2920714	0	1	797,	0	-4.08	-3.73	8.75	-0.382	-1.75	-2.23
chr5	80654800	80655188	MSH3	1.9e-06	+	80654800	80655188	0	2	164,37,	0,351	-5.73	-5.02	2.33	-0.379	-1.75	-1.05
chr10	62813042	62814438	EGR2	1.3e-11	-	62813042	62814438	0	1	1396,	0	-10.9	-8.84	7.67	-0.382	-1.75	-0.408
chr12	67657761	67658811	DYRK2	5.2e-09	+	67657761	67658811	0	1	1050,	0	-8.28	-6.72	13.5	-0.382	-1.75	-0.749
chr11	1881511	1884423	LSP1	1.4e-05	+	1881511	1884423	0	5	85,142,93,44,36,	0,1907,2420,2768,2876	-4.85	-4.36	1.37	-0.382	-1.75	-0.438
chr10	13646103	13646253	FRMD4A	3.4e-05	-	13646103	13646253	0	1	150,	0	-4.47	-4.05	3.6	-0.382	-1.75	-2.2
chr3	48158781	48158931	CDC25A	4.7e-05	-	48158781	48158931	0	1	150,	0	-4.33	-3.07	7.5	-0.382	-1.75	-4.04
chr9	132895947	132896748	TSC1	2e-06	-	132895947	132896748	0	1	801,	0	-5.7	-5	12.2	-0.382	-1.75	0.405
chr15	75411722	75412941	SIN3A	0.00058	-	75411722	75412941	0	2	21,179,	0,1040	-3.24	-3	1.93	-0.382	-1.75	-0.99
chr9	137552118	137552458	MRPL41	8.3e-07	+	137552118	137552458	0	1	340,	0	-6.08	-5.26	5.6	-0.379	-1.75	-0.756
chr2	202376528	202376878	BMPR2	4.4e-07	+	202376528	202376878	0	1	350,	0	-6.36	-5.46	5	-0.382	-1.75	-1.05
chr19	12076523	12076870	AC008770.4	0.0027	+	12076523	12076870	0	1	347,	0	-2.57	-2.39	5.25	-0.379	-1.75	1.54
chrX	48685743	48686095	WAS	3.7e-07	+	48685743	48686095	0	3	93,42,15,	0,202,337	-6.43	-5.5	1.84	-0.376	-1.74	-0.778
chr16	50316538	50316938	ADCY7	7.4e-05	+	50316538	50316938	0	1	400,	0	-4.13	-3.77	5.88	-0.373	-1.74	-0.503
chr19	10166681	10177304	DNMT1	3.5e-06	-	10166681	10177304	0	6	4,35,85,35,79,13,	0,1648,6408,7189,8858,10610	-5.46	-4.83	2	-0.375	-1.74	-0.661
chr9	98011331	98015550	ANP32B	0.00026	+	98011331	98015550	0	3	58,52,187,	0,1089,4032	-3.59	-3.31	1.98	-0.378	-1.74	-0.483
chr7	100429419	100430034	MEPCE	0.017	+	100429419	100430034	0	2	94,204,	0,411	-1.77	-1.64	2	-0.373	-1.74	-0.843
chr1	61455539	61455640	NFIA	0.003	+	61455539	61455640	0	1	101,	0	-2.52	-2.34	2.8	-0.373	-1.74	-2.36
chr6	32845357	32847135	TAP1	1.3e-05	-	32845357	32847135	0	2	428,68,	0,1710	-4.89	-4.38	2.57	-0.376	-1.74	-0.551
chr17	67825751	67874981	BPTF	2.2e-07	+	67825751	67874981	0	4	586,823,224,165,	0,28188,40712,49065	-6.65	-5.63	5.53	-0.378	-1.74	-0.399
chr17	8369750	8370343	KRBA2	4.8e-05	-	8369750	8370343	0	1	593,	0	-4.32	-3.92	7.67	-0.378	-1.74	1.32
chr11	6714633	6714934	GVINP1	0.00011	-	6714633	6714934	0	1	301,	0	-3.95	-3.62	4.5	-0.376	-1.74	1.32
chr9	93451784	93452035	FAM120A	0.00031	+	93451784	93452035	0	1	251,	0	-3.51	-3.24	4.75	-0.37	-1.73	-1.78
chr1	13781074	13786852	PRDM2	1.4e-07	+	13781074	13786852	0	2	1757,338,	0,5440	-6.84	-5.76	6.7	-0.37	-1.73	-0.0384
chr11	118521938	118522438	KMT2A	5e-06	+	118521938	118522438	0	1	500,	0	-5.3	-4.7	4.91	-0.372	-1.73	-0.236
chr14	60109825	60110476	PCNX4	1.3e-05	+	60109825	60110476	0	1	651,	0	-4.88	-4.38	11	-0.373	-1.73	0.561
chr1	224389532	224393949	WDR26	2e-08	-	224389532	224393949	0	2	328,122,	0,4295	-7.7	-6.33	4.88	-0.373	-1.73	0.642
chr17	77402137	77402537	2022-09-09	3.6e-06	+	77402137	77402537	0	1	400,	0	-5.44	-4.8	5	-0.372	-1.73	-0.568
chr1	158195732	158196131	AL138899.2	3e-06	-	158195732	158196131	0	1	399,	0	-5.52	-4.86	4.25	-0.372	-1.73	1.13
chr6	16262976	16264356	AL009031.1	0.00072	-	16262976	16264356	0	2	378,16,	0,1364	-3.14	-2.1	5.33	-0.373	-1.73	-0.967
chr5	146286040	146286190	RBM27	3.5e-05	+	146286040	146286190	0	1	150,	0	-4.45	-4.04	1.67	-0.365	-1.72	-2.41
chr4	73258397	73258798	ANKRD17	4.9e-07	-	73258397	73258798	0	1	401,	0	-6.31	-5.43	1.82	-0.364	-1.72	-0.582
chr5	154815255	154815855	LARP1	2.8e-05	+	154815255	154815855	0	1	600,	0	-4.55	-4.11	5.08	-0.365	-1.72	-0.855
chr19	47001678	47001829	ARHGAP35	1.5e-06	+	47001678	47001829	0	1	151,	0	-5.82	-4.18	5.67	-0.365	-1.72	-4.49
chr7	98192596	98194440	LMTK2	1.3e-05	+	98192596	98194440	0	1	1844,	0	-4.88	-4.38	5.4	-0.365	-1.72	-0.547
chr14	49618766	49620635	RPL36AL	6.3e-20	-	49618766	49620635	0	2	374,74,	0,1795	-19.2	-16.5	2.9	-0.361	-1.72	-0.448
chr15	74629021	74629522	CLK3	6e-05	+	74629021	74629522	0	1	501,	0	-4.22	-3.84	4.78	-0.361	-1.72	-0.58
chr5	77112837	77112988	ZBED3-AS1	0.00037	+	77112837	77112988	0	1	151,	0	-3.43	-2.34	3	-0.362	-1.72	2.12
chr19	55616625	55617121	ZNF865	5.4e-05	+	55616625	55617121	0	1	496,	0	-4.27	-3.88	12.6	-0.365	-1.72	-1
chr6	3068344	3068744	AL031963.3	0.00085	-	3068344	3068744	0	1	400,	0	-3.07	-2.85	3.6	-0.361	-1.72	-1.41
chr14	89162391	89180772	FOXN3	1.7e-06	-	89162391	89180772	0	2	578,72,	0,18309	-5.76	-5.04	4.26	-0.36	-1.71	-0.738
chr6	1612005	1612254	FOXC1	6.2e-05	+	1612005	1612254	0	1	249,	0	-4.21	-3.83	13	-0.359	-1.71	-2.67
chr11	2315290	2315540	TSPAN32	0.0046	+	2315290	2315540	0	1	250,	0	-2.34	-2.18	2.5	-0.359	-1.71	1.46
chr17	47745032	47745577	TBX21	1e-05	+	47745032	47745577	0	1	545,	0	-4.99	-4.46	11	-0.361	-1.71	-0.972
chr10	101694696	101695096	FBXW4	5.1e-07	-	101694696	101695096	0	1	400,	0	-6.29	-5.41	4.5	-0.361	-1.71	-1.22
chrX	41085643	41085794	USP9X	4.1e-06	+	41085643	41085794	0	1	151,	0	-5.39	-4.77	2.05	-0.361	-1.71	-0.818
chr2	148644905	148645105	EPC2	9.1e-06	+	148644905	148645105	0	1	200,	0	-5.04	-4.5	3	-0.359	-1.71	-1.06
chr9	19376510	19376708	RPS6	1.1e-05	-	19376510	19376708	0	1	198,	0	-4.95	-4.43	1.48	-0.361	-1.71	-0.497
chr2	24819542	24820388	CENPO	5.4e-05	+	24819542	24820388	0	1	846,	0	-4.27	-3.88	5.89	-0.361	-1.71	-0.944
chr18	62524753	62524954	ZCCHC2	3.3e-07	+	62524753	62524954	0	1	201,	0	-6.48	-5.53	2.45	-0.361	-1.71	-1.57
chr5	14690095	14690196	OTULIN	3e-06	+	14690095	14690196	0	1	101,	0	-5.53	-4.87	3.69	0	-1.71e-05	0.038
chr2	61048513	61048713	PEX13	1.3e-06	+	61048513	61048713	0	1	200,	0	-5.88	-5.13	3.67	-0.36	-1.71	2.19
chr19	19502416	19506483	GATAD2A	7.2e-06	+	19502416	19506483	0	2	110,1140,	0,2927	-5.14	-4.58	10.7	-0.359	-1.71	-0.562
chr7	155739705	155739955	RBM33	1.9e-08	+	155739705	155739955	0	1	250,	0	-7.73	-6.35	3.92	-0.361	-1.71	-1.44
chr7	157862664	157863011	AC011899.2	0.00042	+	157862664	157863011	0	1	347,	0	-3.38	-3.13	7.5	-0.361	-1.71	-1.42
chr1	147173103	147173204	AC242426.2	0.00016	+	147173103	147173204	0	1	101,	0	-3.79	-2.64	1.57	-0.36	-1.71	2.7
chr19	12076526	12076877	AC022415.2	1.5e-05	+	12076526	12076877	0	1	351,	0	-4.81	-4.32	6.33	-0.36	-1.71	1.6
chr12	131711130	131711629	SFSWAP	3.1e-05	+	131711130	131711629	0	1	499,	0	-4.51	-4.08	3.94	-0.356	-1.7	-0.627
chr19	58479659	58479809	SLC27A5	5.6e-06	-	58479659	58479809	0	1	150,	0	-5.25	-3.77	3.67	-0.356	-1.7	-4.24
chr20	3873628	3874278	MAVS	8.5e-08	+	3873628	3874278	0	1	650,	0	-7.07	-5.91	8.43	-0.356	-1.7	-0.682
chr20	58995334	58996660	CTSZ	7.9e-12	-	58995334	58996660	0	2	425,74,	0,1252	-11.1	-9.03	3.63	-0.357	-1.7	-0.343
chr6	70858002	70858152	SMAP1	0.0015	+	70858002	70858152	0	1	150,	0	-2.81	-2.62	3.17	0	-1.7e-05	-0.214
chr9	128693723	128694707	SET	2.5e-05	+	128693723	128694707	0	3	85,147,67,	0,172,917	-4.6	-4.15	2.82	-0.356	-1.7	-0.641
chr13	45340075	45340225	TPT1	3.4e-06	-	45340075	45340225	0	1	150,	0	-5.47	-4.83	1.43	-0.356	-1.7	-0.474
chr3	4982931	4983779	BHLHE40	1.4e-05	+	4982931	4983779	0	1	848,	0	-4.84	-4.34	4.57	-0.356	-1.7	-0.6
chr12	57716340	57717994	OS9	9.5e-05	+	57716340	57717994	0	3	172,52,125,	0,352,1529	-4.02	-3.67	1.77	-0.356	-1.7	-0.536
chr1	8360453	8362729	RERE	3e-08	-	8360453	8362729	0	3	1037,114,47,	0,1309,2229	-7.53	-6.22	8.55	-0.357	-1.7	-0.677
chr1	222628201	222629347	MIA3	5.8e-06	+	222628201	222629347	0	1	1146,	0	-5.24	-4.66	4	-0.356	-1.7	-0.583
chr12	69574045	69574895	FRS2	1.5e-08	+	69574045	69574895	0	1	850,	0	-7.82	-6.41	7.43	-0.355	-1.7	0.0993
chr17	7884855	7888861	CHD3	1.8e-06	+	7884855	7888861	0	2	228,71,	0,3935	-5.74	-5.02	3.23	-0.355	-1.7	-0.747
chr7	5387684	5389494	TNRC18	1e-05	-	5387684	5389494	0	2	1652,45,	0,1765	-5	-4.47	14	-0.355	-1.7	-0.618
chr6	24840593	24847565	RIPOR2	3.7e-08	-	24840593	24847565	0	3	182,693,24,	0,2268,6948	-7.43	-6.16	2.79	-0.354	-1.69	-0.373
chr2	71513269	71513802	DYSF	0.00029	+	71513269	71513802	0	2	63,87,	0,446	-3.54	-3.26	1.79	-0.355	-1.69	-1.06
chr19	50046301	50046552	ZNF473	0.00016	+	50046301	50046552	0	1	251,	0	-3.79	-2.64	3.33	-0.354	-1.69	2.25
chr1	8656067	8703130	RERE	1.7e-06	-	8656067	8703130	0	2	374,76,	0,46987	-5.77	-5.05	4.06	-0.354	-1.69	-0.575
chr5	68296308	68298328	PIK3R1	1.1e-07	+	68296308	68298328	0	2	33,917,	0,1103	-6.94	-5.83	5.14	-0.355	-1.69	-0.255
chr7	139360067	139360267	LUC7L2	3.5e-06	+	139360067	139360267	0	1	200,	0	-5.46	-4.82	1.3	-0.354	-1.69	-0.972
chr2	85326624	85327948	TGOLN2	7.4e-07	-	85326624	85327948	0	2	1061,32,	0,1292	-6.13	-5.3	2	-0.355	-1.69	-0.241
chr4	102025498	102030198	BANK1	0.00011	+	102025498	102030198	0	2	11,239,	0,4461	-3.94	-3.61	3.12	-0.353	-1.69	-1.24
chr16	30656192	30656292	PRR14	9.5e-06	+	30656192	30656292	0	1	100,	0	-5.02	-4.49	1.44	-0.351	-1.69	-1.63
chr1	159015926	159018300	IFI16	1.5e-06	+	159015926	159018300	0	3	61,168,72,	0,606,2302	-5.82	-5.09	2.03	-0.355	-1.69	-0.73
chr5	177204247	177210190	NSD1	8.3e-07	+	177204247	177210190	0	2	45,555,	0,5388	-6.08	-5.27	5.12	-0.353	-1.69	-0.782
chr1	23093153	23094000	LUZP1	1.7e-05	-	23093153	23094000	0	1	847,	0	-4.78	-4.3	4.25	-0.354	-1.69	0.655
chr17	8143505	8144081	AC129492.1	0.00011	-	8143505	8144081	0	2	371,27,	0,549	-3.95	-3.62	2.8	-0.351	-1.69	-0.851
chr1	89583036	89583187	LRRC8C-DT	2.1e-05	-	89583036	89583187	0	1	151,	0	-4.68	-4.21	2.25	-0.353	-1.69	1.72
chrX	101411999	101412297	RPL36A-HNRNPH2	2.5e-16	+	101411999	101412297	0	1	298,	0	-15.6	-13.2	3.03	-0.355	-1.69	-0.666
chr8	37841713	37842708	ADGRA2	0.00017	+	37841713	37842708	0	1	995,	0	-3.78	-3.47	6.12	-0.35	-1.68	-0.369
chr19	42088103	42089051	POU2F2	5e-05	-	42088103	42089051	0	1	948,	0	-4.3	-3.91	4.83	-0.348	-1.68	-0.715
chr5	14487978	14488079	TRIO	0.00039	+	14487978	14488079	0	1	101,	0	-3.41	-3.15	1.67	-0.349	-1.68	-2.29
chr3	127599542	127604909	MCM2	6.5e-06	+	127599542	127604909	0	4	5,35,176,33,	0,4708,5065,5334	-5.19	-4.61	2.19	-0.348	-1.68	-0.769
chr19	42521446	42521949	CEACAM1	8.1e-05	-	42521446	42521949	0	2	75,26,	0,477	-4.09	-3.73	2.6	-0.348	-1.68	-1.92
chr6	36200391	36200491	BRPF3	0.00081	+	36200391	36200491	0	1	100,	0	-3.09	-2.86	1.89	-0.349	-1.68	-2.34
chr5	180494428	180494727	CNOT6	2.1e-07	+	180494428	180494727	0	1	299,	0	-6.67	-5.65	3.35	-0.35	-1.68	-0.806
chr7	128028653	128029099	LRRC4	0.00029	-	128028653	128029099	0	1	446,	0	-3.54	-3.26	5	-0.348	-1.68	-1.12
chr19	10690471	10692267	ILF3	1.7e-06	+	10690471	10692267	0	1	1796,	0	-5.77	-5.05	8.18	-0.348	-1.68	-0.31
chr4	77028709	77030881	2022-09-11	0.0026	+	77028709	77030881	0	2	52,99,	0,2073	-2.59	-2.41	2.35	-0.35	-1.68	-0.928
chr15	64675889	64680199	ZNF609	3.8e-07	+	64675889	64680199	0	3	367,367,15,	0,2226,4295	-6.42	-5.49	2.61	-0.348	-1.68	-0.716
chr7	149178758	149180106	ZNF398	1e-05	+	149178758	149180106	0	1	1348,	0	-4.99	-4.46	9.17	-0.35	-1.68	-0.635
chr1	44724869	44725020	ARMH1	3.2e-14	+	44724869	44725020	0	1	151,	0	-13.5	-11.2	2.75	-0.348	-1.68	-1.53
chr18	75063325	75064522	ZNF407	7.4e-06	+	75063325	75064522	0	1	1197,	0	-5.13	-4.57	7.67	-0.348	-1.68	0.737
chr9	33524443	33524543	ANKRD18B	4.6e-05	+	33524443	33524543	0	1	100,	0	-4.34	-3.07	10	-0.35	-1.68	-3.81
chr19	42089349	42090247	POU2F2	2.8e-05	-	42089349	42090247	0	1	898,	0	-4.56	-4.12	7.2	-0.343	-1.67	-0.181
chr7	139079380	139080081	ZC3HAV1	2.6e-07	-	139079380	139080081	0	1	701,	0	-6.59	-5.59	5.78	-0.345	-1.67	-0.296
chr9	96450367	96450518	HABP4	2.1e-05	+	96450367	96450518	0	1	151,	0	-4.68	-3.34	3.2	-0.344	-1.67	-3.2
chr18	51046997	51047147	SMAD4	5.2e-05	+	51046997	51047147	0	1	150,	0	-4.28	-3.89	3.43	-0.344	-1.67	-1.27
chr8	96331086	96333798	PTDSS1	3.2e-06	+	96331086	96333798	0	2	9,342,	0,2370	-5.5	-4.85	4.76	-0.344	-1.67	-0.75
chr19	46609136	46609935	CALM3	1.4e-07	+	46609136	46609935	0	1	799,	0	-6.86	-5.77	4.26	-0.344	-1.67	-0.256
chr16	28863894	28864244	SH2B1	0.00036	+	28863894	28864244	0	1	350,	0	-3.44	-3.17	2.11	-0.346	-1.67	-1.45
chr19	53141762	53142013	ZNF347	3.6e-05	-	53141762	53142013	0	1	251,	0	-4.44	-3.15	4	0	-1.67e-05	-0.567
chr20	40688388	40688638	MAFB	3.1e-07	-	40688388	40688638	0	1	250,	0	-6.51	-5.55	2.28	-0.345	-1.67	-0.951
chr19	10114525	10115173	P2RY11	0.00012	+	10114525	10115173	0	1	648,	0	-3.92	-3.59	10.5	-0.345	-1.67	-0.738
chr3	52835043	52835879	STIMATE-MUSTN1	0.00031	-	52835043	52835879	0	2	259,91,	0,745	-3.51	-3.24	3.33	-0.345	-1.67	1.46
chr8	144524163	144524473	LRRC24	0.0001	-	144524163	144524473	0	2	115,33,	0,277	-3.99	-3.65	1.69	-0.345	-1.67	1.67
chr3	53287396	53288148	DCP1A	1.7e-05	-	53287396	53288148	0	2	264,84,	0,668	-4.76	-4.28	3.74	-0.345	-1.67	0.848
chr7	151355801	151356128	NUB1	7.8e-06	+	151355801	151356128	0	2	149,1,	0,326	-5.11	-4.56	2.17	-0.342	-1.66	-0.833
chr6	41921597	41927389	BYSL	0.00013	+	41921597	41927389	0	2	233,16,	0,5776	-3.89	-3.57	1.93	-0.34	-1.66	-1.21
chr5	66043187	66044226	ERBIN	0.002	+	66043187	66044226	0	2	11,90,	0,949	-2.69	-2.5	1.33	-0.339	-1.66	-1.13
chr6	3019852	3019952	NQO2	0.006	+	3019852	3019952	0	1	100,	0	-2.22	-1.32	2	-0.342	-1.66	3.04
chr17	4740827	4741077	ZMYND15	0.004	+	4740827	4741077	0	1	250,	0	-2.4	-1.47	4	-0.342	-1.66	-2.77
chr19	8551823	8552123	MYO1F	4.5e-05	-	8551823	8552123	0	1	300,	0	-4.35	-3.95	2.54	-0.339	-1.66	-0.706
chr16	88570430	88586647	ZC3H18	1e-05	+	88570430	88586647	0	3	136,617,48,	0,6679,16169	-5	-4.47	4.58	-0.342	-1.66	-0.558
chr1	247418704	247419051	NLRP3	1.9e-07	+	247418704	247419051	0	1	347,	0	-6.71	-5.67	3.35	-0.342	-1.66	-0.705
chr10	23439855	23440949	OTUD1	9.5e-09	+	23439855	23440949	0	1	1094,	0	-8.02	-6.54	4.13	-0.341	-1.66	-0.309
chr16	89299312	89300362	ANKRD11	1e-07	-	89299312	89300362	0	1	1050,	0	-7	-5.87	7.59	-0.34	-1.66	-0.632
chr12	49040438	49040839	KMT2D	3e-07	-	49040438	49040839	0	1	401,	0	-6.53	-5.56	3.47	-0.342	-1.66	-0.774
chr11	94496655	94497052	ANKRD49	2.1e-06	+	94496655	94497052	0	1	397,	0	-5.68	-4.98	5.36	-0.342	-1.66	-1.43
chr9	134040124	134048034	BRD3	1.1e-05	-	134040124	134048034	0	4	145,192,129,33,	0,1635,5168,7877	-4.95	-4.43	7	-0.341	-1.66	-0.564
chr10	131947596	131956238	PPP2R2D	4.2e-07	+	131947596	131956238	0	2	195,555,	0,8087	-6.38	-5.47	9.33	-0.341	-1.66	-0.915
chr2	232549750	232549850	TIGD1	0.011	-	232549750	232549850	0	1	100,	0	-1.94	-1.81	1.62	-0.342	-1.66	2.13
chr10	50658788	50658986	BEND3P1	3e-05	+	50658788	50658986	0	1	198,	0	-4.52	-3.22	5.5	-0.342	-1.66	-4.03
chr2	201116203	201117129	CFLAR	4.5e-05	+	201116203	201117129	0	3	278,131,91,	0,633,835	-4.35	-3.95	3	-0.339	-1.65	0.366
chr1	150157429	150159708	PLEKHO1	6.8e-09	+	150157429	150159708	0	2	57,890,	0,1389	-8.17	-6.65	8.75	-0.338	-1.65	-0.529
chr16	68190835	68191682	NFATC3	3.8e-07	+	68190835	68191682	0	1	847,	0	-6.42	-5.49	4.38	-0.339	-1.65	-0.618
chr7	5605455	5605656	FSCN1	0.022	+	5605455	5605656	0	1	201,	0	-1.66	-1.53	1.83	-0.339	-1.65	-1.61
chr7	30451564	30451715	NOD1	0.0032	-	30451564	30451715	0	1	151,	0	-2.5	-1.56	2.33	-0.339	-1.65	2.36
chr17	21002485	21003034	USP22	4e-07	-	21002485	21003034	0	1	549,	0	-6.4	-5.48	3.8	-0.339	-1.65	-0.737
chrX	119841156	119845239	UPF3B	1.4e-05	-	119841156	119845239	0	4	102,44,111,42,	0,578,2034,4041	-4.85	-4.35	4.53	-0.338	-1.65	-0.945
chr13	45339577	45339677	TPT1	5.2e-05	-	45339577	45339677	0	1	100,	0	-4.28	-3.9	1.2	-0.339	-1.65	-0.726
chr5	31983418	31995588	PDZD2	0.00076	+	31983418	31995588	0	2	238,13,	0,12157	-3.12	-2.09	6.5	-0.339	-1.65	1.52
chr9	112869043	112869293	SNX30	5.6e-05	+	112869043	112869293	0	1	250,	0	-4.25	-3.87	3	-0.339	-1.65	1.72
chr16	50712081	50712380	NOD2	7.6e-06	+	50712081	50712380	0	1	299,	0	-5.12	-4.56	3.43	-0.339	-1.65	1.45
chr19	52584045	52584344	ZNF701	0.00023	+	52584045	52584344	0	1	299,	0	-3.63	-3.34	5.4	-0.339	-1.65	1.55
chr12	65169632	65210934	LEMD3	9.8e-10	+	65169632	65210934	0	2	1486,9,	0,41293	-9.01	-7.27	9.25	-0.339	-1.65	-0.341
chr11	65920426	65921071	DRAP1	0.00013	+	65920426	65921071	0	3	236,89,20,	0,457,625	-3.88	-3.56	2.75	-0.339	-1.65	-0.685
chr10	118046577	118046954	CASC2	2.6e-06	+	118046577	118046954	0	2	70,131,	0,246	-5.59	-4.91	2.83	-0.339	-1.65	-1.85
chr22	23315439	23315889	BCR	0.00021	+	23315439	23315889	0	1	450,	0	-3.67	-3.38	5.56	-0.339	-1.65	0.915
chr14	70255924	70256123	AL356804.1	3.5e-06	+	70255924	70256123	0	1	199,	0	-5.46	-3.93	3	-0.339	-1.65	-4
chr22	45184972	45185571	NUP50	1.7e-05	+	45184972	45185571	0	1	599,	0	-4.78	-4.3	4.92	-0.333	-1.64	-0.766
chr6	108683727	108683828	FOXO3	1.4e-05	+	108683727	108683828	0	1	101,	0	-4.85	-4.36	1.75	-0.335	-1.64	-1.58
chr1	27885375	27886586	THEMIS2	2.3e-09	+	27885375	27886586	0	2	76,720,	0,491	-8.63	-6.98	4.55	-0.335	-1.64	-0.146
chr13	102862193	102862792	ERCC5	4.8e-06	+	102862193	102862792	0	1	599,	0	-5.32	-4.72	7	-0.333	-1.64	-0.594
chr3	170360304	170361103	SKIL	3.1e-06	+	170360304	170361103	0	1	799,	0	-5.51	-4.86	8	-0.335	-1.64	-0.552
chr2	96271209	96271558	CIAO1	9.1e-09	+	96271209	96271558	0	1	349,	0	-8.04	-6.56	6.92	-0.333	-1.64	-0.879
chr16	57186330	57186579	RSPRY1	2.4e-05	+	57186330	57186579	0	1	249,	0	-4.62	-4.17	3.71	-0.333	-1.64	-1.52
chr4	80072689	80073403	ANTXR2	4.4e-07	-	80072689	80073403	0	2	540,9,	0,705	-6.36	-5.46	4.76	-0.333	-1.64	-0.825
chr1	113940423	113941273	HIPK1	8.3e-09	+	113940423	113941273	0	1	850,	0	-8.08	-6.59	4.38	-0.334	-1.64	-0.405
chrX	15785271	15785421	CA5B	1.3e-05	+	15785271	15785421	0	1	150,	0	-4.88	-4.38	4.2	-0.333	-1.64	2.38
chr3	23962022	23962573	NR1D2	4.5e-06	+	23962022	23962573	0	1	551,	0	-5.35	-4.74	10.3	-0.334	-1.64	-0.0229
chr17	83084945	83092409	METRNL	1.3e-05	+	83084945	83092409	0	2	378,17,	0,7447	-4.88	-4.38	5.21	-0.333	-1.64	-0.668
chr1	1665141	1665941	SLC35E2B	1.4e-08	-	1665141	1665941	0	1	800,	0	-7.86	-6.44	8.25	-0.333	-1.64	-0.724
chr3	52833640	52835729	AC006254.1	8.7e-05	-	52833640	52835729	0	2	109,790,	0,1299	-4.06	-3.7	3.67	-0.333	-1.64	0.828
chr16	84596726	84596826	AC092145.1	0.00087	+	84596726	84596826	0	1	100,	0	-3.06	-2.83	1.5	0	-1.64e-05	-0.115
chr22	22285024	22285923	AC245060.5	1.3e-10	-	22285024	22285923	0	1	899,	0	-9.88	-7.98	5.42	-0.333	-1.64	0.414
chr16	1614640	1614840	CRAMP1	0.00065	+	1614640	1614840	0	1	200,	0	-3.19	-2.95	2.57	-0.33	-1.63	-1.65
chr7	127373411	127374660	ZNF800	6e-06	-	127373411	127374660	0	1	1249,	0	-5.22	-4.64	6.75	-0.33	-1.63	0.566
chr1	10303230	10304279	KIF1B	3e-06	+	10303230	10304279	0	1	1049,	0	-5.53	-4.87	5.29	-0.331	-1.63	0.723
chr14	24430315	24430465	KHNYN	3.2e-05	+	24430315	24430465	0	1	150,	0	-4.49	-4.07	2.43	-0.33	-1.63	1.79
chr6	110101763	110103419	WASF1	7.8e-05	-	110101763	110103419	0	2	453,42,	0,1614	-4.11	-2.89	3.25	-0.329	-1.63	1.09
chr5	6754759	6755257	TENT4A	2.1e-05	+	6754759	6755257	0	1	498,	0	-4.67	-4.21	5	-0.329	-1.63	-1.06
chr17	81868711	81869198	ARHGDIA	1.7e-05	-	81868711	81869198	0	2	364,33,	0,454	-4.78	-4.3	6.27	-0.329	-1.63	-0.502
chr5	134750824	134750924	CAMLG	1.2e-06	+	134750824	134750924	0	1	100,	0	-5.92	-5.16	2	-0.329	-1.63	-2.61
chr4	682027	682278	SLC49A3	0.0048	-	682027	682278	0	1	251,	0	-2.32	-1.41	4.25	-0.33	-1.63	-4.07
chr19	58068181	58068531	ZNF135	0.0052	+	58068181	58068531	0	1	350,	0	-2.28	-1.37	4.33	-0.329	-1.63	1.41
chr6	30185797	30189469	TRIM26	7.2e-06	-	30185797	30189469	0	3	761,33,52,	0,3369,3620	-5.14	-4.58	9.75	-0.329	-1.63	-0.555
chr19	37186220	37186520	ZNF585B	5.6e-05	-	37186220	37186520	0	1	300,	0	-4.25	-3.01	4.33	-0.329	-1.63	2.2
chr15	48878284	48879234	EID1	8.5e-08	+	48878284	48879234	0	1	950,	0	-7.07	-5.91	3.95	-0.329	-1.63	-0.313
chr15	55360022	55365263	DNAAF4-CCPG1	1.1e-06	-	55360022	55365263	0	2	922,76,	0,5165	-5.96	-5.18	3.76	-0.33	-1.63	0.226
chr17	34983024	34985963	LIG3	0.00093	+	34983024	34985963	0	2	528,22,	0,2917	-3.03	-2.81	4.29	-0.325	-1.62	-0.687
chr11	6217443	6218599	FAM160A2	5e-06	-	6217443	6218599	0	2	707,42,	0,1114	-5.3	-4.71	15.3	-0.325	-1.62	0.0462
chr22	35347096	35347196	TOM1	0.00025	+	35347096	35347196	0	1	100,	0	-3.6	-3.31	2.22	-0.326	-1.62	-1.81
chr22	36261673	36266143	APOL1	2.9e-06	+	36261673	36266143	0	2	49,993,	0,3477	-5.54	-4.88	7.6	-0.326	-1.62	0.158
chr19	45854735	45854836	SYMPK	0.0036	-	45854735	45854836	0	1	101,	0	-2.44	-2.27	1.75	0	-1.62e-05	-0.191
chr19	58432961	58433110	ZNF132	0.00076	-	58432961	58433110	0	1	149,	0	-3.12	-2.09	3	-0.326	-1.62	2.81
chrX	47446974	47447872	ZNF41	1.3e-05	-	47446974	47447872	0	1	898,	0	-4.89	-4.39	7.9	-0.325	-1.62	0.669
chr8	41618782	41619067	GPAT4	2.5e-06	+	41618782	41619067	0	2	31,170,	0,115	-5.61	-4.93	1.83	-0.325	-1.62	-1.32
chr17	8467083	8467184	NDEL1	1.9e-05	+	8467083	8467184	0	1	101,	0	-4.73	-4.26	1.94	-0.325	-1.62	-1.57
chr16	75656562	75656712	TERF2IP	1.1e-08	+	75656562	75656712	0	1	150,	0	-7.94	-6.49	1.65	-0.328	-1.62	-0.935
chr19	3977902	3979406	EEF2	0.0003	-	3977902	3979406	0	2	270,78,	0,1426	-3.52	-3.24	1.32	-0.328	-1.62	-0.391
chr3	49719689	49719890	GMPPB	0.0052	-	49719689	49719890	0	1	201,	0	-2.28	-1.37	1.75	-0.326	-1.62	2.15
chr17	7393798	7393898	PLSCR3	6.2e-10	-	7393798	7393898	0	1	100,	0	-9.21	-7.44	1.33	-0.326	-1.62	-2
chr2	144519584	144519684	ZEB2-AS1	8.1e-05	+	144519584	144519684	0	1	100,	0	-4.09	-3.73	1.86	-0.325	-1.62	1.96
chr1	161599694	161599944	FCGR2C	1.1e-05	+	161599694	161599944	0	1	250,	0	-4.95	-4.43	5.75	-0.325	-1.62	1.07
chr1	42682667	42683022	YBX1	3.2e-08	+	42682667	42683022	0	2	64,36,	0,319	-7.49	-6.19	1.3	-0.324	-1.61	-0.717
chr17	2299271	2303735	SMG6	4.2e-08	-	2299271	2303735	0	2	1393,103,	0,4361	-7.38	-6.12	7.27	-0.324	-1.61	0.211
chr19	42290447	42291097	CIC	0.00055	+	42290447	42291097	0	1	650,	0	-3.26	-3.01	5.8	-0.324	-1.61	-0.921
chr9	2058425	2068971	SMARCA2	7.4e-05	+	2058425	2068971	0	3	39,193,19,	0,2390,10527	-4.13	-3.77	2.43	-0.324	-1.61	-0.689
chr19	2038160	2038260	MKNK2	0.00036	-	2038160	2038260	0	1	100,	0	-3.44	-3.18	2	-0.325	-1.61	-1.95
chr7	898544	899174	ADAP1	0.0001	-	898544	899174	0	2	405,142,	0,488	-4	-3.66	4	-0.324	-1.61	-0.994
chr7	74289574	74289674	CLIP2	0.00029	+	74289574	74289674	0	1	100,	0	-3.54	-3.26	2.28	-0.324	-1.61	-1.7
chr1	25227526	25230357	SYF2	2.2e-05	-	25227526	25230357	0	4	6,118,126,49,	0,591,1471,2782	-4.66	-4.2	1.7	-0.325	-1.61	-0.505
chr19	5691381	5691628	RPL36	3.2e-05	+	5691381	5691628	0	1	247,	0	-4.5	-4.07	1.63	-0.324	-1.61	-0.518
chr9	131476108	131476459	PRRC2B	6.6e-06	+	131476108	131476459	0	1	351,	0	-5.18	-4.61	2.89	-0.325	-1.61	-0.713
chr4	375072	375523	ZNF141	4.1e-07	+	375072	375523	0	1	451,	0	-6.39	-5.48	5.67	0	-1.61e-05	0.0886
chr2	128191377	128191478	UGGT1	0.0078	+	128191377	128191478	0	1	101,	0	-2.11	-1.96	2.82	-0.324	-1.61	-1.75
chr16	29986342	29986942	TAOK2	2.1e-05	+	29986342	29986942	0	1	600,	0	-4.67	-4.21	5.25	-0.324	-1.61	-0.644
chrX	107716770	107717068	TSC22D3	8.9e-08	-	107716770	107717068	0	1	298,	0	-7.05	-5.9	3	-0.324	-1.61	-0.484
chr21	34521217	34521318	RCAN1	4.6e-06	-	34521217	34521318	0	1	101,	0	-5.34	-3.84	3.5	-0.324	-1.61	-4.09
chr1	206685043	206685343	MAPKAPK2	0.00019	+	206685043	206685343	0	1	300,	0	-3.71	-3.41	2.29	-0.324	-1.61	-0.743
chr15	67190429	67191278	SMAD3	5.6e-07	+	67190429	67191278	0	1	849,	0	-6.25	-5.38	9.43	-0.324	-1.61	-0.843
chr3	152835180	152835479	P2RY1	0.00011	+	152835180	152835479	0	1	299,	0	-3.97	-3.64	4	-0.325	-1.61	-2.02
chr11	65580955	65582182	EHBP1L1	1.3e-06	+	65580955	65582182	0	4	8,69,163,659,	0,102,255,568	-5.9	-5.14	2.02	-0.325	-1.61	-0.315
chr11	204549	205145	BET1L	0.00011	-	204549	205145	0	1	596,	0	-3.95	-3.61	3	-0.324	-1.61	0.911
chr3	18425004	18425304	SATB1	0.00054	-	18425004	18425304	0	1	300,	0	-3.27	-3.02	2.58	-0.325	-1.61	-0.922
chr11	117289450	117289700	BACE1	0.00017	-	117289450	117289700	0	1	250,	0	-3.76	-3.45	2.71	-0.325	-1.61	-1.79
chr9	129177078	129177523	IER5L	9.3e-05	-	129177078	129177523	0	1	445,	0	-4.03	-3.68	9.75	-0.324	-1.61	0.303
chr5	135444324	135445220	TIFAB	0.0027	-	135444324	135445220	0	1	896,	0	-2.57	-2.39	6.5	-0.323	-1.61	0.686
chr12	120211936	120212435	PXN-AS1	5.4e-07	+	120211936	120212435	0	1	499,	0	-6.27	-5.4	3.5	-0.324	-1.61	-0.807
chr14	24337283	24337382	AL096870.2	8.7e-06	-	24337283	24337382	0	1	99,	0	-5.06	-4.52	3.2	-0.324	-1.61	-3.25
chr16	30183647	30184224	AC012645.3	5e-23	-	30183647	30184224	0	2	124,163,	0,414	-22.3	-19.6	2.36	-0.325	-1.61	-0.603
chr22	50523689	50524582	NCAPH2	4.2e-07	+	50523689	50524582	0	1	893,	0	-6.38	-5.47	4.7	-0.323	-1.6	0.0257
chr1	11972987	11975439	PLOD1	1.4e-08	+	11972987	11975439	0	2	10,787,	0,1665	-7.85	-6.43	9.6	-0.321	-1.6	0.134
chr19	8444965	8455507	HNRNPM	1.2e-06	+	8444965	8455507	0	2	146,103,	0,10439	-5.92	-5.15	1.82	-0.323	-1.6	-0.602
chr16	4505517	4509453	HMOX2	1.4e-05	+	4505517	4509453	0	4	93,118,492,42,	0,1377,2195,3894	-4.85	-4.35	3.47	-0.322	-1.6	-0.638
chr19	55386572	55386773	RPL28	6e-07	+	55386572	55386773	0	1	201,	0	-6.22	-5.36	1.33	-0.323	-1.6	-0.422
chr5	176509277	176509875	FAF2	2.8e-05	+	176509277	176509875	0	1	598,	0	-4.56	-4.12	18	-0.322	-1.6	-2.01
chr19	57641462	57641909	ZNF211	2.3e-05	+	57641462	57641909	0	1	447,	0	-4.63	-4.18	3.86	-0.323	-1.6	1.17
chr4	70688580	70690009	UTP3	1.3e-07	+	70688580	70690009	0	1	1429,	0	-6.9	-5.8	7.2	-0.323	-1.6	-0.263
chr12	562115	562365	B4GALNT3	0.00039	+	562115	562365	0	1	250,	0	-3.41	-3.15	5.67	-0.321	-1.6	-1.91
chr3	69047464	69051991	TMF1	6.2e-07	-	69047464	69051991	0	2	1098,47,	0,4480	-6.21	-5.35	3.27	-0.32	-1.6	0.385
chr16	30669320	30669520	FBRS	0.0005	+	30669320	30669520	0	1	200,	0	-3.3	-3.05	2.6	-0.323	-1.6	-1.13
chr17	4933002	4933151	GP1BA	0.00026	+	4933002	4933151	0	1	149,	0	-3.58	-2.47	2.5	-0.321	-1.6	-2.09
chr22	21622588	21622738	UBE2L3	0.0014	+	21622588	21622738	0	1	150,	0	-2.85	-2.65	4.17	-0.322	-1.6	-1.35
chr16	31915910	31916559	ZNF267	2.1e-06	+	31915910	31916559	0	1	649,	0	-5.67	-4.97	4.1	-0.32	-1.6	0.686
chr3	131383197	131383447	NUDT16	3.4e-07	+	131383197	131383447	0	1	250,	0	-6.47	-5.52	8.37	-0.321	-1.6	-1.48
chrX	76429612	76429862	MAGEE1	0.00071	+	76429612	76429862	0	1	250,	0	-3.15	-2.91	5	-0.32	-1.6	3.9
chr19	51153314	51153412	AC063977.6	0.00026	-	51153314	51153412	0	1	98,	0	-3.59	-2.48	3	-0.321	-1.6	-4.17
chr19	16076902	16077100	AC008894.3	1.9e-05	-	16076902	16077100	0	1	198,	0	-4.73	-4.26	2.18	-0.323	-1.6	-1.17
chr22	17726725	17727671	BCL2L13	1.7e-07	+	17726725	17727671	0	1	946,	0	-6.76	-5.71	5.6	-0.317	-1.59	-0.302
chr22	37149855	37161832	IL2RB	1.5e-06	-	37149855	37161832	0	2	61,40,	0,11937	-5.83	-5.09	1.82	-0.314	-1.59	-2.54
chr5	159158202	159161151	RNF145	2.7e-08	-	159158202	159161151	0	2	833,11,	0,2938	-7.57	-6.25	9.5	-0.32	-1.59	-0.499
chr1	78013102	78013596	DNAJB4	7.6e-06	+	78013102	78013596	0	1	494,	0	-5.12	-4.56	5	-0.319	-1.59	-0.865
chr17	7855710	7855808	TMEM88	0.011	+	7855710	7855808	0	1	98,	0	-1.95	-1.81	4.83	-0.316	-1.59	-2.42
chr3	121695367	121695817	GOLGB1	6e-05	-	121695367	121695817	0	1	450,	0	-4.22	-3.84	4	-0.316	-1.59	0.414
chr19	11350959	11351158	CCDC159	0.00014	+	11350959	11351158	0	1	199,	0	-3.85	-3.53	3.8	-0.317	-1.59	-1.41
chr2	170993758	170993908	TLK1	5.8e-06	-	170993758	170993908	0	1	150,	0	-5.24	-4.65	3.17	-0.314	-1.59	1.84
chr16	177268	177473	HBA1	1.3e-12	+	177268	177473	0	2	6,191,	0,14	-11.9	-9.78	1.4	-0.317	-1.59	-0.659
chr9	62801510	62802829	LINC01410	0.00056	+	62801510	62802829	0	3	21,134,94,	0,565,1225	-3.25	-3.01	2.8	-0.314	-1.59	0.837
chr16	30521492	30522637	ITGAL	3.1e-06	+	30521492	30522637	0	1	1145,	0	-5.51	-4.86	6	-0.313	-1.58	-0.496
chr19	54982437	54982835	NLRP2	1.8e-05	+	54982437	54982835	0	1	398,	0	-4.74	-4.27	4.67	-0.314	-1.58	1.56
chr7	151235091	151236431	CHPF2	2.1e-05	+	151235091	151236431	0	2	521,24,	0,1316	-4.68	-4.22	5.1	-0.314	-1.58	-0.823
chr10	26562423	26567504	APBB1IP	2e-06	+	26562423	26567504	0	2	6,544,	0,4537	-5.7	-5	4.53	-0.312	-1.58	-0.299
chr15	44537223	44550714	EIF3J	7.4e-06	+	44537223	44550714	0	3	14,104,32,	0,100,13459	-5.13	-4.57	1.72	-0.312	-1.58	-0.614
chr8	143560123	143560622	GSDMD	0.0002	+	143560123	143560622	0	1	499,	0	-3.7	-3.41	4.4	-0.314	-1.58	-0.239
chr1	70246859	70248463	SRSF11	1.1e-07	+	70246859	70248463	0	3	48,33,70,	0,257,1534	-6.97	-5.84	2.2	-0.312	-1.58	-0.917
chr9	93034585	93036087	FGD3	1.2e-05	+	93034585	93036087	0	2	96,750,	0,752	-4.91	-4.4	4.22	-0.314	-1.58	-0.54
chr1	39410803	39411754	MACF1	3.6e-05	+	39410803	39411754	0	1	951,	0	-4.44	-4.02	5.62	-0.312	-1.58	-0.663
chr8	116849013	116849113	UTP23	5e-05	+	116849013	116849113	0	1	100,	0	-4.3	-3.91	1.53	-0.311	-1.58	-1.38
chr10	103089572	103089922	CNNM2	1.9e-06	+	103089572	103089922	0	1	350,	0	-5.73	-5.02	4	-0.312	-1.58	-0.79
chr1	152032605	152032705	S100A11	3.2e-05	-	152032605	152032705	0	1	100,	0	-4.5	-4.07	1.48	-0.311	-1.58	-0.893
chr7	101097267	101097568	TRIM56	0.034	+	101097267	101097568	0	1	301,	0	-1.47	-1.35	2.25	-0.31	-1.58	0.894
chr9	38620196	38620596	ANKRD18A	7.2e-05	-	38620196	38620596	0	1	400,	0	-4.14	-3.77	6.33	-0.312	-1.58	-1.14
chr11	59124290	59124588	FAM111B	7.6e-05	+	59124290	59124588	0	1	298,	0	-4.12	-2.9	5	-0.312	-1.58	2.5
chr1	100260651	100260852	RTCA-AS1	0.00059	-	100260651	100260852	0	1	201,	0	-3.23	-2.18	2.5	-0.314	-1.58	2.06
chr7	143379840	143380495	AC093673.1	5.1e-08	-	143379840	143380495	0	2	269,230,	0,425	-7.29	-6.07	5.4	-0.314	-1.58	-0.812
chr22	25721370	25723359	GRK3	3.2e-07	+	25721370	25723359	0	2	27,1071,	0,918	-6.5	-5.54	5.08	-0.309	-1.57	0.347
chr19	48238509	48242564	CARD8	0.005	-	48238509	48242564	0	3	23,102,25,	0,2452,4030	-2.3	-2.14	1.9	-0.309	-1.57	0.99
chr12	111811798	111811998	ALDH2	1.3e-05	+	111811798	111811998	0	1	200,	0	-4.89	-3.5	2.2	-0.309	-1.57	-2.6
chr11	62532770	62533170	AHNAK	0.01	-	62532770	62533170	0	1	400,	0	-1.99	-1.85	2.7	-0.31	-1.57	-0.502
chr14	52314403	52314896	PTGER2	3e-06	+	52314403	52314896	0	1	493,	0	-5.53	-4.87	4.33	-0.31	-1.57	0.612
chr7	158856607	158884610	WDR60	1.1e-08	+	158856607	158884610	0	7	143,45,54,421,83,306,47,	0,12838,13247,14534,20001,23076,27956	-7.95	-6.5	5.38	-0.309	-1.57	-0.44
chr10	7964847	7977291	TAF3	7.2e-07	+	7964847	7977291	0	2	895,51,	0,12393	-6.14	-5.31	8.83	-0.309	-1.57	-0.491
chr9	137108584	137109083	MAN1B1	2.6e-05	+	137108584	137109083	0	1	499,	0	-4.59	-4.14	5.83	-0.31	-1.57	-1.11
chrX	53082866	53083117	TSPYL2	2.7e-05	+	53082866	53083117	0	1	251,	0	-4.57	-4.13	2.51	-0.309	-1.57	-0.736
chr17	77498600	77498751	2022-09-09	0.0001	+	77498600	77498751	0	1	151,	0	-4	-3.66	2.5	-0.309	-1.57	-0.954
chr1	117367797	117414768	MAN1A2	8.3e-08	+	117367797	117414768	0	4	688,256,97,56,	0,34388,37751,46915	-7.08	-5.92	4.14	-0.309	-1.57	-0.355
chr6	31463245	31463486	HCP5	3e-05	+	31463245	31463486	0	2	34,116,	0,125	-4.53	-4.1	2.67	-0.309	-1.57	-0.983
chr14	105707199	105707494	IGHA1	7.9e-19	-	105707199	105707494	0	1	295,	0	-18.1	-15.5	1.41	-0.309	-1.57	-0.45
chr13	45340087	45340235	AL138963.3	4.1e-09	+	45340087	45340235	0	1	148,	0	-8.39	-6.8	1.34	-0.31	-1.57	-0.509
chr5	134115949	134116050	TCF7	7.4e-05	+	134115949	134116050	0	1	101,	0	-4.13	-3.77	2	-0.305	-1.56	-0.967
chr14	71092596	71093744	PCNX1	7.9e-06	+	71092596	71093744	0	1	1148,	0	-5.1	-4.55	9	-0.305	-1.56	-0.375
chr9	120713869	120714320	MEGF9	2.3e-08	-	120713869	120714320	0	1	451,	0	-7.63	-6.28	2.95	-0.303	-1.56	-0.527
chr11	33286457	33286757	HIPK3	2.6e-07	+	33286457	33286757	0	1	300,	0	-6.59	-5.6	3.18	-0.305	-1.56	-0.726
chr12	26064591	26064990	RASSF8	1.3e-05	+	26064591	26064990	0	1	399,	0	-4.9	-3.51	7	-0.303	-1.56	1.27
chr6	45422123	45422623	RUNX2	1.9e-06	+	45422123	45422623	0	1	500,	0	-5.71	-5.01	5.73	-0.302	-1.56	-1.27
chr12	19439567	19440722	AEBP2	3.2e-09	+	19439567	19440722	0	2	803,142,	0,1013	-8.5	-6.88	3.57	-0.304	-1.56	-0.379
chr5	68226357	68273397	PIK3R1	1.1e-09	+	68226357	68273397	0	3	652,40,8,	0,13540,47032	-8.97	-7.24	5.5	-0.302	-1.56	-0.536
chr12	64610572	64611466	RASSF3	2.6e-06	+	64610572	64611466	0	2	171,29,	0,865	-5.58	-4.91	1.56	-0.302	-1.56	-0.595
chr16	30670266	30670515	FBRS	0.0069	+	30670266	30670515	0	1	249,	0	-2.16	-2.01	3.37	-0.302	-1.56	-1
chr1	27966649	27967049	XKR8	0.00017	+	27966649	27967049	0	1	400,	0	-3.78	-3.47	3	-0.302	-1.56	1.34
chr6	32053710	32056100	TNXB	0.0022	-	32053710	32056100	0	2	1,250,	0,2140	-2.66	-2.48	4.33	-0.304	-1.56	-0.181
chr5	181259901	181260941	TRIM52	1.2e-05	-	181259901	181260941	0	1	1040,	0	-4.93	-4.41	4.44	-0.305	-1.56	-0.648
chr14	103135296	103135895	TNFAIP2	1e-05	+	103135296	103135895	0	1	599,	0	-5	-4.47	3.04	-0.305	-1.56	-0.502
chr7	150720136	150721037	GIMAP1	3.5e-07	+	150720136	150721037	0	1	901,	0	-6.46	-5.51	6.33	-0.304	-1.56	-0.63
chr5	131671617	131672866	FNIP1	2.6e-07	-	131671617	131672866	0	1	1249,	0	-6.58	-5.59	3.67	-0.305	-1.56	0.461
chr2	201136920	201137820	CFLAR	1.3e-05	+	201136920	201137820	0	1	900,	0	-4.9	-4.39	5.38	-0.3	-1.55	0.375
chr3	49967355	49968655	RBM6	2e-07	+	49967355	49968655	0	1	1300,	0	-6.69	-5.66	5.88	-0.3	-1.55	-0.445
chr6	33580194	33580293	BAK1	0.0042	-	33580194	33580293	0	1	99,	0	-2.38	-1.46	5.67	-0.3	-1.55	-3.35
chr7	39950170	39951869	CDK13	5.8e-08	+	39950170	39951869	0	1	1699,	0	-7.24	-6.04	4.47	-0.301	-1.55	-0.32
chr16	23067637	23067788	USP31	0.0044	-	23067637	23067788	0	1	151,	0	-2.36	-1.44	3.67	0	-1.55e-07	0
chr8	115604208	115619884	TRPS1	1e-07	-	115604208	115619884	0	2	794,753,	0,14923	-6.98	-5.85	5.8	-0.3	-1.55	0.0911
chr10	8058375	8058726	GATA3	1.6e-07	+	8058375	8058726	0	1	351,	0	-6.8	-5.73	3.43	-0.301	-1.55	-1.15
chr2	54644418	54645355	SPTBN1	9.5e-08	+	54644418	54645355	0	3	172,2,127,	0,738,810	-7.02	-5.88	2	-0.3	-1.55	-0.78
chr20	35732035	35732185	RBM39	8.9e-05	-	35732035	35732185	0	1	150,	0	-4.05	-3.7	1.49	-0.3	-1.55	-0.582
chr9	107487387	107488328	KLF4	3.3e-07	-	107487387	107488328	0	1	941,	0	-6.48	-5.53	5.6	-0.3	-1.55	-0.409
chr2	189667125	189667473	ASNSD1	0.00055	+	189667125	189667473	0	1	348,	0	-3.26	-3.01	6.75	-0.301	-1.55	-1.16
chr16	30659774	30659974	FBRS	0.0011	+	30659774	30659974	0	1	200,	0	-2.94	-2.73	1.95	-0.3	-1.55	-0.819
chr1	22647370	22647469	C1QC	0.0013	+	22647370	22647469	0	1	99,	0	-2.87	-2.67	3.33	-0.3	-1.55	-1.81
chr5	126603673	126604169	PHAX	1.6e-06	+	126603673	126604169	0	1	496,	0	-5.79	-5.06	5.69	-0.301	-1.55	-0.302
chr16	31080003	31081751	ZNF646	1.2e-06	+	31080003	31081751	0	1	1748,	0	-5.93	-5.16	11.7	-0.3	-1.55	-0.583
chr19	3976254	3976701	EEF2	0.00019	-	3976254	3976701	0	1	447,	0	-3.71	-3.41	2.86	-0.3	-1.55	-0.473
chr2	46185345	46185546	PRKCE	0.0023	+	46185345	46185546	0	1	201,	0	-2.64	-1.68	4	-0.301	-1.55	2
chr3	38140844	38141776	MYD88	1.6e-05	+	38140844	38141776	0	2	4,645,	0,287	-4.79	-4.3	7.33	-0.301	-1.55	-0.506
chr9	14622	15108	WASHC1	3.5e-05	-	14622	15108	0	2	318,28,	0,458	-4.45	-4.03	4.38	-0.3	-1.55	-0.889
chr19	36547495	36547716	ZNF529	1.7e-06	-	36547495	36547716	0	2	33,159,	0,62	-5.77	-4.15	5	-0.301	-1.55	2.77
chr10	71715941	71716242	C10orf105	9.5e-05	-	71715941	71716242	0	1	301,	0	-4.02	-3.68	2.43	-0.3	-1.55	-1.86
chr1	247189948	247199377	AL390728.4	2.1e-07	-	247189948	247199377	0	2	1064,17,	0,9412	-6.67	-5.64	5	-0.301	-1.55	0.52
chr6	111373655	111373955	REV3L	4.2e-05	-	111373655	111373955	0	1	300,	0	-4.38	-3.98	5.67	-0.298	-1.54	1.46
chr9	86288725	86303139	TUT7	1.5e-08	-	86288725	86303139	0	3	19,326,54,	0,12550,14360	-7.81	-6.4	3.67	-0.298	-1.54	-0.723
chr7	100352608	100352708	PILRB	0.011	+	100352608	100352708	0	1	100,	0	-1.95	-1.82	1.73	-0.297	-1.54	-1.6
chr7	92079912	92080062	AKAP9	1.2e-05	+	92079912	92080062	0	1	150,	0	-4.92	-4.41	2	-0.298	-1.54	1.42
chr3	10142752	10142952	VHL	7.2e-07	+	10142752	10142952	0	1	200,	0	-6.14	-5.31	3.6	-0.296	-1.54	-1.35
chr17	78112649	78112849	TMC6	1.1e-05	-	78112649	78112849	0	1	200,	0	-4.97	-4.45	4	-0.298	-1.54	-1.32
chr3	156677734	156681186	TIPARP	1.4e-08	+	156677734	156681186	0	2	880,21,	0,3431	-7.85	-6.42	6.33	-0.298	-1.54	-0.39
chr16	30524398	30524645	ZNF768	0.00081	-	30524398	30524645	0	1	247,	0	-3.09	-2.87	6.83	-0.298	-1.54	-1.24
chr15	93000542	93004573	CHD2	3.1e-08	+	93000542	93004573	0	3	98,141,61,	0,1634,3970	-7.51	-6.21	2.41	-0.295	-1.54	-0.552
chr12	131941200	131943554	PUS1	1.5e-07	+	131941200	131943554	0	2	783,16,	0,2338	-6.83	-5.75	5.38	-0.298	-1.54	-0.658
chr17	2057520	2057720	HIC1	0.001	+	2057520	2057720	0	1	200,	0	-2.99	-2.78	3.5	-0.295	-1.54	-3.33
chr10	96157041	96157892	ZNF518A	5.5e-08	+	96157041	96157892	0	1	851,	0	-7.26	-6.05	7	-0.298	-1.54	0.402
chr22	29287120	29288791	EWSR1	1.9e-06	+	29287120	29288791	0	2	14,186,	0,1485	-5.73	-5.02	1.47	-0.295	-1.54	-0.676
chr22	41693796	41696291	C22orf46	4.9e-06	+	41693796	41696291	0	1	2495,	0	-5.31	-4.71	7.25	-0.298	-1.54	-0.325
chr3	129315992	129316237	H1FX	3.9e-05	-	129315992	129316237	0	1	245,	0	-4.41	-4	1.83	-0.297	-1.54	-0.559
chr7	550194	550444	PRKAR1B	0.0015	-	550194	550444	0	1	250,	0	-2.82	-2.62	6	-0.298	-1.54	-2.03
chr7	72943340	72946481	POM121	4.3e-05	+	72943340	72946481	0	3	182,123,345,	0,2245,2796	-4.37	-3.97	6.37	-0.298	-1.54	-0.736
chr22	30976956	30977654	TUG1	3.1e-05	+	30976956	30977654	0	1	698,	0	-4.51	-4.08	6	-0.297	-1.54	0.129
chr7	139407270	139417629	FMC1-LUC7L2	1.4e-06	+	139407270	139417629	0	4	80,92,30,92,	0,2292,5280,10267	-5.86	-5.11	1.74	-0.295	-1.54	-0.544
chr12	1786032	1786382	ADIPOR2	9.5e-06	+	1786032	1786382	0	1	350,	0	-5.02	-4.49	4.15	-0.295	-1.53	-0.94
chr19	47094394	47094595	AC008755.1	0.00058	-	47094394	47094595	0	1	201,	0	-3.24	-3	2.02	-0.292	-1.53	-0.802
chr17	82273227	82273681	CSNK1D	0.0001	-	82273227	82273681	0	2	24,376,	0,78	-4	-3.66	4.69	-0.292	-1.53	-0.9
chr1	10463014	10463435	DFFA	1.9e-06	-	10463014	10463435	0	2	195,5,	0,416	-5.73	-4.12	2.33	-0.292	-1.53	-2.85
chr21	46323030	46323627	C21orf58	3.6e-07	-	46323030	46323627	0	1	597,	0	-6.44	-5.5	8.67	-0.29	-1.53	-0.0272
chr9	15472730	15485931	PSIP1	3.4e-07	-	15472730	15485931	0	5	20,229,76,97,29,	0,1278,5746,6860,13172	-6.47	-5.52	2.54	-0.292	-1.53	-0.584
chr15	75934281	75934382	FBXO22	0.0011	+	75934281	75934382	0	1	101,	0	-2.94	-2.73	1.6	-0.293	-1.53	-2.56
chr19	2071135	2071935	MOB3A	3.1e-05	-	2071135	2071935	0	1	800,	0	-4.51	-4.08	4.78	-0.293	-1.53	-0.221
chr10	73779355	73779604	FUT11	1.8e-05	+	73779355	73779604	0	1	249,	0	-4.75	-4.27	3	-0.293	-1.53	1.29
chr15	64864975	64865820	PLEKHO2	4.1e-07	+	64864975	64865820	0	1	845,	0	-6.39	-5.47	5.69	-0.295	-1.53	-0.451
chr17	4164327	4164713	AC087292.1	6.9e-09	+	4164327	4164713	0	2	46,48,	0,338	-8.16	-5.81	4	0	-1.53e-06	0
chr13	113955945	113956693	C13orf46	0.00032	-	113955945	113956693	0	1	748,	0	-3.49	-3.22	8.33	-0.294	-1.53	-0.804
chr11	2131554	2132203	AC132217.2	1.7e-05	-	2131554	2132203	0	1	649,	0	-4.78	-4.3	8.67	-0.291	-1.53	0.285
chr17	44352758	44352858	GRN	5.6e-05	+	44352758	44352858	0	1	100,	0	-4.25	-3.87	1.36	-0.289	-1.52	-0.924
chr18	62715938	62716884	PHLPP1	1.6e-07	+	62715938	62716884	0	1	946,	0	-6.8	-5.73	6.25	-0.289	-1.52	-0.979
chr8	124999090	124999437	SQLE	3.6e-09	+	124999090	124999437	0	1	347,	0	-8.44	-6.84	4.2	-0.287	-1.52	1.72
chr7	135185882	135187087	WDR91	1.1e-05	-	135185882	135187087	0	2	433,116,	0,1089	-4.94	-4.42	8.75	-0.289	-1.52	0.285
chr9	712227	712527	KANK1	5.6e-06	+	712227	712527	0	1	300,	0	-5.25	-4.66	7.33	-0.289	-1.52	-1.77
chr10	8054723	8055469	GATA3	1.6e-07	+	8054723	8055469	0	2	168,183,	0,563	-6.8	-5.73	4.6	-0.288	-1.52	-1.1
chr10	5730543	5731192	TASOR2	3.1e-06	+	5730543	5731192	0	1	649,	0	-5.51	-4.86	11.5	-0.289	-1.52	0.494
chr12	6390677	6391472	AC005840.1	2.2e-07	+	6390677	6391472	0	1	795,	0	-6.66	-5.64	6.6	-0.289	-1.52	-0.738
chr12	11500741	11501041	PRB2	1.2e-10	-	11500741	11501041	0	1	300,	0	-9.92	-7.19	3.33	-0.286	-1.52	1.42
chr19	10151537	10151840	DNMT1	0.00063	-	10151537	10151840	0	2	160,91,	0,212	-3.2	-2.96	4.5	-0.286	-1.52	0.871
chr18	62574385	62576545	ZCCHC2	9.8e-07	+	62574385	62576545	0	2	1165,34,	0,2126	-6.01	-5.22	8	-0.286	-1.52	-0.538
chr15	42693826	42694127	STARD9	0.00091	+	42693826	42694127	0	1	301,	0	-3.04	-2.02	9	-0.286	-1.52	1.07
chr12	56206365	56207234	RNF41	7.8e-06	-	56206365	56207234	0	2	433,67,	0,802	-5.11	-4.56	7.17	-0.289	-1.52	-0.2
chr21	45507096	45507247	COL18A1	0.00044	+	45507096	45507247	0	1	151,	0	-3.36	-2.29	3	-0.286	-1.52	-3.11
chr22	29311788	29312636	GAS2L1	0.00014	+	29311788	29312636	0	1	848,	0	-3.85	-3.53	10.4	-0.286	-1.52	-1.06
chr5	179863362	179865436	TBC1D9B	5.6e-07	-	179863362	179865436	0	2	766,183,	0,1891	-6.25	-5.38	8.1	-0.289	-1.52	-0.959
chrX	73999341	74000190	JPX	5.9e-05	+	73999341	74000190	0	1	849,	0	-4.23	-3.85	9	-0.288	-1.52	0.194
chr6	33315002	33316247	ZBTB22	2.9e-05	-	33315002	33316247	0	1	1245,	0	-4.54	-4.11	8.5	-0.289	-1.52	-0.114
chr2	217804032	217804582	TNS1	0.00095	-	217804032	217804582	0	1	550,	0	-3.02	-2.8	4.75	-0.285	-1.51	1.08
chr8	41932127	41933428	KAT6A	9.3e-08	-	41932127	41933428	0	1	1301,	0	-7.03	-5.89	6.5	-0.286	-1.51	-0.439
chr16	29807427	29807824	MAZ	8.1e-05	+	29807427	29807824	0	1	397,	0	-4.09	-3.74	1.8	-0.284	-1.51	-0.447
chr8	28767957	28768057	INTS9	0.0018	-	28767957	28768057	0	1	100,	0	-2.74	-2.55	3.25	-0.286	-1.51	2.58
chr12	132583591	132583891	FBRSL1	0.00093	+	132583591	132583891	0	1	300,	0	-3.03	-2.81	3.09	-0.286	-1.51	0.821
chr9	99825702	99825802	NR4A3	5.1e-06	+	99825702	99825802	0	1	100,	0	-5.29	-4.69	7.5	-0.286	-1.51	-2
chr6	149680079	149682990	LATS1	1.7e-06	-	149680079	149682990	0	2	378,72,	0,2839	-5.76	-5.04	4.75	-0.286	-1.51	1.08
chr18	2891785	2892482	EMILIN2	1.6e-06	+	2891785	2892482	0	1	697,	0	-5.79	-5.06	4.55	-0.286	-1.51	-0.358
chr4	55396006	55396107	TMEM165	2.5e-05	+	55396006	55396107	0	1	101,	0	-4.61	-4.16	1.44	-0.286	-1.51	1.73
chr12	45928377	45928528	SCAF11	1.5e-07	-	45928377	45928528	0	1	151,	0	-6.81	-5.73	1.85	0	-1.51e-05	-0.0506
chr12	89348866	89351080	DUSP6	5.1e-07	-	89348866	89351080	0	2	695,493,	0,1721	-6.29	-5.41	3.33	-0.283	-1.51	-0.308
chr2	186762221	186762870	FAM171B	2.3e-05	+	186762221	186762870	0	1	649,	0	-4.63	-4.18	11	-0.283	-1.51	-0.785
chr13	113495547	113498363	TMCO3	3.3e-07	+	113495547	113498363	0	2	478,22,	0,2794	-6.48	-5.53	7.25	-0.286	-1.51	-0.363
chr3	9734209	9739465	BRPF1	6.8e-06	+	9734209	9739465	0	2	530,467,	0,4789	-5.17	-4.6	11.8	-0.286	-1.51	-0.528
chr1	64777725	64777975	RAVER2	0.0023	+	64777725	64777975	0	1	250,	0	-2.63	-2.45	4	-0.286	-1.51	2.13
chr2	226796474	226796674	IRS1	2.1e-10	-	226796474	226796674	0	1	200,	0	-9.67	-7	3.33	-0.286	-1.51	-2.58
chr4	10442919	10444016	ZNF518B	3.2e-06	-	10442919	10444016	0	1	1097,	0	-5.49	-4.84	12	-0.283	-1.51	1.25
chr17	82442735	82444213	CYBC1	3.2e-08	-	82442735	82444213	0	2	1389,9,	0,1469	-7.5	-6.2	5.53	-0.283	-1.51	-0.273
chr5	180850757	180852001	ZFP62	0.00027	-	180850757	180852001	0	2	736,14,	0,1230	-3.57	-3.28	6.67	-0.286	-1.51	-0.522
chr6	30571492	30578162	ABCF1	4.7e-06	+	30571492	30578162	0	4	68,47,96,90,	0,5916,6325,6580	-5.33	-4.73	1.81	-0.283	-1.51	-0.517
chr16	30510955	30513778	ITGAL	0.017	+	30510955	30513778	0	3	5,87,8,	0,94,2815	-1.77	-1.64	1.44	-0.283	-1.5	-0.881
chr16	583986	584136	PIGQ	7.8e-05	+	583986	584136	0	1	150,	0	-4.11	-2.9	4.33	-0.282	-1.5	-2.24
chr3	131024735	131024836	ASTE1	0.00042	-	131024735	131024836	0	1	101,	0	-3.38	-2.3	2.25	-0.282	-1.5	2.96
chr5	134564546	134566351	JADE2	1.9e-05	+	134564546	134566351	0	2	64,236,	0,1569	-4.71	-4.25	3.39	-0.282	-1.5	-1.04
chr6	149370029	149379983	TAB2	3.5e-08	+	149370029	149379983	0	4	70,22,1501,50,	0,2353,7988,9904	-7.46	-6.18	5.16	-0.282	-1.5	-0.239
chr13	73075800	73075951	KLF5	0.00012	+	73075800	73075951	0	1	151,	0	-3.93	-2.75	2.8	-0.282	-1.5	-1.87
chr19	55247105	55247206	PPP6R1	0.00044	-	55247105	55247206	0	1	101,	0	-3.36	-3.1	2.35	-0.283	-1.5	-1.14
chr4	56314177	56315028	KIAA1211	2.2e-06	+	56314177	56315028	0	1	851,	0	-5.66	-4.97	11	-0.282	-1.5	-0.538
chr4	102727377	102727678	MANBA	3.6e-05	-	102727377	102727678	0	1	301,	0	-4.44	-4.03	3.14	-0.283	-1.5	0.965
chr11	117987142	117987491	IL10RA	0.00012	+	117987142	117987491	0	1	349,	0	-3.92	-3.59	3.15	-0.282	-1.5	-0.614
chr5	112838495	112838846	APC	3.8e-06	+	112838495	112838846	0	1	351,	0	-5.42	-4.79	5.4	-0.283	-1.5	1.5
chr12	32294102	32328487	BICD1	2.9e-06	+	32294102	32328487	0	3	44,426,1027,	0,11594,33358	-5.54	-4.88	11.3	-0.283	-1.5	0.0942
chr5	14699063	14699462	OTULIN	4.1e-05	+	14699063	14699462	0	1	399,	0	-4.39	-3.98	8.5	-0.283	-1.5	-1.79
chr5	10656966	10657216	ANKRD33B	0.00017	+	10656966	10657216	0	1	250,	0	-3.76	-2.62	6	-0.283	-1.5	-2.26
chr17	39470895	39471746	CDK12	5.1e-08	+	39470895	39471746	0	1	851,	0	-7.29	-6.06	5.88	-0.283	-1.5	-0.443
chr19	7115348	7115798	INSR	0.0003	-	7115348	7115798	0	1	450,	0	-3.52	-3.25	6	-0.283	-1.5	1.13
chr1	9724898	9727419	PIK3CD	1.9e-07	+	9724898	9727419	0	2	38,511,	0,2010	-6.71	-5.67	4.17	-0.282	-1.5	-0.545
chr11	65585239	65585440	EHBP1L1	6.6e-05	+	65585239	65585440	0	1	201,	0	-4.18	-3.81	2.64	-0.283	-1.5	-1.26
chr19	9412660	9413410	ZNF266	4.3e-07	-	9412660	9413410	0	1	750,	0	-6.37	-5.46	13.3	-0.283	-1.5	0.87
chr19	39445615	39457713	SUPT5H	1.9e-07	+	39445615	39457713	0	4	22,322,166,39,	0,28,7740,12059	-6.71	-5.67	2.02	-0.283	-1.5	-0.398
chr19	12186584	12187182	ZNF136	4.7e-06	+	12186584	12187182	0	1	598,	0	-5.33	-4.72	11.3	-0.282	-1.5	1.05
chrX	72140824	72141174	NHSL2	2e-06	+	72140824	72141174	0	1	350,	0	-5.69	-4.09	3.33	-0.282	-1.5	-2
chr6	31889326	31892556	EHMT2	0.00028	-	31889326	31892556	0	3	16,135,150,	0,141,3080	-3.55	-3.27	3.89	-0.283	-1.5	-0.879
chr16	3013861	3014060	CLDN9	0.0026	+	3013861	3014060	0	1	199,	0	-2.58	-1.63	4.5	-0.282	-1.5	-3.07
chr9	33566382	33566482	ANKRD18B	0.0017	+	33566382	33566482	0	1	100,	0	-2.76	-1.79	4.5	-0.283	-1.5	-3.58
chr7	140177478	140178068	KDM7A-DT	2.8e-07	+	140177478	140178068	0	1	590,	0	-6.55	-5.57	8.33	-0.282	-1.5	-0.918
chr18	79352702	79352850	AC023090.2	5.5e-06	+	79352702	79352850	0	1	148,	0	-5.26	-4.67	3	-0.283	-1.5	3.18
chr12	132552316	132552813	AC131212.3	6.8e-06	+	132552316	132552813	0	1	497,	0	-5.17	-4.6	7.4	-0.283	-1.5	-0.736
chr12	916544	916645	RAD52	0.0015	-	916544	916645	0	1	101,	0	-2.83	-2.63	2.57	-0.282	-1.49	-1.66
chr20	57371792	57371893	RAE1	1e-05	+	57371792	57371893	0	1	101,	0	-5	-3.58	2.33	-0.28	-1.49	-4.09
chr18	9255066	9256417	ANKRD12	7.4e-08	+	9255066	9256417	0	1	1351,	0	-7.13	-5.95	3.52	-0.28	-1.49	-0.281
chr16	27448570	27449216	IL21R	1.5e-05	+	27448570	27449216	0	1	646,	0	-4.83	-4.34	7.33	-0.28	-1.49	-1.69
chr19	47754575	47754675	NOP53	1.7e-06	+	47754575	47754675	0	1	100,	0	-5.78	-5.06	1.16	-0.282	-1.49	-0.808
chr5	100902933	100903232	ST8SIA4	5.2e-07	-	100902933	100903232	0	1	299,	0	-6.28	-5.41	2.31	-0.28	-1.49	-0.819
chr2	54668350	54668600	SPTBN1	4.5e-07	+	54668350	54668600	0	1	250,	0	-6.35	-5.45	1.51	-0.281	-1.49	-0.738
chr1	155438399	155439049	ASH1L	3.9e-06	-	155438399	155439049	0	1	650,	0	-5.41	-4.79	5.09	-0.282	-1.49	-0.547
chr17	7581520	7581620	CD68	0.0031	+	7581520	7581620	0	1	100,	0	-2.51	-2.34	1.82	-0.28	-1.49	-1.09
chrX	103586699	103587144	TCEAL4	6.6e-07	+	103586699	103587144	0	1	445,	0	-6.18	-5.34	6.42	-0.281	-1.49	-0.654
chr19	21118222	21118323	ZNF714	4.1e-06	+	21118222	21118323	0	1	101,	0	-5.39	-4.77	2.67	-0.282	-1.49	0.493
chr3	196487451	196503568	RNF168	1.3e-06	-	196487451	196503568	0	3	127,77,696,	0,1155,15421	-5.9	-5.14	5.25	-0.28	-1.49	-0.567
chr10	101354131	101354537	BTRC	0.0049	+	101354131	101354537	0	2	97,4,	0,402	-2.31	-2.15	2.55	-0.282	-1.49	-2.36
chr5	160119100	160119450	PWWP2A	1e-06	-	160119100	160119450	0	1	350,	0	-5.99	-5.2	4	-0.281	-1.49	-1.7
chr10	102643708	102644758	TRIM8	5.8e-06	+	102643708	102644758	0	1	1050,	0	-5.24	-4.65	5.5	-0.282	-1.49	-0.202
chr9	131499450	131499895	AL358781.1	1.7e-05	-	131499450	131499895	0	1	445,	0	-4.77	-4.29	9.67	-0.281	-1.49	0.436
chr19	34958188	34958486	ZNF792	4.8e-05	-	34958188	34958486	0	1	298,	0	-4.32	-3.93	2.43	-0.282	-1.49	1.29
chr19	45181313	45181759	BLOC1S3	1.5e-05	+	45181313	45181759	0	1	446,	0	-4.83	-4.34	4.27	-0.281	-1.49	1
chr9	136837395	136837645	RABL6	5.4e-06	+	136837395	136837645	0	1	250,	0	-5.27	-4.68	2.62	-0.28	-1.49	-0.943
chr12	133010704	133011653	ZNF26	1.9e-07	+	133010704	133011653	0	1	949,	0	-6.73	-5.69	16.8	-0.28	-1.49	-0.138
chr7	6642425	6642724	ZNF316	5.8e-07	+	6642425	6642724	0	1	299,	0	-6.24	-5.38	3.18	-0.281	-1.49	-0.707
chr6	31464381	31464680	HCP5	3e-05	+	31464381	31464680	0	1	299,	0	-4.53	-4.1	3.17	-0.281	-1.49	-0.975
chr17	64002657	64002957	PRR29	0.00027	+	64002657	64002957	0	1	300,	0	-3.57	-3.29	8.5	-0.281	-1.49	-0.715
chr12	292837	295641	KDM5A	1.6e-06	-	292837	295641	0	2	332,69,	0,2735	-5.8	-5.07	3.4	-0.277	-1.48	-0.702
chr16	1771989	1772607	MRPS34	0.00023	-	1771989	1772607	0	2	545,4,	0,614	-3.64	-3.35	6	-0.277	-1.48	-0.872
chr9	134912574	134913125	FCN1	3.3e-09	-	134912574	134913125	0	2	41,110,	0,441	-8.48	-6.87	1.27	-0.277	-1.48	-0.579
chr16	24790118	24791266	TNRC6A	6e-07	+	24790118	24791266	0	1	1148,	0	-6.22	-5.36	9	-0.277	-1.48	-0.524
chr19	58563128	58563678	MZF1	0.00027	-	58563128	58563678	0	1	550,	0	-3.57	-3.29	3.8	-0.277	-1.48	0.567
chr16	29697704	29697804	QPRT	0.0023	+	29697704	29697804	0	1	100,	0	-2.63	-1.67	4	-0.277	-1.48	-4.06
chr5	65572005	65572205	PPWD1	1.4e-05	+	65572005	65572205	0	1	200,	0	-4.85	-4.36	5.2	-0.277	-1.48	-1.4
chr6	79201582	79202063	HMGN3	7.6e-05	-	79201582	79202063	0	2	144,1,	0,480	-4.12	-2.9	2.2	-0.277	-1.48	1.85
chr19	6364517	6364618	CLPP	0.0001	+	6364517	6364618	0	1	101,	0	-3.98	-3.64	1.35	-0.277	-1.48	-1.3
chr22	38952789	38957693	APOBEC3A	5e-07	+	38952789	38957693	0	3	61,456,172,	0,171,4732	-6.3	-5.42	7.55	-0.277	-1.48	-0.725
chr14	73719366	73721561	ELMSAN1	1.5e-06	-	73719366	73721561	0	2	135,265,	0,1930	-5.81	-5.08	3.67	-0.277	-1.48	-0.705
chr21	33554906	33555207	SON	3e-06	+	33554906	33555207	0	1	301,	0	-5.53	-4.88	1.51	-0.277	-1.48	-0.463
chr1	154601130	154601830	ADAR	6.5e-08	-	154601130	154601830	0	1	700,	0	-7.19	-6	4.84	-0.277	-1.48	-0.443
chr5	43173376	43175271	ZNF131	4.7e-09	+	43173376	43175271	0	2	72,825,	0,1070	-8.33	-6.75	8.82	-0.277	-1.48	-0.684
chr5	17217699	17275995	BASP1	3.7e-07	+	17217699	17275995	0	2	111,788,	0,57508	-6.43	-5.5	3.6	-0.277	-1.48	-0.334
chr8	143919144	143919394	PLEC	2.7e-06	-	143919144	143919394	0	1	250,	0	-5.57	-4.9	1.65	-0.278	-1.48	-0.518
chr19	4047695	4065501	ZBTB7A	7.9e-06	-	4047695	4065501	0	3	549,1277,72,	0,6275,17734	-5.1	-4.55	5.19	-0.277	-1.48	-0.394
chr4	82928077	82930965	LIN54	5.8e-05	-	82928077	82930965	0	2	226,23,	0,2865	-4.24	-3.86	4.2	-0.277	-1.48	1.45
chr19	21727141	21727391	ZNF100	8.7e-07	-	21727141	21727391	0	1	250,	0	-6.06	-5.25	2.11	-0.277	-1.48	1.37
chr18	77016393	77017446	MBP	5.4e-09	-	77016393	77017446	0	2	875,24,	0,1029	-8.27	-6.72	5.75	-0.277	-1.48	-0.439
chr14	105924405	105924606	FAM30A	0.00042	+	105924405	105924606	0	1	201,	0	-3.38	-3.13	3.83	-0.278	-1.48	1.37
chr11	65423670	65424020	NEAT1	1e-06	+	65423670	65424020	0	1	350,	0	-6	-5.21	1.46	-0.277	-1.48	-0.407
chr20	64099938	64100287	AL121581.2	8.9e-05	-	64099938	64100287	0	1	349,	0	-4.05	-2.85	9	-0.277	-1.48	-2.56
chr12	929941	930041	RAD52	0.0015	-	929941	930041	0	1	100,	0	-2.83	-1.84	1.67	-0.275	-1.47	-2.58
chr1	77632822	77633371	AC118549.1	5.4e-07	-	77632822	77633371	0	1	549,	0	-6.27	-5.4	4.75	-0.274	-1.47	0.733
chr19	38647698	38647847	ACTN4	2.3e-05	+	38647698	38647847	0	1	149,	0	-4.63	-4.18	1.84	-0.274	-1.47	-0.736
chr12	11853531	11869693	ETV6	4.9e-06	+	11853531	11869693	0	2	30,270,	0,15892	-5.31	-4.71	2.93	-0.276	-1.47	-0.899
chr3	101853140	101853537	NFKBIZ	1.9e-07	+	101853140	101853537	0	1	397,	0	-6.72	-5.68	1.71	-0.274	-1.47	-0.516
chr5	69094048	69094148	SLC30A5	3.5e-06	+	69094048	69094148	0	1	100,	0	-5.46	-4.82	1.89	-0.275	-1.47	-1.36
chr19	51872746	51873642	ZNF577	5e-07	-	51872746	51873642	0	1	896,	0	-6.3	-5.42	8	-0.274	-1.47	0.641
chr16	50315384	50315934	BRD7	3.3e-06	-	50315384	50315934	0	1	550,	0	-5.48	-4.84	4.13	-0.274	-1.47	-0.274
chr15	85581766	85582017	AKAP13	2.2e-06	+	85581766	85582017	0	1	251,	0	-5.66	-4.97	2.56	-0.274	-1.47	-0.714
chr15	77181195	77181796	PEAK1	7.6e-07	-	77181195	77181796	0	1	601,	0	-6.12	-5.29	2.67	-0.275	-1.47	0.891
chr6	27867091	27867189	HIST1H1B	2e-05	-	27867091	27867189	0	1	98,	0	-4.69	-4.23	1.12	-0.276	-1.47	-0.664
chr14	74018999	74019100	ENTPD5	0.0039	-	74018999	74019100	0	1	101,	0	-2.41	-1.48	2	-0.275	-1.47	-3.49
chr10	73779007	73779107	FUT11	1.8e-05	+	73779007	73779107	0	1	100,	0	-4.75	-4.27	3.88	-0.275	-1.47	-1.6
chr6	33448898	33449149	SYNGAP1	0.00012	+	33448898	33449149	0	1	251,	0	-3.92	-3.59	3.11	-0.275	-1.47	-1.36
chr1	100941114	100941310	HNRNPA1P68	3e-05	-	100941114	100941310	0	1	196,	0	-4.52	-4.09	4.29	-0.277	-1.47	-1.91
chr22	17057216	17057513	CECR7	0.00042	+	17057216	17057513	0	1	297,	0	-3.38	-2.3	10	-0.274	-1.47	-2.3
chr1	1406588	1406886	MRPL20	0.0011	-	1406588	1406886	0	1	298,	0	-2.94	-2.73	5.6	-0.277	-1.47	-1.54
chr12	109052536	109052631	USP30-AS1	1e-05	-	109052536	109052631	0	1	95,	0	-5	-3.58	2	-0.275	-1.47	-3.28
chr19	4910422	4929255	UHRF1	5.6e-05	+	4910422	4929255	0	2	616,34,	0,18799	-4.25	-3.87	5.5	-0.275	-1.47	0.739
chr11	32893019	32893170	QSER1	3.3e-05	+	32893019	32893170	0	1	151,	0	-4.48	-3.18	3.25	-0.271	-1.46	-3.17
chr6	34858410	34858859	UHRF1BP1	5.5e-05	+	34858410	34858859	0	1	449,	0	-4.26	-3.88	4.89	-0.271	-1.46	-1.74
chr6	158766889	158776417	EZR	1.7e-06	-	158766889	158776417	0	7	189,252,93,161,131,164,10,	0,371,2436,2894,3874,4354,9518	-5.78	-5.06	2.14	-0.267	-1.46	-0.289
chr7	30452062	30452163	NOD1	0.0032	-	30452062	30452163	0	1	101,	0	-2.5	-1.56	2.8	-0.271	-1.46	2.58
chr4	1976656	1979164	NSD2	1.5e-06	+	1976656	1979164	0	2	23,527,	0,1981	-5.83	-5.09	8	-0.271	-1.46	-0.544
chr1	39334535	39335086	MACF1	1e-05	+	39334535	39335086	0	1	551,	0	-4.98	-4.45	2.35	-0.271	-1.46	-0.367
chr4	6105559	6105708	JAKMIP1	0.00022	-	6105559	6105708	0	1	149,	0	-3.66	-3.37	2.57	-0.266	-1.46	-2.24
chr9	136942153	136942403	FBXW5	0.0012	-	136942153	136942403	0	1	250,	0	-2.92	-2.71	2.41	-0.267	-1.46	-0.801
chr9	89378347	89381119	SEMA4D	1e-06	-	89378347	89381119	0	2	1282,65,	0,2707	-5.98	-5.2	4.44	-0.272	-1.46	0.194
chr11	94544633	94546372	FUT4	1.8e-07	+	94544633	94546372	0	1	1739,	0	-6.75	-5.7	6.06	-0.273	-1.46	-0.275
chr3	130103879	130104106	FAM86HP	0.0044	-	130103879	130104106	0	2	127,18,	0,209	-2.36	-2.19	6.25	-0.266	-1.46	3.66
chr22	19724324	19724673	AC000093.1	0.022	+	19724324	19724673	0	1	349,	0	-1.65	-1.53	3.2	-0.271	-1.46	-0.647
chr11	61019979	61020079	CD6	0.0052	+	61019979	61020079	0	1	100,	0	-2.28	-2.13	2	-0.264	-1.45	-1.77
chrX	150987176	150987849	HMGB3	0.0071	+	150987176	150987849	0	2	126,73,	0,600	-2.15	-2	3.29	-0.266	-1.45	-0.997
chr18	21110864	21111763	ROCK1	3e-08	-	21110864	21111763	0	1	899,	0	-7.53	-6.22	3.75	-0.263	-1.45	-0.496
chr17	1634551	1635048	SCARF1	0.00022	-	1634551	1635048	0	1	497,	0	-3.65	-3.36	6.43	-0.266	-1.45	-0.282
chr19	35269160	35269514	USF2	0.00079	+	35269160	35269514	0	3	3,78,69,	0,120,285	-3.1	-2.88	1.33	-0.266	-1.45	-0.979
chr2	70181574	70181972	C2orf42	6.2e-05	-	70181574	70181972	0	1	398,	0	-4.21	-3.83	7.67	-0.265	-1.45	-2.49
chr20	64099944	64100294	OPRL1	0.001	+	64099944	64100294	0	1	350,	0	-2.98	-2.77	6.5	-0.265	-1.45	-2.56
chr17	17167341	17170884	MPRIP	1.5e-06	+	17167341	17170884	0	2	574,25,	0,3518	-5.81	-5.08	6.2	-0.265	-1.45	-0.933
chr13	33105582	33106779	STARD13	0.00014	-	33105582	33106779	0	2	128,22,	0,1175	-3.86	-3.54	4	0	-1.45e-05	0
chr2	202765537	202766283	FAM117B	5e-06	+	202765537	202766283	0	1	746,	0	-5.3	-4.71	4.25	-0.264	-1.45	0.393
chr21	37513925	37514125	DYRK1A	1.9e-05	+	37513925	37514125	0	1	200,	0	-4.72	-4.25	2.62	-0.266	-1.45	1.54
chr12	54369827	54370424	ZNF385A	4.2e-05	-	54369827	54370424	0	1	597,	0	-4.38	-3.98	4.2	-0.266	-1.45	-0.836
chr8	124452505	124452853	TRMT12	7.4e-05	+	124452505	124452853	0	1	348,	0	-4.13	-3.77	5.86	-0.266	-1.45	-1.5
chr11	58579112	58579411	ZFP91	1.1e-07	+	58579112	58579411	0	1	299,	0	-6.96	-5.84	9.5	-0.264	-1.45	-0.869
chr14	101986205	101986606	DYNC1H1	0.00022	+	101986205	101986606	0	1	401,	0	-3.66	-3.37	3.73	-0.265	-1.45	-0.354
chr6	30006949	30007347	HLA-J	0.00065	+	30006949	30007347	0	2	120,30,	0,368	-3.19	-2.15	2.67	0	-1.45e-06	0.322
chr19	10869304	10869596	C19orf38	5.1e-06	+	10869304	10869596	0	1	292,	0	-5.29	-4.7	3.78	-0.266	-1.45	-0.665
chr16	67149920	67150314	B3GNT9	0.0045	-	67149920	67150314	0	1	394,	0	-2.35	-1.43	3.75	0	-1.45e-05	-0.6
chr5	141378738	141378838	PCDHGA6	0.00087	+	141378738	141378838	0	1	100,	0	-3.06	-2.04	2.5	-0.266	-1.45	3.25
chr8	143872726	143873076	EPPK1	4.1e-06	-	143872726	143873076	0	1	350,	0	-5.39	-3.87	5.5	-0.265	-1.45	-1.84
chr1	205718269	205727731	NUCKS1	3.2e-12	-	205718269	205727731	0	5	210,200,153,56,32,	0,1257,2231,5656,9430	-11.5	-9.39	1.97	-0.258	-1.44	-0.37
chr5	150396438	150398450	TCOF1	4.6e-06	+	150396438	150398450	0	2	404,97,	0,1915	-5.34	-4.73	2.69	-0.26	-1.44	-0.482
chr4	68337107	68337628	YTHDC1	6.3e-09	-	68337107	68337628	0	2	343,57,	0,464	-8.2	-6.67	3.83	-0.262	-1.44	-0.537
chr4	124669015	124669216	ANKRD50	3.2e-06	-	124669015	124669216	0	1	201,	0	-5.49	-4.85	4.5	-0.26	-1.44	1.8
chr16	57575777	57575878	ADGRG5	0.001	+	57575777	57575878	0	1	101,	0	-3	-2.79	1.7	-0.261	-1.44	1.33
chr16	2766105	2766405	SRRM2	6.3e-05	+	2766105	2766405	0	1	300,	0	-4.2	-3.83	1.33	-0.258	-1.44	-0.467
chr5	34937435	34944880	DNAJC21	3.5e-06	+	34937435	34944880	0	4	195,152,88,14,	0,1422,3660,7431	-5.46	-4.82	2.67	-0.258	-1.44	-0.545
chr11	65890701	65891635	CCDC85B	4e-17	+	65890701	65891635	0	1	934,	0	-16.4	-13.9	10	-0.259	-1.44	-0.499
chr5	181259878	181260969	TRIM52	0.00013	-	181259878	181260969	0	2	28,969,	0,122	-3.9	-3.57	4.05	-0.259	-1.44	-0.602
chr12	123465605	123466305	SNRNP35	5.1e-08	+	123465605	123466305	0	1	700,	0	-7.29	-6.06	12.2	-0.261	-1.44	-0.46
chr3	44568366	44570504	ZKSCAN7	0.00035	+	44568366	44570504	0	2	111,583,	0,1555	-3.45	-3.19	8	-0.262	-1.44	1.36
chr9	87703181	87707589	DAPK1	2.1e-07	+	87703181	87707589	0	2	36,1458,	0,2950	-6.67	-5.64	6.12	-0.262	-1.44	-0.773
chr14	45006051	45006202	TOGARAM1	0.0028	+	45006051	45006202	0	1	151,	0	-2.56	-2.38	3	-0.26	-1.44	-2.28
chr6	113859878	113860778	MARCKS	4e-07	+	113859878	113860778	0	1	900,	0	-6.4	-5.48	2.88	-0.258	-1.44	-0.312
chr11	93784675	93784776	MED17	0.0001	+	93784675	93784776	0	1	101,	0	-3.99	-3.65	1.84	-0.258	-1.43	-1.56
chr16	288088	289471	AXIN1	1e-05	-	288088	289471	0	2	218,32,	0,1351	-4.99	-4.46	2.84	-0.258	-1.43	-1.14
chr17	17796879	17798174	RAI1	0.00068	+	17796879	17798174	0	1	1295,	0	-3.17	-2.93	9.33	-0.254	-1.43	-0.197
chr17	28923917	28924417	PHF12	4.7e-08	-	28923917	28924417	0	1	500,	0	-7.33	-6.09	5.32	-0.258	-1.43	-0.823
chr6	148546051	148548899	SASH1	1.4e-05	+	148546051	148548899	0	2	95,605,	0,2243	-4.86	-4.36	5	-0.258	-1.43	0.248
chr1	155481507	155482407	ASH1L	1.3e-07	-	155481507	155482407	0	1	900,	0	-6.89	-5.79	5.64	-0.258	-1.43	-0.27
chr9	128689438	128689638	SET	1.5e-06	+	128689438	128689638	0	1	200,	0	-5.81	-5.08	1.36	-0.256	-1.43	-0.536
chr2	241095823	241096635	MTERF4	2.1e-06	-	241095823	241096635	0	2	615,35,	0,777	-5.67	-4.98	5.5	-0.258	-1.43	-0.678
chr13	45336805	45337453	TPT1	4.8e-07	-	45336805	45337453	0	1	648,	0	-6.32	-5.44	2.72	-0.254	-1.43	-0.378
chr1	167383858	167387238	POU2F1	0.0026	+	167383858	167387238	0	2	93,58,	0,3322	-2.59	-2.41	2.5	-0.254	-1.43	-1.74
chr11	65125930	65126080	MRPL49	0.00019	+	65125930	65126080	0	1	150,	0	-3.73	-3.43	3.3	-0.257	-1.43	-1.85
chr16	30604884	30605379	ZNF689	2.8e-05	-	30604884	30605379	0	1	495,	0	-4.56	-4.12	5.5	-0.258	-1.43	-2.97
chr7	143382830	143383029	ZYX	0.0018	+	143382830	143383029	0	1	199,	0	-2.75	-2.56	1.46	-0.258	-1.43	-0.558
chr11	117205384	117205834	PCSK7	1.9e-05	-	117205384	117205834	0	1	450,	0	-4.72	-4.25	5	-0.257	-1.43	0.888
chr5	134738744	134741410	CAMLG	1.2e-06	+	134738744	134741410	0	2	48,348,	0,2318	-5.92	-5.16	5	-0.258	-1.43	-0.774
chr8	93922051	93923490	PDP1	1.5e-07	+	93922051	93923490	0	1	1439,	0	-6.82	-5.74	13.5	-0.257	-1.43	-0.681
chr14	49800507	49800758	NEMF	1e-05	-	49800507	49800758	0	1	251,	0	-4.99	-4.46	2.63	-0.258	-1.43	-0.8
chr14	21074006	21075357	ARHGEF40	5.4e-06	+	21074006	21075357	0	2	1174,26,	0,1325	-5.27	-4.68	7.25	-0.258	-1.43	0.277
chr11	94795137	94800115	AMOTL1	8.7e-05	+	94795137	94800115	0	2	23,726,	0,4252	-4.06	-3.71	12.3	-0.258	-1.43	-0.714
chr11	8730431	8730581	ST5	0.00015	-	8730431	8730581	0	1	150,	0	-3.81	-2.66	9	-0.258	-1.43	-3
chr19	56160692	56160843	ZNF444	0.00013	+	56160692	56160843	0	1	151,	0	-3.89	-3.56	3.8	-0.254	-1.43	-3.06
chr11	106009535	106010972	MSANTD4	2.9e-07	-	106009535	106010972	0	2	575,517,	0,920	-6.54	-5.56	7.4	-0.257	-1.43	0.581
chr16	10924414	10924764	CIITA	1.2e-05	+	10924414	10924764	0	1	350,	0	-4.93	-4.41	4.52	-0.257	-1.43	-0.691
chr15	50355208	50355808	GABPB1-AS1	0.006	+	50355208	50355808	0	1	600,	0	-2.22	-2.07	3.85	-0.257	-1.43	-0.824
chr7	144363587	144363737	ARHGEF5	0.0017	+	144363587	144363737	0	1	150,	0	-2.78	-2.59	10.7	-0.25	-1.42	-2.93
chr4	56931426	56932125	REST	3.5e-07	+	56931426	56932125	0	1	699,	0	-6.45	-5.51	7.38	-0.249	-1.42	-0.464
chrX	70420388	70420538	KIF4A	0.0042	+	70420388	70420538	0	1	150,	0	-2.38	-1.45	2	-0.25	-1.42	-3.17
chr2	55334275	55336692	CCDC88A	4.5e-07	-	55334275	55336692	0	2	889,12,	0,2405	-6.35	-5.45	4.55	-0.25	-1.42	0.196
chr20	3784647	3785445	CENPB	7.2e-05	-	3784647	3785445	0	1	798,	0	-4.14	-3.78	9.17	-0.249	-1.42	-0.491
chr12	69689114	69689215	BEST3	6.2e-07	-	69689114	69689215	0	1	101,	0	-6.21	-5.36	7.25	-0.252	-1.42	-2.26
chr22	44181413	44181514	PARVG	0.00031	+	44181413	44181514	0	1	101,	0	-3.51	-3.24	2.91	-0.249	-1.42	-1.56
chr1	153775546	153775945	SLC27A3	0.00015	+	153775546	153775945	0	1	399,	0	-3.81	-3.5	12.5	-0.253	-1.42	-1.28
chr10	58196210	58196560	IPMK	1.6e-07	-	58196210	58196560	0	1	350,	0	-6.79	-5.72	11.8	-0.249	-1.42	-1.33
chr8	124372192	124372642	TMEM65	2.9e-06	-	124372192	124372642	0	1	450,	0	-5.54	-4.88	3.63	-0.253	-1.42	-1.14
chr7	100124772	100124871	CNPY4	0.00032	+	100124772	100124871	0	1	99,	0	-3.5	-3.22	2.25	-0.249	-1.42	-1.68
chr2	166198783	166199034	SCN9A	1.7e-05	-	166198783	166199034	0	1	251,	0	-4.76	-4.29	9.5	-0.253	-1.42	-1.19
chr16	31914962	31915362	ZNF267	2.1e-06	+	31914962	31915362	0	1	400,	0	-5.67	-4.97	4	-0.249	-1.42	1.21
chr11	119094000	119095125	H2AFX	9.8e-05	-	119094000	119095125	0	1	1125,	0	-4.01	-3.67	5.73	-0.249	-1.42	-0.274
chr1	247156275	247157268	ZNF124	3.5e-05	-	247156275	247157268	0	1	993,	0	-4.45	-4.03	4.5	-0.249	-1.42	0.486
chr6	30814226	30814374	LINC00243	9.5e-07	-	30814226	30814374	0	1	148,	0	-6.02	-5.22	3	-0.249	-1.42	-3.06
chr10	89839221	89839421	LINC00865	6.3e-05	+	89839221	89839421	0	1	200,	0	-4.2	-3.82	4.5	-0.251	-1.42	0.263
chr8	89718808	89718909	AF117829.1	0.00039	-	89718808	89718909	0	1	101,	0	-3.41	-2.33	4.5	-0.25	-1.42	4.03
chr1	6097597	6097697	KCNAB2	0.00025	+	6097597	6097697	0	1	100,	0	-3.6	-3.31	1.5	-0.247	-1.41	-1.74
chr16	27363032	27364628	IL4R	3.1e-06	+	27363032	27364628	0	1	1596,	0	-5.51	-4.86	5.25	-0.249	-1.41	-0.559
chr9	2837197	2844046	PUM3	1.3e-05	-	2837197	2844046	0	3	204,92,2,	0,1228,6847	-4.89	-4.39	2.79	-0.247	-1.41	0.898
chr5	116446951	116447699	SEMA6A	1.2e-05	-	116446951	116447699	0	1	748,	0	-4.92	-4.41	6.25	-0.247	-1.41	0.507
chr10	103601796	103603042	SH3PXD2A	4.1e-05	-	103601796	103603042	0	1	1246,	0	-4.39	-3.98	7.67	-0.247	-1.41	-0.089
chr3	50582785	50582886	HEMK1	0.00011	+	50582785	50582886	0	1	101,	0	-3.96	-3.62	2	-0.248	-1.41	-2.23
chr6	2765910	2766308	WRNIP1	5.8e-06	+	2765910	2766308	0	1	398,	0	-5.24	-4.65	4.36	-0.248	-1.41	-0.886
chr1	23344235	23344336	HNRNPR	5.9e-07	-	23344235	23344336	0	1	101,	0	-6.23	-5.37	2.63	-0.248	-1.41	-1.57
chr16	1964343	1964493	RPS2	3e-05	-	1964343	1964493	0	1	150,	0	-4.52	-4.09	1.68	-0.247	-1.41	-0.591
chr11	291156	291901	PGGHG	0.00069	+	291156	291901	0	1	745,	0	-3.16	-2.93	8.43	-0.247	-1.41	-1.12
chr1	235808705	235809405	LYST	1.5e-06	-	235808705	235809405	0	1	700,	0	-5.82	-5.09	5.25	-0.247	-1.41	0.548
chr5	143203412	143207272	ARHGAP26	0.0002	+	143203412	143207272	0	2	325,75,	0,3785	-3.7	-3.4	5.5	-0.249	-1.41	1.02
chr8	8892684	8893232	MFHAS1	5.6e-07	-	8892684	8893232	0	1	548,	0	-6.25	-5.38	4.8	-0.248	-1.41	-1.03
chr5	10649322	10650222	ANKRD33B	1.5e-06	+	10649322	10650222	0	1	900,	0	-5.83	-5.09	10.3	-0.248	-1.41	-0.443
chr12	49185042	49185242	TUBA1A	0.00028	-	49185042	49185242	0	1	200,	0	-3.55	-3.27	1.88	-0.249	-1.41	-0.595
chr13	108209481	108210230	LIG4	3.9e-05	-	108209481	108210230	0	1	749,	0	-4.41	-4	6.4	-0.247	-1.41	0.55
chr3	56593967	56615303	CCDC66	0.00022	+	56593967	56615303	0	3	61,162,176,	0,19621,21160	-3.66	-3.37	3.45	-0.247	-1.41	-0.857
chr11	73873009	73873452	COA4	2.3e-08	-	73873009	73873452	0	1	443,	0	-7.64	-6.29	4.41	-0.249	-1.41	-0.773
chr3	18420921	18421071	SATB1	3.7e-07	-	18420921	18421071	0	1	150,	0	-6.43	-5.5	1.27	-0.248	-1.41	0.802
chr21	44933612	44934812	LINC01547	2e-05	-	44933612	44934812	0	1	1200,	0	-4.69	-4.23	5.55	-0.247	-1.41	0.516
chr10	30844919	30848770	ZNF438	2.1e-05	-	30844919	30848770	0	2	654,240,	0,3611	-4.67	-4.21	12	-0.248	-1.41	0.907
chr22	37805291	37805442	H1F0	4.7e-07	+	37805291	37805442	0	1	151,	0	-6.33	-5.44	2.34	-0.247	-1.41	-0.798
chr7	30371556	30372741	AC006978.1	5.9e-05	+	30371556	30372741	0	1	1185,	0	-4.23	-3.85	8	-0.248	-1.41	-0.0807
chr5	69633806	69633907	AC139495.3	0.0048	+	69633806	69633907	0	1	101,	0	-2.32	-2.16	1.4	-0.248	-1.41	1.73
chr20	36049927	36050919	NORAD	2.2e-10	-	36049927	36050919	0	1	992,	0	-9.65	-7.8	4.4	-0.248	-1.41	-0.268
chr1	161422074	161422424	AL592295.4	4.5e-06	+	161422074	161422424	0	1	350,	0	-5.35	-3.85	3.5	-0.249	-1.41	0.156
chr17	58308619	58309120	TSPOAP1	0.00013	-	58308619	58309120	0	1	501,	0	-3.9	-3.57	4	-0.244	-1.4	-1.11
chr19	45280639	45287551	MARK4	0.011	+	45280639	45287551	0	2	95,105,	0,6807	-1.95	-1.81	2.88	-0.245	-1.4	-1.3
chr22	50527932	50529532	TYMP	1e-10	-	50527932	50529532	0	1	1600,	0	-9.98	-8.07	4.4	-0.246	-1.4	-0.0804
chr11	32934325	32934526	QSER1	1e-06	+	32934325	32934526	0	1	201,	0	-6	-5.21	2	-0.245	-1.4	1.57
chr2	101839936	101859040	MAP4K4	4.3e-06	+	101839936	101859040	0	5	58,73,211,162,45,	0,2672,4164,16040,19059	-5.37	-4.75	2.85	-0.246	-1.4	-0.356
chr19	58573225	58573425	MZF1	0.0013	-	58573225	58573425	0	1	200,	0	-2.9	-2.69	3.5	-0.246	-1.4	-1.92
chr16	540356	548200	CAPN15	6.5e-06	+	540356	548200	0	2	15,1384,	0,6460	-5.19	-4.62	9	-0.244	-1.4	-0.551
chr6	81749821	81752377	TENT5A	3.7e-08	-	81749821	81752377	0	3	650,589,2,	0,1768,2554	-7.43	-6.15	7.11	-0.246	-1.4	-0.37
chr1	231335701	231336302	EXOC8	2.5e-13	-	231335701	231336302	0	1	601,	0	-12.6	-10.4	9.57	-0.246	-1.4	-0.709
chr19	55091161	55091651	PPP1R12C	4.3e-06	-	55091161	55091651	0	2	397,2,	0,488	-5.37	-4.75	3.57	-0.245	-1.4	-0.671
chr2	238246184	238249070	PER2	4.8e-05	-	238246184	238249070	0	2	340,9,	0,2877	-4.32	-3.93	4	-0.244	-1.4	-1.56
chr11	128970605	128970855	ARHGAP32	0.00065	-	128970605	128970855	0	1	250,	0	-3.19	-2.15	5	-0.245	-1.4	-1.89
chr1	151289713	151289814	ZNF687	0.001	+	151289713	151289814	0	1	101,	0	-2.99	-2.78	2.5	-0.245	-1.4	-3.09
chr3	69104519	69104766	ARL6IP5	9.8e-06	+	69104519	69104766	0	1	247,	0	-5.01	-4.47	2.86	-0.244	-1.4	-0.607
chr1	20194361	20194560	UBXN10	0.0015	+	20194361	20194560	0	1	199,	0	-2.81	-1.83	5	-0.244	-1.4	-2.08
chr7	101087385	101089333	TRIM56	1.1e-05	+	101087385	101089333	0	1	1948,	0	-4.95	-4.43	8.88	-0.244	-1.4	-0.548
chr4	38790826	38791225	TLR1	0.00017	-	38790826	38791225	0	1	399,	0	-3.77	-3.47	5	-0.245	-1.4	1.17
chr2	27628604	27628854	CCDC121	2.5e-22	-	27628604	27628854	0	1	250,	0	-21.6	-17.9	3.75	-0.244	-1.4	3.58
chr19	12943566	12944144	CALR	1.1e-05	+	12943566	12944144	0	2	63,432,	0,146	-4.94	-4.43	2.88	-0.244	-1.4	-0.382
chr17	16443523	16443873	LRRC75A	0.0002	-	16443523	16443873	0	1	350,	0	-3.7	-3.4	12	-0.245	-1.4	-1.47
chr7	73225778	73226017	NCF1B	0.00012	+	73225778	73226017	0	2	8,139,	0,100	-3.91	-3.58	3.65	-0.245	-1.4	-1.34
chr9	129888386	129888937	FNBP1	3e-06	-	129888386	129888937	0	1	551,	0	-5.52	-4.87	4.67	-0.245	-1.4	-0.749
chr3	15451275	15451425	COLQ	6.3e-05	-	15451275	15451425	0	1	150,	0	-4.2	-2.97	2.25	-0.245	-1.4	2.75
chr16	88432010	88432311	ZNF469	0.006	+	88432010	88432311	0	1	301,	0	-2.22	-1.32	4.33	-0.245	-1.4	0.202
chr5	149545572	149545668	RPL29P14	0.0028	-	149545572	149545668	0	1	96,	0	-2.56	-2.38	1.75	0	-1.4e-05	-0.0584
chr17	58331523	58331819	AC004687.1	0.00012	-	58331523	58331819	0	1	296,	0	-3.91	-3.58	3.1	-0.246	-1.4	-0.769
chr19	47694314	47694414	BICRA	4.3e-05	+	47694314	47694414	0	1	100,	0	-4.37	-3.97	4	-0.244	-1.39	-2.84
chr17	12141248	12141994	MAP2K4	3.8e-06	+	12141248	12141994	0	1	746,	0	-5.42	-4.79	13.3	-0.24	-1.39	0.278
chr19	48875662	48875860	PPP1R15A	1.8e-07	+	48875662	48875860	0	1	198,	0	-6.74	-5.69	1.88	-0.24	-1.39	-0.615
chr12	120211930	120212478	PXN	0.00024	-	120211930	120212478	0	1	548,	0	-3.62	-3.34	3.93	-0.24	-1.39	-0.749
chr3	46408875	46409175	CCRL2	0.00031	+	46408875	46409175	0	1	300,	0	-3.51	-3.24	2.86	-0.244	-1.39	-1.27
chrX	53193015	53193519	KDM5C	0.00011	-	53193015	53193519	0	2	317,83,	0,421	-3.94	-3.6	2.44	-0.244	-1.39	-0.754
chr5	71486587	71489614	BDP1	0.00046	+	71486587	71489614	0	2	40,211,	0,2816	-3.34	-3.09	1.79	-0.242	-1.39	-0.88
chr21	42910507	42910658	NDUFV3	5.6e-06	+	42910507	42910658	0	1	151,	0	-5.25	-4.66	4.08	-0.24	-1.39	-1.24
chr19	20807124	20807322	ZNF66	3.5e-05	+	20807124	20807322	0	1	198,	0	-4.46	-3.16	2	-0.24	-1.39	2.05
chr16	50671728	50672379	SNX20	2e-06	-	50671728	50672379	0	1	651,	0	-5.69	-4.99	9	-0.239	-1.39	0.585
chr16	30554998	30555839	ZNF764	0.00022	-	30554998	30555839	0	1	841,	0	-3.66	-3.37	5.75	-0.24	-1.39	-1.25
chr15	85741115	85745362	AKAP13	1.1e-06	+	85741115	85745362	0	3	380,334,735,	0,2376,3512	-5.95	-5.18	6.31	-0.24	-1.39	-0.414
chr3	121693922	121695269	GOLGB1	6e-05	-	121693922	121695269	0	1	1347,	0	-4.22	-3.84	6.25	-0.24	-1.39	0.41
chr4	10445361	10445810	ZNF518B	3.6e-06	-	10445361	10445810	0	1	449,	0	-5.44	-3.91	4	0	-1.39e-05	-0.0354
chr8	66429553	66430438	RRS1	2.1e-05	+	66429553	66430438	0	1	885,	0	-4.67	-4.21	24	-0.24	-1.39	-0.46
chr15	64673995	64675591	ZNF609	3.8e-07	+	64673995	64675591	0	1	1596,	0	-6.42	-5.49	5.71	-0.239	-1.39	-0.217
chr21	14964682	14967682	NRIP1	7.1e-07	-	14964682	14967682	0	1	3000,	0	-6.15	-5.32	6.71	-0.24	-1.39	0.128
chr11	58617218	58617966	ZFP91	6.8e-08	+	58617218	58617966	0	1	748,	0	-7.17	-5.98	7.08	-0.24	-1.39	-0.222
chr6	30670817	30672807	DHX16	2.7e-06	-	30670817	30672807	0	3	135,239,173,	0,218,1817	-5.57	-4.9	3.09	-0.24	-1.39	-0.568
chr6	13711487	13711686	RANBP9	8.9e-05	-	13711487	13711686	0	1	199,	0	-4.05	-3.7	1.91	-0.239	-1.38	-1.19
chr6	161135453	161135604	AGPAT4	0.0041	-	161135453	161135604	0	1	151,	0	-2.39	-1.47	3	-0.239	-1.38	-3.17
chr22	41092641	41092892	EP300	0.00029	+	41092641	41092892	0	1	251,	0	-3.54	-3.26	5	-0.237	-1.38	-0.753
[truncated: 19,827 more rows]

## Sheet: AML-3R vs AML-3C
Table S4. Differential m6A peaks in sequential samples (relapse vs complete remission)
[truncated: 22,783 more rows]
