# Supplementary material for: The role of m6A demethylase FTO in chemotherapy resistance mediating acute myeloid leukemia relapse
Source: Cell Death Discov. 2023 Jul 5;9:225. doi: 10.1038/s41420-023-01505-y (PMC10319875; doi:10.1038/s41420-023-01505-y)
Supplement: Supplementary file 6 — Supplementary table S5 [file 41420_2023_1505_MOESM6_ESM.xls]

## Sheet: Hypo-methylated
Table S5. GO analysis of genes with differential m6A peaks in relapse vs complete remission samples
	Term ID	Term Name	Gene In List In Term	Gene In List	Gene In Term	Total Gene	Ratio	Enrichment	P value	FDR
AML-1	GO:1903706	regulation of hemopoiesis	19	237	479	17330	0.039666	2.90047	3.43042e-05	0.00438534
	GO:0006955	immune response	29	237	1005	17330	0.0288557	2.11	0.000116695	0.0103717
	GO:0045637	regulation of myeloid cell differentiation	11	237	252	17330	0.0436508	3.19185	0.00072444	0.0406132
	GO:0008284	positive regulation of cell population proliferation	24	237	916	17330	0.0262009	1.91587	0.0017513	0.0709081
	GO:0045595	regulation of cell differentiation	40	237	1853	17330	0.0215866	1.57846	0.00236857	0.0883322
	GO:0002521	leukocyte differentiation	11	237	294	17330	0.037415	2.73587	0.00247762	0.0893904
AML-2	GO:0045321	leukocyte activation	59	436	879	17330	0.0671217	2.66793	4.98353e-12	2.52516e-09
	GO:0046649	lymphocyte activation	31	436	344	17330	0.0901163	3.58192	8.68404e-10	1.21692e-07
	GO:0045595	regulation of cell differentiation	88	436	1853	17330	0.0474906	1.88764	2.60225e-09	3.13943e-07
	GO:0030098	lymphocyte differentiation	22	436	210	17330	0.104762	4.16405	1.73574e-08	1.62314e-06
	GO:1903706	regulation of hemopoiesis	35	436	479	17330	0.0730689	2.90432	1.75543e-08	1.62314e-06
	GO:0045637	regulation of myeloid cell differentiation	23	436	252	17330	0.0912698	3.62777	1.0788e-07	8.15862e-06
	GO:0002521	leukocyte differentiation	24	436	294	17330	0.0816327	3.24471	4.54058e-07	2.73895e-05
	GO:0051249	regulation of lymphocyte activation	30	436	433	17330	0.0692841	2.75388	5.89928e-07	3.35861e-05
	GO:0042110	T cell activation	19	436	207	17330	0.0917874	3.64834	1.27394e-06	6.58681e-05
	GO:0030217	T cell differentiation	12	436	111	17330	0.108108	4.29705	2.29868e-05	0.000856429
AML-3	GO:1903706	regulation of hemopoiesis	11	115	479	17330	0.0229645	3.46065	0.000343653	0.0384333
	GO:0045786	negative regulation of cell cycle	12	115	560	17330	0.0214286	3.22919	0.000344538	0.0384333
	GO:0051249	regulation of lymphocyte activation	10	115	433	17330	0.0230947	3.48027	0.000616242	0.0479065
	GO:0030217	T cell differentiation	5	115	111	17330	0.045045	6.78809	0.000863848	0.0498219
	GO:0042110	T cell activation	6	115	207	17330	0.0289855	4.36799	0.0025841	0.0773371
	GO:0030098	lymphocyte differentiation	6	115	210	17330	0.0285714	4.30559	0.0027754	0.0773371
	GO:0002521	leukocyte differentiation	7	115	294	17330	0.0238095	3.58799	0.00347089	0.0827675
	GO:0045637	regulation of myeloid cell differentiation	6	115	252	17330	0.0238095	3.58799	0.00671115	0.099463

## Sheet: Hyper-methylated
Table S5. GO analysis of genes with differential m6A peaks in relapse vs complete remission samples
	Term ID	Term Name	Gene In List In Term	Gene In List	Gene In Term	Total Gene	Ratio	Enrichment	P value	FDR
AML-1	GO:0060216	definitive hemopoiesis	3	146	16	17330	0.1875	22.256	0.000302673	0.0531192
	GO:0002244	hematopoietic progenitor cell differentiation	5	146	95	17330	0.0526316	6.2473	0.00124968	0.122818
	GO:1903706	regulation of hemopoiesis	10	146	479	17330	0.0208768	2.47805	0.0074155	0.266525
	GO:0032652	regulation of interleukin-1 production	4	146	93	17330	0.0430108	5.10532	0.0079096	0.266525
	GO:0042110	T cell activation	6	146	207	17330	0.0289855	3.44054	0.0082266	0.266525
AML-2	GO:0018212	peptidyl-tyrosine modification	6	123	153	17330	0.0392157	5.52527	0.000780663	0.0647681
	GO:0018209	peptidyl-serine modification	5	123	194	17330	0.0257732	3.6313	0.0124667	0.225384
	GO:0045454	cell redox homeostasis	3	123	76	17330	0.0394737	5.56162	0.0168441	0.248675
	GO:0000902	cell morphogenesis	5	123	228	17330	0.0219298	3.08979	0.0233428	0.276664
	GO:0002520	immune system development	1	123	5	17330	0.2	28.1789	0.0349914	0.297489
AML-3	GO:0010506	regulation of autophagy	17	313	332	17330	0.0512048	2.83508	0.000119934	0.0243086
	GO:0048538	thymus development	5	313	47	17330	0.106383	5.89015	0.00153406	0.188366
	GO:0010810	regulation of cell-substrate adhesion	11	313	210	17330	0.052381	2.9002	0.00156523	0.188366
	GO:0002520	immune system development	2	313	5	17330	0.4	22.147	0.00313666	0.280913
	GO:0001776	leukocyte homeostasis	5	313	63	17330	0.0793651	4.39424	0.00556358	0.364208
